# Supplementary material for: Physiological Measurements and Transcriptomics Reveal the Fitness Costs of Monochamus saltuarius to Bursaphelenchus xylophilus
Source: Int J Mol Sci. 2024 Apr 30;25(9):4906. doi: 10.3390/ijms25094906 (PMC11084816; doi:10.3390/ijms25094906)
Supplement: Supplementary file 1 [file ijms-25-04906-s001.zip]

Archive with 20 entries (18 files):
- Supplementary materials/Supplementary figures/
- Supplementary materials/Supplementary figures/Figure S1.tif
- Supplementary materials/Supplementary figures/Figure S2.tif
- Supplementary materials/Supplementary figures/Figure S3.tiff
- Supplementary materials/Supplementary figures/Figure S4.tif
- Supplementary materials/Supplementary figures/Figure S5.tif
- Supplementary materials/Supplementary figures/Figure S6.tif
- Supplementary materials/Supplementary figures/Figure S7.tif
- Supplementary materials/Supplementary figures/Figure S8.png
- Supplementary materials/Supplenmental Tables/
- Supplementary materials/Supplenmental Tables/Table S1 Statistics of PWN carrying capacity of M. saltuarius.xlsx
- Supplementary materials/Supplenmental Tables/Table S10 Primers used in RT-qPCR.xlsx
- Supplementary materials/Supplenmental Tables/Table S2 Transcriptome data of M. salturius.xlsx
- Supplementary materials/Supplenmental Tables/Table S3 GO enrichment result in the four clusters (top 30 terms for each class).xlsx
- Supplementary materials/Supplenmental Tables/Table S4 GO enrichment result in the seven modules (top 30 terms for each class).xlsx
- Supplementary materials/Supplenmental Tables/Table S5 KEGG enrichment result in the seven modules (top 30 terms for each class).xlsx
- Supplementary materials/Supplenmental Tables/Table S6 Growth-related DEGs identified in M. saltuarius transcriptome.xlsx
- Supplementary materials/Supplenmental Tables/Table S7 Immune-related genes identified in M. saltuarius transcriptome.xlsx
- Supplementary materials/Supplenmental Tables/Table S8 MEsalmon hub genes identified in M. saltuarius transcriptome.xlsx
- Supplementary materials/Supplenmental Tables/Table S9 Fatty acid metabolism-related DEGs in M. saltuarius transcriptome.xlsx
