# Supplementary material for: Physiological Measurements and Transcriptomics Reveal the Fitness Costs of Monochamus saltuarius to Bursaphelenchus xylophilus
Source: Int J Mol Sci. 2024 Apr 30;25(9):4906. doi: 10.3390/ijms25094906 (PMC11084816; doi:10.3390/ijms25094906)
Supplement: Supplementary file 1 [file ijms-25-04906-s001.zip › Supplementary materials/Supplenmental Tables/Table S1 Statistics of PWN carrying capacity of M. saltuarius.xlsx]

## Sheet: Table S1 Statistics of PWN carr
Table S1 Statistics of PWN carrying capacity of M. saltuarius
Treatment	Number/ (n)	Number of beetles adhered PWN/ (n)	Percentage of beetles carried PWN / %	Maximum quantity of PWN carried/ (n)	Minimum quantity of PWN carried/ (n)	Quantity of PWN carried / (n)
Laboratory medium	126	118	93.65	6960	1	865±124.74
Field	82	29	35.37	2930	1	452±136.97
