# Supplementary material for: Physiological Measurements and Transcriptomics Reveal the Fitness Costs of Monochamus saltuarius to Bursaphelenchus xylophilus
Source: Int J Mol Sci. 2024 Apr 30;25(9):4906. doi: 10.3390/ijms25094906 (PMC11084816; doi:10.3390/ijms25094906)
Supplement: Supplementary file 1 [file ijms-25-04906-s001.zip › Supplementary materials/Supplenmental Tables/Table S10 Primers used in RT-qPCR.xlsx]

## Sheet: Table S10 primer
Table S10 Primers used in RT-qPCR experiments
gene_id	gene_name	gene annotation	Forward primers (5’-3’)	Reverse primers (5’-3’)	R2 Value	E (%)
MSAL00148	RPS5	40S ribosomal protein S5	CGTAGGGTAAACCAGGCTATC	GAGGAACCCTTAGCAGCATTA	0.999	0.947
MSAL00533	JHEH3	juvenile hormone epoxide hydrolase 1	ACATACAAGGCGGTGACTGG	TCAGCTGAGACAAAGGACTGC	0.994	0.93
MSAL03588	F-box6	F-box only protein 33 isoform X1	CAGCATCATGTGGGTGGACT	GATTCTTGCACAACCAGGCG	0.998	0.968
MSAL03676	F-box7	F-box only protein 33 isoform X2	CTGGAGGAGTTTGTCTTGTACG	CGTGCTCTGCTATCTCCAAAT	0.991	0.902
MSAL04067	ELOVL4-2	elongation of very long chain fatty acids protein-like	ATCCAAGGGTCAAGCACTGG	ATCCATCCTGACGTTGCCAA	0.991	0.91
MSAL05574	Cullin7	cullin	GGTGCTGTTCCGATTTCTGC	ACAGCCACATTCGGTCTTCA	0.995	0.874
MSAL07342	USP6	ubiquitin carboxyl-terminal hydrolase 46	GCTTACATGCCTTGCCGATC	ATTCTGTTGCCGTTCAGCCA	0.992	1.048
MSAL07443	ELOVL7-1	elongation of very long chain fatty acids protein 7-like	ACCTGATTGCATGTACCCGA	CCGTATTGTTCTCCTGTTGGC	0.998	0.94
MSAL07568	dorsal3	dorsal-ventral patterning protein Sog	GTTATCCTGCTCACGGCAATA	TACTTCTGGAGGGTCGAATAGG	0.997	0.9
MSAL11244	E74EA2	ecdysone-induced protein 74EF-like, partial	CGCGCAGGTAATGTTGTCAG	GCCTACCATTCGAACCGTGT	0.998	1.158
MSAL11729	SPZ8	protein spaetzle isoform X2	ACTGAGGACGCACAAGATCG	TCCACAGATCCGCAAACGAA	0.994	1.021
