# Supplementary material for: Physiological Measurements and Transcriptomics Reveal the Fitness Costs of Monochamus saltuarius to Bursaphelenchus xylophilus
Source: Int J Mol Sci. 2024 Apr 30;25(9):4906. doi: 10.3390/ijms25094906 (PMC11084816; doi:10.3390/ijms25094906)
Supplement: Supplementary file 1 [file ijms-25-04906-s001.zip › Supplementary materials/Supplenmental Tables/Table S2 Transcriptome data of M. salturius.xlsx]

## Sheet: Table S2  Transcriptome data
Table S2 Transcriptome data of M. salturius
Sample	Raw reads	Clean reads	Q20(%)	Q30(%)	Mapped
CL5_1	67934520	67076120	98.1706	94.3044	0.8693
CL5_2	50844836	50088886	98.0629	94.0772	0.8587
CL5_3	53791466	52847950	98.0256	93.994	0.8445
CP1_1	48908688	47516390	98.0095	93.9984	0.7607
CP1_2	48429162	47340564	97.8347	93.561	0.8099
CP1_3	47314250	46495660	97.9826	93.903	0.8001
CP5_1	39928678	36984818	97.6019	93.1665	0.7458
CP5_2	40844388	37924302	97.6399	93.198	0.7681
CP5_3	45007952	42815208	97.7991	93.5716	0.7843
CP10_1	45588830	42998212	98.6863	95.6714	0.8165
CP10_2	49929844	48749630	98.8282	96.0371	0.8371
CP10_3	50796150	49685826	98.8177	95.9843	0.8018
BL5_1	50230194	49105286	98.1978	94.3357	0.8296
BL5_2	51397372	50548698	98.0233	94.0038	0.8289
BL5_3	53522318	52573886	97.9912	93.9419	0.8254
BP1-1	49441634	48450360	97.9567	93.9151	0.7795
BP1-2	53473604	52262814	97.9549	93.9418	0.7384
BP1-3	48113008	46995868	97.9518	93.8549	0.799
BP5_1	40370678	38838088	97.8172	93.549	0.7922
BP5_2	26383770	25674210	97.8274	93.5257	0.7973
BP5_3	51838202	50282094	97.7385	93.3883	0.7958
BP10_1	52349934	51321782	98.625	95.4509	0.8451
BP10_2	45996682	44772680	98.7524	95.8308	0.8349
BP10_3	49681790	48499666	98.8079	95.9975	0.8036
CA1C_1	36506146	36068866	97.4385	92.8296	0.8764
CA1C_2	54680912	53964304	97.4684	93.1006	0.8575
CA1C_3	36393860	35976034	97.5885	93.3013	0.8793
CA1G_1	36938550	36490290	97.2805	92.6647	0.883
CA1G_2	40779002	40173804	97.2893	92.5679	0.877
CA1G_3	66152524	65190314	97.5453	93.5037	0.8653
CA1T_1	36026276	35612774	97.2783	92.3967	0.8018
CA1T_2	65035594	63988974	97.2736	93.0217	0.8578
CA1T_3	35988260	35647816	97.6332	93.2132	0.8845
BA1C_1	55263650	54546520	97.4623	93.2631	0.8635
BA1C_2	54147410	53346050	97.4392	93.1068	0.8732
BA1C_3	59347190	58575302	97.6672	93.7301	0.8671
BA1G_1	43514508	43081958	97.4551	93.0823	0.8877
BA1G_2	41681922	41218452	97.2273	92.7035	0.8901
BA1G_3	45344486	44835310	97.2847	92.9787	0.8883
BA1T_1	41184146	40762814	97.3741	92.7369	0.8644
BA1T_2	36248714	35711866	97.0225	92.3734	0.8531
BA1T_3	37191484	36855326	97.5414	92.9964	0.8785
CA5C_1	50674862	50113166	98.1379	94.1359	0.8113
CA5C_2	53008606	52343166	98.2228	94.461	0.8676
CA5C_3	50432806	49849100	98.2134	94.3791	0.865
CA5G_1	55438122	54936936	98.2403	94.5106	0.8979
CA5G_2	55630844	55110094	98.212	94.4142	0.8946
CA5G_3	34837484	34404194	98.1174	94.328	0.8858
CA5T_1	58107230	57205988	97.8721	93.7372	0.8294
CA5T_2	58822094	57855106	97.7368	93.4974	0.8498
CA5T_3	54976552	54461468	98.1245	94.1897	0.8693
BA5C_1	54116448	53355472	97.9731	93.894	0.8506
BA5C_2	52353578	51724874	98.2033	94.4168	0.8582
BA5C_3	56665908	56004230	98.2055	94.4534	0.8678
BA5G_1	43697584	43184542	98.1843	94.4657	0.8928
BA5G_2	51368178	50798146	98.2046	94.5232	0.8841
BA5G_3	52317248	51726260	98.2153	94.4217	0.8854
BA5T_1	59391222	58816230	98.1089	94.1289	0.852
BA5T_2	60109202	59523814	98.1367	94.2197	0.8178
BA5T_3	57603516	56980612	98.1235	94.1809	0.8383
