# Supplementary material for: Physiological Measurements and Transcriptomics Reveal the Fitness Costs of Monochamus saltuarius to Bursaphelenchus xylophilus
Source: Int J Mol Sci. 2024 Apr 30;25(9):4906. doi: 10.3390/ijms25094906 (PMC11084816; doi:10.3390/ijms25094906)
Supplement: Supplementary file 1 [file ijms-25-04906-s001.zip › Supplementary materials/Supplenmental Tables/Table S3 GO enrichment result in the four clusters (top 30 terms for each class).xlsx]

## Sheet: TableS3 GO enrichment result in
Table S3 GO enrichment result in the four clusters (top 30 terms for each class)
cluster	ONTOLOGY	ID	Description	GeneRatio	BgRatio	pvalue	p.adjust	qvalue	geneID	Count
cluster1	BP	GO:0005975	carbohydrate metabolic process	126/1891	362/7686	5.41e-06	0.000529809	0.000508584	MSAL00019/MSAL00021/MSAL00022/MSAL00032/MSAL00033/MSAL00142/MSAL00513/MSAL00694/MSAL00699/MSAL00713/MSAL00724/MSAL00735/MSAL00820/MSAL00999/MSAL01101/MSAL01397/MSAL01634/MSAL01640/MSAL01902/MSAL02045/MSAL02185/MSAL02289/MSAL02311/MSAL02490/MSAL02589/MSAL02596/MSAL02644/MSAL02677/MSAL02712/MSAL03394/MSAL03463/MSAL03572/MSAL03778/MSAL03843/MSAL04048/MSAL04210/MSAL04367/MSAL04412/MSAL04415/MSAL04480…	126
cluster1	MF	GO:0072555	17-beta-ketosteroid reductase activity	14/1690	21/6783	6.35e-05	0.00576776	0.00529847	MSAL12253/MSAL12255/MSAL12257/MSAL12258/MSAL12259/MSAL12260/MSAL12262/MSAL12264/MSAL12270/MSAL12271/MSAL12272/MSAL12273/MSAL12274/MSAL12276	14
cluster1	MF	GO:0000253	3-keto sterol reductase activity	15/1690	22/6783	2.29e-05	0.00373459	0.00343073	MSAL03592/MSAL12253/MSAL12255/MSAL12257/MSAL12258/MSAL12259/MSAL12260/MSAL12262/MSAL12264/MSAL12270/MSAL12271/MSAL12272/MSAL12273/MSAL12274/MSAL12276	15
cluster1	CC	GO:1902493	acetyltransferase complex	33/1807	79/7371	0.000519429	0.0113892	0.0102957	MSAL00446/MSAL01195/MSAL01458/MSAL02382/MSAL02434/MSAL02527/MSAL02629/MSAL02947/MSAL03232/MSAL04082/MSAL04104/MSAL04389/MSAL04614/MSAL05210/MSAL05272/MSAL05817/MSAL05818/MSAL06567/MSAL06846/MSAL06993/MSAL07097/MSAL07922/MSAL07975/MSAL08453/MSAL08644/MSAL09713/MSAL10314/MSAL11367/MSAL11407/MSAL12070/MSAL12838/MSAL14060/MSAL14412	33
cluster1	MF	GO:0004559	alpha-mannosidase activity	10/1690	13/6783	0.000120301	0.00705487	0.00648086	MSAL00019/MSAL00021/MSAL00022/MSAL00032/MSAL00033/MSAL00713/MSAL00724/MSAL00735/MSAL05187/MSAL06889	10
cluster1	BP	GO:0019439	aromatic compound catabolic process	154/1891	408/7686	9.38e-10	4.1e-07	3.93e-07	MSAL00096/MSAL00113/MSAL00142/MSAL00229/MSAL00313/MSAL00448/MSAL00502/MSAL00541/MSAL00609/MSAL00705/MSAL00883/MSAL00999/MSAL01015/MSAL01294/MSAL01369/MSAL01397/MSAL01485/MSAL01622/MSAL01648/MSAL01660/MSAL01820/MSAL01971/MSAL02045/MSAL02331/MSAL02345/MSAL02351/MSAL02423/MSAL02548/MSAL02758/MSAL02763/MSAL02764/MSAL03032/MSAL03163/MSAL03382/MSAL03417/MSAL03427/MSAL03518/MSAL03534/MSAL03598/MSAL03642…	154
cluster1	BP	GO:0044270	cellular nitrogen compound catabolic process	154/1891	400/7686	1.74e-10	8.96e-08	8.6e-08	MSAL00096/MSAL00113/MSAL00142/MSAL00229/MSAL00313/MSAL00448/MSAL00502/MSAL00541/MSAL00609/MSAL00705/MSAL00883/MSAL00999/MSAL01015/MSAL01294/MSAL01369/MSAL01397/MSAL01485/MSAL01622/MSAL01648/MSAL01660/MSAL01820/MSAL01971/MSAL02045/MSAL02331/MSAL02345/MSAL02351/MSAL02423/MSAL02548/MSAL02758/MSAL02763/MSAL02764/MSAL03032/MSAL03163/MSAL03382/MSAL03417/MSAL03427/MSAL03518/MSAL03534/MSAL03598/MSAL03642…	154
cluster1	MF	GO:0140097	catalytic activity, acting on DNA	53/1690	130/6783	4.39e-05	0.00512236	0.00470559	MSAL00103/MSAL00541/MSAL00685/MSAL00759/MSAL00883/MSAL01131/MSAL01190/MSAL01245/MSAL01820/MSAL02331/MSAL02586/MSAL02841/MSAL03205/MSAL03598/MSAL03785/MSAL03854/MSAL03864/MSAL04089/MSAL04126/MSAL04138/MSAL04152/MSAL04178/MSAL05191/MSAL05307/MSAL05469/MSAL06694/MSAL06966/MSAL07328/MSAL07657/MSAL07781/MSAL07922/MSAL08202/MSAL08446/MSAL08453/MSAL09104/MSAL09671/MSAL09860/MSAL09983/MSAL10774/MSAL10785…	53
cluster1	BP	GO:0017144	drug metabolic process	153/1891	482/7686	0.000149886	0.010454	0.0100352	MSAL00103/MSAL00142/MSAL00522/MSAL00999/MSAL01005/MSAL01087/MSAL01196/MSAL01266/MSAL01397/MSAL02048/MSAL02329/MSAL02509/MSAL02558/MSAL02592/MSAL02696/MSAL02798/MSAL02888/MSAL03188/MSAL03191/MSAL03244/MSAL03257/MSAL03386/MSAL03388/MSAL03395/MSAL03417/MSAL03573/MSAL03620/MSAL03659/MSAL03758/MSAL03828/MSAL03850/MSAL03856/MSAL03875/MSAL03894/MSAL04006/MSAL04051/MSAL04084/MSAL04085/MSAL04133/MSAL04277…	153
cluster1	MF	GO:0033961	cis-stilbene-oxide hydrolase activity	9/1690	11/6783	0.000120891	0.00705487	0.00648086	MSAL00527/MSAL00528/MSAL00529/MSAL00530/MSAL00531/MSAL00532/MSAL00533/MSAL00534/MSAL00536	9
cluster1	CC	GO:0022625	cytosolic large ribosomal subunit	41/1807	45/7371	3.34e-21	4.07e-19	3.68e-19	MSAL00096/MSAL00229/MSAL00502/MSAL00705/MSAL00760/MSAL02345/MSAL03163/MSAL03795/MSAL04562/MSAL05224/MSAL05307/MSAL05320/MSAL05877/MSAL06529/MSAL06790/MSAL07056/MSAL07388/MSAL07475/MSAL07614/MSAL07875/MSAL08212/MSAL08785/MSAL08967/MSAL08982/MSAL09215/MSAL09370/MSAL09479/MSAL10128/MSAL10304/MSAL10716/MSAL10905/MSAL10961/MSAL11589/MSAL11698/MSAL11703/MSAL11963/MSAL12515/MSAL12951/MSAL13873/MSAL14062…	41
cluster1	CC	GO:0022626	cytosolic ribosome	65/1807	78/7371	5.78e-28	1.17e-25	1.06e-25	MSAL00096/MSAL00148/MSAL00152/MSAL00229/MSAL00502/MSAL00705/MSAL00760/MSAL01458/MSAL01524/MSAL02345/MSAL03163/MSAL03167/MSAL03367/MSAL03642/MSAL03795/MSAL03849/MSAL04562/MSAL04853/MSAL05224/MSAL05307/MSAL05320/MSAL05384/MSAL05685/MSAL05877/MSAL06026/MSAL06337/MSAL06529/MSAL06790/MSAL07056/MSAL07388/MSAL07475/MSAL07614/MSAL07754/MSAL07875/MSAL08212/MSAL08785/MSAL08967/MSAL08982/MSAL09215/MSAL09321…	65
cluster1	BP	GO:0034660	ncRNA metabolic process	143/1891	398/7686	1.46e-07	2.51e-05	2.41e-05	MSAL00074/MSAL00096/MSAL00202/MSAL00229/MSAL00313/MSAL00356/MSAL00414/MSAL00426/MSAL00502/MSAL00541/MSAL00628/MSAL00749/MSAL00761/MSAL00818/MSAL00901/MSAL00971/MSAL00972/MSAL01089/MSAL01392/MSAL01420/MSAL01485/MSAL01503/MSAL01524/MSAL01578/MSAL01622/MSAL01652/MSAL01733/MSAL01820/MSAL01896/MSAL02022/MSAL02331/MSAL02529/MSAL02586/MSAL02745/MSAL03074/MSAL03164/MSAL03167/MSAL03378/MSAL03433/MSAL03534…	143
cluster1	MF	GO:0004303	estradiol 17-beta-dehydrogenase activity	15/1690	24/6783	0.0001039	0.00705487	0.00648086	MSAL01733/MSAL12253/MSAL12255/MSAL12257/MSAL12258/MSAL12259/MSAL12260/MSAL12262/MSAL12264/MSAL12270/MSAL12271/MSAL12272/MSAL12273/MSAL12274/MSAL12276	15
cluster1	BP	GO:0006091	generation of precursor metabolites and energy	131/1891	378/7686	4.53e-06	0.000451169	0.000433095	MSAL00198/MSAL00233/MSAL00694/MSAL00820/MSAL01005/MSAL01087/MSAL01196/MSAL01266/MSAL01397/MSAL01902/MSAL02045/MSAL02048/MSAL02088/MSAL02347/MSAL02558/MSAL02589/MSAL02592/MSAL02677/MSAL02696/MSAL02798/MSAL02888/MSAL03188/MSAL03257/MSAL03386/MSAL03388/MSAL03395/MSAL03463/MSAL03850/MSAL03856/MSAL03977/MSAL04133/MSAL04210/MSAL04332/MSAL04412/MSAL04415/MSAL04480/MSAL04489/MSAL04550/MSAL04636/MSAL04915…	131
cluster1	BP	GO:0046700	heterocycle catabolic process	154/1891	401/7686	2.16e-10	1.02e-07	9.79e-08	MSAL00096/MSAL00113/MSAL00142/MSAL00229/MSAL00313/MSAL00448/MSAL00502/MSAL00541/MSAL00609/MSAL00705/MSAL00883/MSAL00999/MSAL01015/MSAL01294/MSAL01369/MSAL01397/MSAL01485/MSAL01622/MSAL01648/MSAL01660/MSAL01820/MSAL01971/MSAL02045/MSAL02331/MSAL02345/MSAL02351/MSAL02423/MSAL02548/MSAL02758/MSAL02763/MSAL02764/MSAL03032/MSAL03163/MSAL03382/MSAL03417/MSAL03427/MSAL03518/MSAL03534/MSAL03598/MSAL03642…	154
cluster1	MF	GO:0016798	hydrolase activity, acting on glycosyl bonds	45/1690	117/6783	0.000747777	0.0305467	0.0280613	MSAL00019/MSAL00021/MSAL00022/MSAL00032/MSAL00033/MSAL00435/MSAL00699/MSAL00713/MSAL00724/MSAL00735/MSAL00759/MSAL02289/MSAL02944/MSAL03394/MSAL03554/MSAL03854/MSAL04048/MSAL04051/MSAL04126/MSAL04241/MSAL04244/MSAL04339/MSAL04365/MSAL04367/MSAL04814/MSAL05187/MSAL05303/MSAL06222/MSAL06272/MSAL06749/MSAL06889/MSAL09812/MSAL09983/MSAL10218/MSAL10245/MSAL10253/MSAL10774/MSAL10785/MSAL11238/MSAL11837…	45
cluster1	CC	GO:0098800	inner mitochondrial membrane protein complex	39/1807	94/7371	0.000199042	0.00550984	0.0049808	MSAL00198/MSAL01087/MSAL01627/MSAL02233/MSAL02262/MSAL02798/MSAL02888/MSAL03188/MSAL03257/MSAL03386/MSAL03388/MSAL03395/MSAL03850/MSAL03856/MSAL04133/MSAL04636/MSAL06017/MSAL06521/MSAL06892/MSAL07199/MSAL08149/MSAL08609/MSAL08886/MSAL08935/MSAL09419/MSAL09518/MSAL09670/MSAL09926/MSAL09934/MSAL10073/MSAL10803/MSAL11139/MSAL11365/MSAL11995/MSAL12232/MSAL12354/MSAL12618/MSAL12774/MSAL14371	39
cluster1	BP	GO:0032787	monocarboxylic acid metabolic process	124/1891	386/7686	0.000372057	0.0229005	0.0219831	MSAL00142/MSAL00360/MSAL00716/MSAL00820/MSAL01005/MSAL01040/MSAL01101/MSAL01397/MSAL01634/MSAL01733/MSAL02045/MSAL02062/MSAL02214/MSAL02558/MSAL02569/MSAL02696/MSAL03033/MSAL03191/MSAL03329/MSAL03572/MSAL03659/MSAL03894/MSAL04006/MSAL04092/MSAL04210/MSAL04338/MSAL04415/MSAL04480/MSAL04489/MSAL04511/MSAL04550/MSAL04676/MSAL04679/MSAL04934/MSAL05122/MSAL05352/MSAL05481/MSAL05851/MSAL05853/MSAL05892…	124
cluster1	BP	GO:0033044	regulation of chromosome organization	114/1891	329/7686	1.92e-05	0.00165154	0.00158538	MSAL00103/MSAL00228/MSAL00291/MSAL00367/MSAL00368/MSAL00446/MSAL00541/MSAL01101/MSAL01190/MSAL01217/MSAL01218/MSAL01272/MSAL01458/MSAL01474/MSAL01585/MSAL01648/MSAL01656/MSAL01667/MSAL01894/MSAL01896/MSAL02043/MSAL02045/MSAL02131/MSAL02141/MSAL02183/MSAL02434/MSAL02525/MSAL02527/MSAL02586/MSAL02629/MSAL02640/MSAL02677/MSAL02734/MSAL02848/MSAL02914/MSAL03447/MSAL03463/MSAL03598/MSAL03701/MSAL03939…	114
cluster1	BP	GO:0042254	ribosome biogenesis	111/1891	232/7686	5.67e-15	1.38e-11	1.32e-11	MSAL00074/MSAL00096/MSAL00148/MSAL00152/MSAL00229/MSAL00313/MSAL00356/MSAL00414/MSAL00426/MSAL00502/MSAL00541/MSAL00628/MSAL00749/MSAL00761/MSAL00901/MSAL00971/MSAL01420/MSAL01503/MSAL01524/MSAL01578/MSAL01652/MSAL01717/MSAL01992/MSAL02258/MSAL02339/MSAL02586/MSAL02745/MSAL03163/MSAL03167/MSAL03378/MSAL03433/MSAL03593/MSAL03749/MSAL03837/MSAL03849/MSAL03858/MSAL03883/MSAL03913/MSAL04216/MSAL04305…	111
cluster1	BP	GO:0034470	ncRNA processing	107/1891	267/7686	9.88e-09	2.95e-06	2.84e-06	MSAL00074/MSAL00096/MSAL00202/MSAL00229/MSAL00313/MSAL00356/MSAL00414/MSAL00426/MSAL00502/MSAL00541/MSAL00628/MSAL00749/MSAL00761/MSAL00818/MSAL00901/MSAL00971/MSAL00972/MSAL01089/MSAL01420/MSAL01485/MSAL01503/MSAL01524/MSAL01578/MSAL01622/MSAL01652/MSAL01733/MSAL02022/MSAL02331/MSAL02529/MSAL02586/MSAL02745/MSAL03167/MSAL03378/MSAL03433/MSAL03593/MSAL03598/MSAL03614/MSAL03749/MSAL03784/MSAL03837…	107
cluster1	BP	GO:0016569	covalent chromatin modification	106/1891	324/7686	0.000471657	0.0276089	0.0265028	MSAL00103/MSAL00228/MSAL00291/MSAL00357/MSAL00367/MSAL00368/MSAL00446/MSAL01101/MSAL01195/MSAL01217/MSAL01218/MSAL01458/MSAL01656/MSAL01667/MSAL01894/MSAL01971/MSAL02000/MSAL02141/MSAL02183/MSAL02361/MSAL02382/MSAL02434/MSAL02525/MSAL02527/MSAL02554/MSAL02586/MSAL02592/MSAL02629/MSAL02640/MSAL02692/MSAL02848/MSAL02947/MSAL03000/MSAL03084/MSAL03232/MSAL03894/MSAL04082/MSAL04092/MSAL04095/MSAL04104…	106
cluster1	BP	GO:0016570	histone modification	105/1891	321/7686	0.000504427	0.0289307	0.0277717	MSAL00103/MSAL00228/MSAL00291/MSAL00357/MSAL00367/MSAL00368/MSAL00446/MSAL01101/MSAL01195/MSAL01217/MSAL01218/MSAL01458/MSAL01656/MSAL01667/MSAL01894/MSAL01971/MSAL02000/MSAL02141/MSAL02183/MSAL02361/MSAL02382/MSAL02434/MSAL02525/MSAL02527/MSAL02554/MSAL02592/MSAL02629/MSAL02640/MSAL02692/MSAL02848/MSAL02947/MSAL03000/MSAL03084/MSAL03232/MSAL03894/MSAL04082/MSAL04092/MSAL04095/MSAL04104/MSAL04114…	105
cluster1	BP	GO:0006401	RNA catabolic process	102/1891	253/7686	1.52e-08	4.33e-06	4.15e-06	MSAL00096/MSAL00113/MSAL00229/MSAL00313/MSAL00502/MSAL00541/MSAL00609/MSAL00705/MSAL00883/MSAL01015/MSAL01294/MSAL01369/MSAL01485/MSAL01622/MSAL01648/MSAL01820/MSAL01971/MSAL02331/MSAL02345/MSAL02423/MSAL02548/MSAL02758/MSAL02763/MSAL02764/MSAL03032/MSAL03163/MSAL03518/MSAL03534/MSAL03598/MSAL03642/MSAL03789/MSAL03795/MSAL03849/MSAL03858/MSAL04152/MSAL04332/MSAL04562/MSAL04604/MSAL04889/MSAL04917…	102
cluster1	BP	GO:0006402	mRNA catabolic process	93/1891	231/7686	7.2e-08	1.32e-05	1.27e-05	MSAL00096/MSAL00113/MSAL00229/MSAL00313/MSAL00502/MSAL00609/MSAL00705/MSAL01294/MSAL01485/MSAL01622/MSAL01648/MSAL01820/MSAL01971/MSAL02331/MSAL02345/MSAL02423/MSAL02548/MSAL02758/MSAL02763/MSAL02764/MSAL03032/MSAL03163/MSAL03518/MSAL03534/MSAL03598/MSAL03642/MSAL03789/MSAL03795/MSAL03849/MSAL03858/MSAL04332/MSAL04562/MSAL04604/MSAL04889/MSAL04976/MSAL05307/MSAL05320/MSAL05700/MSAL05877/MSAL06026…	93
cluster1	BP	GO:0018205	peptidyl-lysine modification	91/1891	258/7686	6.3e-05	0.00496928	0.0047702	MSAL00103/MSAL00291/MSAL00357/MSAL00367/MSAL00368/MSAL00446/MSAL01101/MSAL01195/MSAL01217/MSAL01218/MSAL01458/MSAL01894/MSAL02183/MSAL02361/MSAL02382/MSAL02434/MSAL02525/MSAL02629/MSAL02635/MSAL02692/MSAL02848/MSAL02947/MSAL03000/MSAL03084/MSAL03894/MSAL04082/MSAL04095/MSAL04097/MSAL04104/MSAL04178/MSAL04192/MSAL04389/MSAL04550/MSAL04614/MSAL05127/MSAL05210/MSAL05406/MSAL05430/MSAL05469/MSAL06162…	91
cluster1	BP	GO:1901293	nucleoside phosphate biosynthetic process	87/1891	244/7686	5.82e-05	0.00465729	0.00447071	MSAL00522/MSAL01005/MSAL01040/MSAL01176/MSAL01250/MSAL01397/MSAL01445/MSAL01660/MSAL02045/MSAL02101/MSAL02194/MSAL02236/MSAL02329/MSAL02343/MSAL02569/MSAL02589/MSAL02597/MSAL03257/MSAL03417/MSAL03572/MSAL03620/MSAL03758/MSAL03850/MSAL04338/MSAL04415/MSAL04480/MSAL04489/MSAL04550/MSAL04636/MSAL05057/MSAL05064/MSAL05202/MSAL05310/MSAL05352/MSAL05369/MSAL05851/MSAL05853/MSAL06025/MSAL06240/MSAL06278…	87
cluster1	BP	GO:0009165	nucleotide biosynthetic process	86/1891	242/7686	7.35e-05	0.00571645	0.00548743	MSAL00522/MSAL01005/MSAL01040/MSAL01176/MSAL01250/MSAL01397/MSAL01445/MSAL01660/MSAL02045/MSAL02101/MSAL02194/MSAL02236/MSAL02329/MSAL02343/MSAL02569/MSAL02589/MSAL02597/MSAL03257/MSAL03417/MSAL03572/MSAL03620/MSAL03758/MSAL03850/MSAL04338/MSAL04415/MSAL04480/MSAL04489/MSAL04550/MSAL04636/MSAL05057/MSAL05064/MSAL05202/MSAL05310/MSAL05352/MSAL05369/MSAL05851/MSAL05853/MSAL06025/MSAL06240/MSAL06278…	86
cluster1	BP	GO:0009141	nucleoside triphosphate metabolic process	85/1891	217/7686	1.05e-06	0.000141616	0.000135943	MSAL01087/MSAL01196/MSAL01397/MSAL01660/MSAL02045/MSAL02048/MSAL02101/MSAL02236/MSAL02258/MSAL02329/MSAL02343/MSAL02696/MSAL02798/MSAL02888/MSAL03188/MSAL03257/MSAL03386/MSAL03388/MSAL03395/MSAL03417/MSAL03850/MSAL03856/MSAL04133/MSAL04389/MSAL04415/MSAL04480/MSAL04489/MSAL04550/MSAL04636/MSAL05057/MSAL05202/MSAL05851/MSAL05853/MSAL06025/MSAL06278/MSAL06892/MSAL07109/MSAL07199/MSAL07508/MSAL07541…	85
cluster1	MF	GO:0008096	juvenile hormone epoxide hydrolase activity	9/1690	11/6783	0.000120891	0.00705487	0.00648086	MSAL00527/MSAL00528/MSAL00529/MSAL00530/MSAL00531/MSAL00532/MSAL00533/MSAL00534/MSAL00536	9
cluster1	BP	GO:0009117	nucleotide metabolic process	159/1891	470/7686	2.2e-06	0.000255306	0.000245078	MSAL00070/MSAL00127/MSAL00128/MSAL00522/MSAL01005/MSAL01040/MSAL01087/MSAL01176/MSAL01196/MSAL01250/MSAL01397/MSAL01445/MSAL01660/MSAL01733/MSAL01863/MSAL02045/MSAL02048/MSAL02101/MSAL02194/MSAL02236/MSAL02258/MSAL02329/MSAL02343/MSAL02569/MSAL02589/MSAL02597/MSAL02677/MSAL02696/MSAL02798/MSAL02888/MSAL03188/MSAL03191/MSAL03257/MSAL03382/MSAL03386/MSAL03388/MSAL03395/MSAL03417/MSAL03572/MSAL03620…	159
cluster1	MF	GO:0015923	mannosidase activity	10/1690	14/6783	0.000326789	0.0157051	0.0144273	MSAL00019/MSAL00021/MSAL00022/MSAL00032/MSAL00033/MSAL00713/MSAL00724/MSAL00735/MSAL05187/MSAL06889	10
cluster1	MF	GO:0004571	mannosyl-oligosaccharide 1,2-alpha-mannosidase activity	10/1690	12/6783	3.58e-05	0.00487416	0.00447758	MSAL00019/MSAL00021/MSAL00022/MSAL00032/MSAL00033/MSAL00713/MSAL00724/MSAL00735/MSAL05187/MSAL06889	10
cluster1	MF	GO:0015924	mannosyl-oligosaccharide mannosidase activity	10/1690	13/6783	0.000120301	0.00705487	0.00648086	MSAL00019/MSAL00021/MSAL00022/MSAL00032/MSAL00033/MSAL00713/MSAL00724/MSAL00735/MSAL05187/MSAL06889	10
cluster1	CC	GO:0005740	mitochondrial envelope	137/1807	422/7371	8.91e-05	0.00285507	0.00258094	MSAL00198/MSAL00233/MSAL00540/MSAL00694/MSAL00696/MSAL00701/MSAL00820/MSAL01087/MSAL01134/MSAL01238/MSAL01266/MSAL01478/MSAL01627/MSAL01634/MSAL02048/MSAL02088/MSAL02159/MSAL02233/MSAL02262/MSAL02297/MSAL02352/MSAL02509/MSAL02712/MSAL02798/MSAL02888/MSAL02890/MSAL03056/MSAL03170/MSAL03188/MSAL03212/MSAL03257/MSAL03340/MSAL03367/MSAL03386/MSAL03388/MSAL03395/MSAL03489/MSAL03573/MSAL03850/MSAL03856…	137
cluster1	BP	GO:1901361	organic cyclic compound catabolic process	156/1891	416/7686	1.25e-09	4.74e-07	4.55e-07	MSAL00096/MSAL00113/MSAL00142/MSAL00229/MSAL00313/MSAL00448/MSAL00502/MSAL00541/MSAL00609/MSAL00705/MSAL00883/MSAL00999/MSAL01015/MSAL01294/MSAL01369/MSAL01397/MSAL01485/MSAL01622/MSAL01648/MSAL01660/MSAL01820/MSAL01971/MSAL02045/MSAL02331/MSAL02345/MSAL02351/MSAL02423/MSAL02548/MSAL02758/MSAL02763/MSAL02764/MSAL03032/MSAL03163/MSAL03382/MSAL03417/MSAL03427/MSAL03518/MSAL03534/MSAL03598/MSAL03642…	156
cluster1	CC	GO:0005759	mitochondrial matrix	122/1807	338/7371	7.54e-07	2.7e-05	2.44e-05	MSAL00233/MSAL00540/MSAL00628/MSAL00696/MSAL00700/MSAL00820/MSAL00883/MSAL01005/MSAL01040/MSAL01134/MSAL01196/MSAL01238/MSAL01445/MSAL01478/MSAL01733/MSAL01832/MSAL02088/MSAL02576/MSAL02597/MSAL02696/MSAL02712/MSAL02858/MSAL02890/MSAL03056/MSAL03170/MSAL03191/MSAL03257/MSAL03277/MSAL03340/MSAL03367/MSAL03378/MSAL03389/MSAL03427/MSAL03489/MSAL03572/MSAL03573/MSAL03659/MSAL03883/MSAL03894/MSAL04006…	122
cluster1	BP	GO:0006163	purine nucleotide metabolic process	141/1891	389/7686	9.73e-08	1.73e-05	1.66e-05	MSAL00070/MSAL00127/MSAL00128/MSAL00522/MSAL01005/MSAL01040/MSAL01087/MSAL01176/MSAL01196/MSAL01250/MSAL01397/MSAL01660/MSAL01733/MSAL01863/MSAL02045/MSAL02048/MSAL02101/MSAL02194/MSAL02236/MSAL02258/MSAL02329/MSAL02343/MSAL02569/MSAL02696/MSAL02798/MSAL02888/MSAL03188/MSAL03191/MSAL03257/MSAL03382/MSAL03386/MSAL03388/MSAL03395/MSAL03417/MSAL03572/MSAL03620/MSAL03758/MSAL03850/MSAL03856/MSAL04133…	141
cluster1	CC	GO:0098798	mitochondrial protein-containing complex	93/1807	211/7371	2.31e-10	1.76e-08	1.59e-08	MSAL00198/MSAL00540/MSAL00696/MSAL01040/MSAL01087/MSAL01134/MSAL01238/MSAL01478/MSAL01627/MSAL01733/MSAL02233/MSAL02262/MSAL02696/MSAL02798/MSAL02888/MSAL02890/MSAL03056/MSAL03170/MSAL03188/MSAL03191/MSAL03257/MSAL03340/MSAL03367/MSAL03386/MSAL03388/MSAL03389/MSAL03395/MSAL03489/MSAL03572/MSAL03850/MSAL03856/MSAL03883/MSAL04133/MSAL04332/MSAL04561/MSAL04636/MSAL04676/MSAL05364/MSAL05428/MSAL06017…	93
cluster1	CC	GO:0005761	mitochondrial ribosome	40/1807	70/7371	4.89e-09	2.98e-07	2.69e-07	MSAL00540/MSAL00696/MSAL01134/MSAL01238/MSAL01478/MSAL02890/MSAL03056/MSAL03170/MSAL03340/MSAL03367/MSAL03389/MSAL03489/MSAL03883/MSAL04561/MSAL05364/MSAL05428/MSAL06354/MSAL06387/MSAL06449/MSAL06463/MSAL06475/MSAL06499/MSAL06547/MSAL06827/MSAL07679/MSAL08130/MSAL08378/MSAL10208/MSAL10762/MSAL10798/MSAL11016/MSAL11122/MSAL11250/MSAL11384/MSAL11622/MSAL11681/MSAL12161/MSAL12332/MSAL12563/MSAL13872	40
cluster1	BP	GO:0009259	ribonucleotide metabolic process	141/1891	382/7686	2.66e-08	6.29e-06	6.04e-06	MSAL00070/MSAL00127/MSAL00128/MSAL00522/MSAL01005/MSAL01040/MSAL01087/MSAL01176/MSAL01196/MSAL01250/MSAL01397/MSAL01445/MSAL01660/MSAL01733/MSAL01863/MSAL02045/MSAL02048/MSAL02101/MSAL02236/MSAL02258/MSAL02329/MSAL02343/MSAL02569/MSAL02597/MSAL02696/MSAL02798/MSAL02888/MSAL03188/MSAL03191/MSAL03257/MSAL03382/MSAL03386/MSAL03388/MSAL03395/MSAL03417/MSAL03572/MSAL03620/MSAL03758/MSAL03850/MSAL03856…	141
cluster1	CC	GO:0016607	nuclear speck	78/1807	240/7371	0.00276786	0.0481608	0.0435366	MSAL00107/MSAL00734/MSAL00820/MSAL01485/MSAL02233/MSAL02287/MSAL02480/MSAL02548/MSAL02677/MSAL02940/MSAL03205/MSAL03376/MSAL03521/MSAL04097/MSAL04126/MSAL04375/MSAL04389/MSAL04480/MSAL04489/MSAL04550/MSAL04741/MSAL04825/MSAL04826/MSAL05057/MSAL05144/MSAL05387/MSAL05980/MSAL06163/MSAL06299/MSAL06618/MSAL06930/MSAL07202/MSAL07203/MSAL07880/MSAL07907/MSAL07915/MSAL07956/MSAL07975/MSAL07999/MSAL08181…	78
cluster1	BP	GO:0034655	nucleobase-containing compound catabolic process	140/1891	369/7686	3.86e-09	1.29e-06	1.24e-06	MSAL00096/MSAL00113/MSAL00229/MSAL00313/MSAL00448/MSAL00502/MSAL00541/MSAL00609/MSAL00705/MSAL00883/MSAL00999/MSAL01015/MSAL01294/MSAL01369/MSAL01397/MSAL01485/MSAL01622/MSAL01648/MSAL01660/MSAL01820/MSAL01971/MSAL02045/MSAL02331/MSAL02345/MSAL02351/MSAL02423/MSAL02548/MSAL02758/MSAL02763/MSAL02764/MSAL03032/MSAL03163/MSAL03382/MSAL03417/MSAL03518/MSAL03534/MSAL03598/MSAL03642/MSAL03789/MSAL03795…	140
cluster1	BP	GO:0006753	nucleoside phosphate metabolic process	159/1891	471/7686	2.54e-06	0.000282846	0.000271514	MSAL00070/MSAL00127/MSAL00128/MSAL00522/MSAL01005/MSAL01040/MSAL01087/MSAL01176/MSAL01196/MSAL01250/MSAL01397/MSAL01445/MSAL01660/MSAL01733/MSAL01863/MSAL02045/MSAL02048/MSAL02101/MSAL02194/MSAL02236/MSAL02258/MSAL02329/MSAL02343/MSAL02569/MSAL02589/MSAL02597/MSAL02677/MSAL02696/MSAL02798/MSAL02888/MSAL03188/MSAL03191/MSAL03257/MSAL03382/MSAL03386/MSAL03388/MSAL03395/MSAL03417/MSAL03572/MSAL03620…	159
cluster1	BP	GO:0019693	ribose phosphate metabolic process	145/1891	393/7686	1.72e-08	4.65e-06	4.46e-06	MSAL00070/MSAL00127/MSAL00128/MSAL00522/MSAL01005/MSAL01040/MSAL01087/MSAL01176/MSAL01196/MSAL01250/MSAL01397/MSAL01445/MSAL01660/MSAL01733/MSAL01863/MSAL02045/MSAL02048/MSAL02101/MSAL02236/MSAL02258/MSAL02329/MSAL02343/MSAL02569/MSAL02589/MSAL02597/MSAL02677/MSAL02696/MSAL02798/MSAL02888/MSAL03188/MSAL03191/MSAL03257/MSAL03382/MSAL03386/MSAL03388/MSAL03395/MSAL03417/MSAL03572/MSAL03620/MSAL03758…	145
cluster1	CC	GO:0000313	organellar ribosome	40/1807	70/7371	4.89e-09	2.98e-07	2.69e-07	MSAL00540/MSAL00696/MSAL01134/MSAL01238/MSAL01478/MSAL02890/MSAL03056/MSAL03170/MSAL03340/MSAL03367/MSAL03389/MSAL03489/MSAL03883/MSAL04561/MSAL05364/MSAL05428/MSAL06354/MSAL06387/MSAL06449/MSAL06463/MSAL06475/MSAL06499/MSAL06547/MSAL06827/MSAL07679/MSAL08130/MSAL08378/MSAL10208/MSAL10762/MSAL10798/MSAL11016/MSAL11122/MSAL11250/MSAL11384/MSAL11622/MSAL11681/MSAL12161/MSAL12332/MSAL12563/MSAL13872	40
cluster1	CC	GO:0019866	organelle inner membrane	118/1807	317/7371	1.8e-07	7.93e-06	7.17e-06	MSAL00198/MSAL00233/MSAL00540/MSAL00694/MSAL00696/MSAL01087/MSAL01101/MSAL01134/MSAL01238/MSAL01478/MSAL01627/MSAL02048/MSAL02088/MSAL02159/MSAL02233/MSAL02262/MSAL02352/MSAL02509/MSAL02712/MSAL02798/MSAL02888/MSAL02890/MSAL03056/MSAL03170/MSAL03188/MSAL03257/MSAL03340/MSAL03367/MSAL03386/MSAL03388/MSAL03395/MSAL03489/MSAL03573/MSAL03850/MSAL03856/MSAL03883/MSAL04133/MSAL04561/MSAL04636/MSAL04915…	118
cluster1	CC	GO:0015934	large ribosomal subunit	70/1807	91/7371	5.24e-26	7.98e-24	7.21e-24	MSAL00096/MSAL00229/MSAL00502/MSAL00540/MSAL00705/MSAL00760/MSAL01478/MSAL02345/MSAL02890/MSAL03056/MSAL03163/MSAL03170/MSAL03489/MSAL03795/MSAL04562/MSAL05224/MSAL05307/MSAL05320/MSAL05364/MSAL05428/MSAL05877/MSAL06354/MSAL06449/MSAL06463/MSAL06499/MSAL06529/MSAL06547/MSAL06790/MSAL06827/MSAL07056/MSAL07388/MSAL07475/MSAL07614/MSAL07679/MSAL07875/MSAL08130/MSAL08212/MSAL08378/MSAL08785/MSAL08967…	70
cluster1	MF	GO:0016614	oxidoreductase activity, acting on CH-OH group of donors	64/1690	143/6783	1.42e-07	3.86e-05	3.55e-05	MSAL00740/MSAL01372/MSAL01374/MSAL01375/MSAL01377/MSAL01381/MSAL01733/MSAL01902/MSAL02101/MSAL02236/MSAL02589/MSAL02858/MSAL03329/MSAL03592/MSAL03624/MSAL04056/MSAL04210/MSAL04903/MSAL04910/MSAL04912/MSAL04915/MSAL04934/MSAL05004/MSAL05005/MSAL05007/MSAL05008/MSAL05505/MSAL05508/MSAL05679/MSAL06098/MSAL06421/MSAL09246/MSAL09247/MSAL09498/MSAL09499/MSAL09714/MSAL09715/MSAL09973/MSAL10213/MSAL10308…	64
cluster1	CC	GO:0000315	organellar large ribosomal subunit	29/1807	46/7371	3.15e-08	1.6e-06	1.44e-06	MSAL00540/MSAL01478/MSAL02890/MSAL03056/MSAL03170/MSAL03489/MSAL05364/MSAL05428/MSAL06354/MSAL06449/MSAL06463/MSAL06499/MSAL06547/MSAL06827/MSAL07679/MSAL08130/MSAL08378/MSAL10208/MSAL10762/MSAL10798/MSAL11016/MSAL11122/MSAL11250/MSAL11622/MSAL11681/MSAL12161/MSAL12332/MSAL12563/MSAL13872	29
cluster1	CC	GO:0005762	mitochondrial large ribosomal subunit	29/1807	46/7371	3.15e-08	1.6e-06	1.44e-06	MSAL00540/MSAL01478/MSAL02890/MSAL03056/MSAL03170/MSAL03489/MSAL05364/MSAL05428/MSAL06354/MSAL06449/MSAL06463/MSAL06499/MSAL06547/MSAL06827/MSAL07679/MSAL08130/MSAL08378/MSAL10208/MSAL10762/MSAL10798/MSAL11016/MSAL11122/MSAL11250/MSAL11622/MSAL11681/MSAL12161/MSAL12332/MSAL12563/MSAL13872	29
cluster1	CC	GO:0000123	histone acetyltransferase complex	29/1807	70/7371	0.00129652	0.027227	0.0246128	MSAL00446/MSAL01195/MSAL02382/MSAL02434/MSAL02527/MSAL02629/MSAL02947/MSAL03232/MSAL04082/MSAL04104/MSAL04389/MSAL04614/MSAL05210/MSAL05272/MSAL05817/MSAL05818/MSAL06567/MSAL06846/MSAL07922/MSAL07975/MSAL08453/MSAL08644/MSAL09713/MSAL10314/MSAL11367/MSAL11407/MSAL12070/MSAL12838/MSAL14412	29
cluster1	CC	GO:0005844	polysome	25/1807	52/7371	0.000184108	0.00533912	0.00482648	MSAL00096/MSAL00224/MSAL00446/MSAL00705/MSAL00760/MSAL01622/MSAL02345/MSAL03566/MSAL03598/MSAL04332/MSAL06529/MSAL08967/MSAL09215/MSAL09370/MSAL09717/MSAL10133/MSAL10304/MSAL10606/MSAL10961/MSAL11238/MSAL11254/MSAL11703/MSAL12158/MSAL12515/MSAL13967	25
cluster1	CC	GO:0005684	U2-type spliceosomal complex	24/1807	56/7371	0.00191031	0.0357902	0.0323538	MSAL00062/MSAL00734/MSAL01652/MSAL03508/MSAL03521/MSAL04064/MSAL05129/MSAL05144/MSAL05980/MSAL06748/MSAL07999/MSAL08583/MSAL08584/MSAL10025/MSAL10146/MSAL10219/MSAL10243/MSAL10384/MSAL11478/MSAL11560/MSAL11561/MSAL12121/MSAL12516/MSAL12745	24
cluster1	CC	GO:0022627	cytosolic small ribosomal subunit	23/1807	25/7371	1.44e-12	1.46e-10	1.32e-10	MSAL00148/MSAL00152/MSAL01524/MSAL03167/MSAL03367/MSAL03642/MSAL03849/MSAL04853/MSAL05384/MSAL05685/MSAL06026/MSAL06337/MSAL07754/MSAL09321/MSAL09956/MSAL10376/MSAL10606/MSAL11238/MSAL11254/MSAL11370/MSAL12079/MSAL12561/MSAL13967	23
cluster1	CC	GO:0097525	spliceosomal snRNP complex	22/1807	50/7371	0.00193937	0.0357902	0.0323538	MSAL00062/MSAL00609/MSAL00734/MSAL01157/MSAL01652/MSAL03521/MSAL04889/MSAL05144/MSAL05898/MSAL07999/MSAL08140/MSAL10025/MSAL10146/MSAL10219/MSAL10384/MSAL10592/MSAL11231/MSAL11560/MSAL11561/MSAL12069/MSAL12121/MSAL12745	22
cluster1	CC	GO:0030686	90S preribosome	18/1807	34/7371	0.000329096	0.00835081	0.007549	MSAL01420/MSAL01503/MSAL03749/MSAL03837/MSAL03849/MSAL03913/MSAL04305/MSAL04361/MSAL04544/MSAL04917/MSAL07241/MSAL07248/MSAL07925/MSAL09956/MSAL10128/MSAL10666/MSAL11130/MSAL12074	18
cluster1	CC	GO:0070069	cytochrome complex	18/1807	35/7371	0.000523643	0.0113892	0.0102957	MSAL00142/MSAL02798/MSAL02888/MSAL03188/MSAL03386/MSAL03388/MSAL03850/MSAL07940/MSAL07941/MSAL07942/MSAL07944/MSAL07967/MSAL07969/MSAL07972/MSAL08380/MSAL09934/MSAL11155/MSAL12232	18
cluster1	CC	GO:0042788	polysomal ribosome	14/1807	16/7371	1.95e-07	7.93e-06	7.17e-06	MSAL00705/MSAL00760/MSAL04332/MSAL06529/MSAL08967/MSAL09215/MSAL09370/MSAL09717/MSAL10304/MSAL10606/MSAL10961/MSAL11254/MSAL11703/MSAL12515	14
cluster1	MF	GO:0016616	oxidoreductase activity, acting on the CH-OH group of donors, NAD or NADP as acceptor	63/1690	134/6783	1.81e-08	7.38e-06	6.78e-06	MSAL00740/MSAL01372/MSAL01374/MSAL01375/MSAL01377/MSAL01381/MSAL01733/MSAL01902/MSAL02101/MSAL02236/MSAL02589/MSAL02858/MSAL03329/MSAL03592/MSAL03624/MSAL04056/MSAL04210/MSAL04903/MSAL04910/MSAL04912/MSAL04915/MSAL05004/MSAL05005/MSAL05007/MSAL05008/MSAL05505/MSAL05508/MSAL05679/MSAL06098/MSAL06421/MSAL09246/MSAL09247/MSAL09498/MSAL09499/MSAL09714/MSAL09715/MSAL09973/MSAL10213/MSAL10308/MSAL10310…	63
cluster1	CC	GO:0030684	preribosome	34/1807	74/7371	4.44e-05	0.00150228	0.00135803	MSAL00356/MSAL00971/MSAL01420/MSAL01503/MSAL01652/MSAL02586/MSAL03167/MSAL03433/MSAL03749/MSAL03837/MSAL03849/MSAL03913/MSAL04216/MSAL04305/MSAL04361/MSAL04544/MSAL04917/MSAL04937/MSAL05213/MSAL06683/MSAL07010/MSAL07241/MSAL07248/MSAL07925/MSAL08209/MSAL08969/MSAL09771/MSAL09956/MSAL10128/MSAL10666/MSAL11130/MSAL12074/MSAL12757/MSAL13873	34
cluster1	CC	GO:0031248	protein acetyltransferase complex	33/1807	79/7371	0.000519429	0.0113892	0.0102957	MSAL00446/MSAL01195/MSAL01458/MSAL02382/MSAL02434/MSAL02527/MSAL02629/MSAL02947/MSAL03232/MSAL04082/MSAL04104/MSAL04389/MSAL04614/MSAL05210/MSAL05272/MSAL05817/MSAL05818/MSAL06567/MSAL06846/MSAL06993/MSAL07097/MSAL07922/MSAL07975/MSAL08453/MSAL08644/MSAL09713/MSAL10314/MSAL11367/MSAL11407/MSAL12070/MSAL12838/MSAL14060/MSAL14412	33
cluster1	CC	GO:0005743	mitochondrial inner membrane	111/1807	298/7371	4.04e-07	1.54e-05	1.39e-05	MSAL00198/MSAL00233/MSAL00540/MSAL00694/MSAL00696/MSAL01087/MSAL01134/MSAL01238/MSAL01478/MSAL01627/MSAL02048/MSAL02088/MSAL02159/MSAL02233/MSAL02262/MSAL02352/MSAL02509/MSAL02712/MSAL02798/MSAL02888/MSAL02890/MSAL03056/MSAL03170/MSAL03188/MSAL03257/MSAL03340/MSAL03367/MSAL03386/MSAL03388/MSAL03395/MSAL03489/MSAL03573/MSAL03850/MSAL03856/MSAL03883/MSAL04133/MSAL04561/MSAL04636/MSAL04915/MSAL05069…	111
cluster1	BP	GO:0009150	purine ribonucleotide metabolic process	137/1891	370/7686	3.39e-08	7.4e-06	7.1e-06	MSAL00070/MSAL00127/MSAL00128/MSAL00522/MSAL01005/MSAL01040/MSAL01087/MSAL01176/MSAL01196/MSAL01250/MSAL01397/MSAL01660/MSAL01733/MSAL01863/MSAL02045/MSAL02048/MSAL02101/MSAL02236/MSAL02258/MSAL02329/MSAL02343/MSAL02569/MSAL02696/MSAL02798/MSAL02888/MSAL03188/MSAL03191/MSAL03257/MSAL03382/MSAL03386/MSAL03388/MSAL03395/MSAL03417/MSAL03572/MSAL03620/MSAL03758/MSAL03850/MSAL03856/MSAL04133/MSAL04333…	137
cluster1	BP	GO:0072521	purine-containing compound metabolic process	150/1891	410/7686	1.84e-08	4.74e-06	4.55e-06	MSAL00070/MSAL00127/MSAL00128/MSAL00522/MSAL00999/MSAL01005/MSAL01040/MSAL01087/MSAL01176/MSAL01196/MSAL01250/MSAL01397/MSAL01587/MSAL01660/MSAL01733/MSAL01863/MSAL02045/MSAL02048/MSAL02101/MSAL02194/MSAL02236/MSAL02258/MSAL02329/MSAL02343/MSAL02569/MSAL02696/MSAL02798/MSAL02888/MSAL03188/MSAL03191/MSAL03257/MSAL03382/MSAL03386/MSAL03388/MSAL03395/MSAL03417/MSAL03572/MSAL03620/MSAL03659/MSAL03758…	150
cluster1	BP	GO:0022613	ribonucleoprotein complex biogenesis	148/1891	358/7686	7.14e-13	1.01e-09	9.72e-10	MSAL00074/MSAL00096/MSAL00148/MSAL00152/MSAL00229/MSAL00292/MSAL00313/MSAL00356/MSAL00414/MSAL00426/MSAL00502/MSAL00541/MSAL00628/MSAL00749/MSAL00761/MSAL00901/MSAL00971/MSAL01294/MSAL01420/MSAL01503/MSAL01524/MSAL01578/MSAL01622/MSAL01652/MSAL01717/MSAL01992/MSAL02258/MSAL02331/MSAL02339/MSAL02524/MSAL02548/MSAL02586/MSAL02745/MSAL03163/MSAL03167/MSAL03378/MSAL03407/MSAL03433/MSAL03507/MSAL03566…	148
cluster1	CC	GO:0031966	mitochondrial membrane	128/1807	391/7371	0.000100697	0.00306623	0.00277182	MSAL00198/MSAL00233/MSAL00540/MSAL00694/MSAL00696/MSAL00701/MSAL00820/MSAL01087/MSAL01134/MSAL01238/MSAL01478/MSAL01627/MSAL01634/MSAL02048/MSAL02088/MSAL02159/MSAL02233/MSAL02262/MSAL02297/MSAL02352/MSAL02509/MSAL02712/MSAL02798/MSAL02888/MSAL02890/MSAL03056/MSAL03170/MSAL03188/MSAL03212/MSAL03257/MSAL03340/MSAL03367/MSAL03386/MSAL03388/MSAL03395/MSAL03489/MSAL03573/MSAL03850/MSAL03856/MSAL03883…	128
cluster1	MF	GO:0072582	17-beta-hydroxysteroid dehydrogenase (NADP+) activity	14/1690	21/6783	6.35e-05	0.00576776	0.00529847	MSAL12253/MSAL12255/MSAL12257/MSAL12258/MSAL12259/MSAL12260/MSAL12262/MSAL12264/MSAL12270/MSAL12271/MSAL12272/MSAL12273/MSAL12274/MSAL12276	14
cluster1	CC	GO:0044391	ribosomal subunit	104/1807	140/7371	8.18e-36	4.98e-33	4.51e-33	MSAL00096/MSAL00148/MSAL00152/MSAL00229/MSAL00502/MSAL00540/MSAL00696/MSAL00705/MSAL00760/MSAL01134/MSAL01238/MSAL01478/MSAL01524/MSAL02345/MSAL02890/MSAL03056/MSAL03163/MSAL03167/MSAL03170/MSAL03340/MSAL03367/MSAL03389/MSAL03489/MSAL03642/MSAL03795/MSAL03849/MSAL03883/MSAL04561/MSAL04562/MSAL04853/MSAL05224/MSAL05307/MSAL05320/MSAL05364/MSAL05384/MSAL05428/MSAL05685/MSAL05877/MSAL06026/MSAL06337…	104
cluster1	CC	GO:0005840	ribosome	112/1807	160/7371	1.73e-34	5.28e-32	4.77e-32	MSAL00096/MSAL00148/MSAL00152/MSAL00229/MSAL00502/MSAL00540/MSAL00696/MSAL00705/MSAL00760/MSAL01134/MSAL01238/MSAL01458/MSAL01478/MSAL01524/MSAL02345/MSAL02890/MSAL03056/MSAL03163/MSAL03167/MSAL03170/MSAL03340/MSAL03367/MSAL03389/MSAL03489/MSAL03566/MSAL03642/MSAL03795/MSAL03849/MSAL03883/MSAL04332/MSAL04561/MSAL04562/MSAL04853/MSAL05224/MSAL05307/MSAL05320/MSAL05364/MSAL05384/MSAL05428/MSAL05685…	112
cluster1	MF	GO:0019843	rRNA binding	23/1690	40/6783	1.09e-05	0.00221752	0.0020371	MSAL00096/MSAL00148/MSAL00152/MSAL00356/MSAL00696/MSAL02345/MSAL02352/MSAL03163/MSAL03795/MSAL03883/MSAL05213/MSAL05320/MSAL07463/MSAL08212/MSAL08967/MSAL09253/MSAL09479/MSAL09692/MSAL10283/MSAL10376/MSAL10961/MSAL11238/MSAL12563	23
cluster1	MF	GO:0008757	S-adenosylmethionine-dependent methyltransferase activity	36/1690	89/6783	0.000844786	0.0328662	0.0301921	MSAL00103/MSAL00357/MSAL00458/MSAL00628/MSAL01205/MSAL02361/MSAL02434/MSAL02712/MSAL03378/MSAL04454/MSAL04985/MSAL05127/MSAL05406/MSAL05430/MSAL06810/MSAL06982/MSAL07481/MSAL07637/MSAL08144/MSAL08209/MSAL08465/MSAL08553/MSAL08621/MSAL08701/MSAL09037/MSAL09131/MSAL09142/MSAL09871/MSAL10041/MSAL10437/MSAL10438/MSAL10979/MSAL11456/MSAL12607/MSAL12623/MSAL12791	36
cluster1	CC	GO:0015935	small ribosomal subunit	36/1807	53/7371	2.75e-11	2.39e-09	2.16e-09	MSAL00148/MSAL00152/MSAL00696/MSAL01134/MSAL01238/MSAL01524/MSAL03167/MSAL03340/MSAL03367/MSAL03389/MSAL03642/MSAL03849/MSAL03883/MSAL04561/MSAL04853/MSAL05384/MSAL05428/MSAL05685/MSAL06026/MSAL06337/MSAL06387/MSAL06475/MSAL07754/MSAL09321/MSAL09956/MSAL10376/MSAL10606/MSAL10878/MSAL11016/MSAL11238/MSAL11254/MSAL11370/MSAL11384/MSAL12079/MSAL12561/MSAL13967	36
cluster1	CC	GO:0005681	spliceosomal complex	50/1807	139/7371	0.00153536	0.0301625	0.0272664	MSAL00062/MSAL00107/MSAL00609/MSAL00734/MSAL01157/MSAL01278/MSAL01485/MSAL01652/MSAL01654/MSAL02011/MSAL02548/MSAL03508/MSAL03521/MSAL03917/MSAL03927/MSAL03971/MSAL04064/MSAL04346/MSAL04889/MSAL05129/MSAL05144/MSAL05883/MSAL05898/MSAL05975/MSAL05980/MSAL06748/MSAL07927/MSAL07999/MSAL08140/MSAL08583/MSAL08584/MSAL08762/MSAL09228/MSAL09229/MSAL10025/MSAL10146/MSAL10219/MSAL10243/MSAL10384/MSAL10592…	50
cluster1	MF	GO:0016229	steroid dehydrogenase activity	15/1690	26/6783	0.000364656	0.0161757	0.0148596	MSAL01733/MSAL12253/MSAL12255/MSAL12257/MSAL12258/MSAL12259/MSAL12260/MSAL12262/MSAL12264/MSAL12270/MSAL12271/MSAL12272/MSAL12273/MSAL12274/MSAL12276	15
cluster1	MF	GO:0033764	steroid dehydrogenase activity, acting on the CH-OH group of donors, NAD or NADP as acceptor	15/1690	25/6783	0.00020014	0.010901	0.010014	MSAL01733/MSAL12253/MSAL12255/MSAL12257/MSAL12258/MSAL12259/MSAL12260/MSAL12262/MSAL12264/MSAL12270/MSAL12271/MSAL12272/MSAL12273/MSAL12274/MSAL12276	15
cluster1	MF	GO:0003735	structural constituent of ribosome	94/1690	126/6783	3.74e-32	3.06e-29	2.81e-29	MSAL00096/MSAL00148/MSAL00152/MSAL00229/MSAL00502/MSAL00540/MSAL00696/MSAL00705/MSAL00760/MSAL01134/MSAL01238/MSAL01478/MSAL01524/MSAL02345/MSAL02890/MSAL03056/MSAL03163/MSAL03170/MSAL03340/MSAL03367/MSAL03389/MSAL03489/MSAL03642/MSAL03795/MSAL03849/MSAL03883/MSAL04561/MSAL04562/MSAL04853/MSAL05224/MSAL05307/MSAL05320/MSAL05364/MSAL05428/MSAL05685/MSAL05877/MSAL06026/MSAL06337/MSAL06354/MSAL06387…	94
cluster1	MF	GO:0005198	structural molecule activity	141/1690	438/6783	0.000234118	0.0119547	0.010982	MSAL00096/MSAL00148/MSAL00152/MSAL00229/MSAL00297/MSAL00502/MSAL00540/MSAL00696/MSAL00705/MSAL00760/MSAL01134/MSAL01195/MSAL01238/MSAL01478/MSAL01524/MSAL01545/MSAL01929/MSAL01992/MSAL02287/MSAL02326/MSAL02343/MSAL02345/MSAL02457/MSAL02651/MSAL02890/MSAL03056/MSAL03163/MSAL03170/MSAL03221/MSAL03340/MSAL03367/MSAL03389/MSAL03489/MSAL03642/MSAL03736/MSAL03738/MSAL03795/MSAL03849/MSAL03883/MSAL03986…	141
cluster1	BP	GO:0006412	translation	178/1891	463/7686	6.63e-12	5.38e-09	5.17e-09	MSAL00096/MSAL00113/MSAL00148/MSAL00152/MSAL00224/MSAL00228/MSAL00229/MSAL00233/MSAL00292/MSAL00502/MSAL00540/MSAL00628/MSAL00696/MSAL00705/MSAL00760/MSAL01134/MSAL01238/MSAL01478/MSAL01524/MSAL01622/MSAL01652/MSAL02088/MSAL02240/MSAL02345/MSAL02352/MSAL02524/MSAL02890/MSAL03056/MSAL03074/MSAL03163/MSAL03170/MSAL03340/MSAL03367/MSAL03389/MSAL03489/MSAL03518/MSAL03534/MSAL03566/MSAL03573/MSAL03642…	178
cluster1	MF	GO:0016888	endodeoxyribonuclease activity, producing 5'-phosphomonoesters	9/1690	12/6783	0.000376178	0.0161757	0.0148596	MSAL00883/MSAL02331/MSAL04152/MSAL05307/MSAL10774/MSAL10785/MSAL11757/MSAL12187/MSAL12570	9
cluster2	BP	GO:0098662	inorganic cation transmembrane transport	9/44	435/7686	0.000659403	0.0421469	0.0331148	MSAL00238/MSAL02627/MSAL03187/MSAL03354/MSAL05393/MSAL08289/MSAL08290/MSAL08727/MSAL09675	9
cluster2	BP	GO:0098655	cation transmembrane transport	9/44	483/7686	0.00139159	0.0484479	0.0380655	MSAL00238/MSAL02627/MSAL03187/MSAL03354/MSAL05393/MSAL08289/MSAL08290/MSAL08727/MSAL09675	9
cluster2	BP	GO:0016042	lipid catabolic process	8/44	218/7686	2.71e-05	0.00518938	0.00407729	MSAL02660/MSAL04078/MSAL04353/MSAL07606/MSAL07610/MSAL11717/MSAL11784/MSAL12197	8
cluster2	BP	GO:0019439	aromatic compound catabolic process	8/44	408/7686	0.00193122	0.0484479	0.0380655	MSAL03619/MSAL03793/MSAL05557/MSAL07606/MSAL07610/MSAL07656/MSAL08003/MSAL10876	8
cluster2	BP	GO:1901361	organic cyclic compound catabolic process	8/44	416/7686	0.00218297	0.0484479	0.0380655	MSAL03619/MSAL03793/MSAL05557/MSAL07606/MSAL07610/MSAL07656/MSAL08003/MSAL10876	8
cluster2	BP	GO:0009266	response to temperature stimulus	7/44	320/7686	0.00206101	0.0484479	0.0380655	MSAL04078/MSAL04661/MSAL07062/MSAL07488/MSAL07606/MSAL07610/MSAL11784	7
cluster2	BP	GO:1901605	alpha-amino acid metabolic process	6/44	161/7686	0.000281113	0.0308019	0.0242011	MSAL03619/MSAL03793/MSAL04832/MSAL05557/MSAL07656/MSAL10876	6
cluster2	BP	GO:0044242	cellular lipid catabolic process	6/44	185/7686	0.000591425	0.0409725	0.0321921	MSAL04078/MSAL04353/MSAL07606/MSAL07610/MSAL11717/MSAL11784	6
cluster2	BP	GO:0006520	cellular amino acid metabolic process	6/44	225/7686	0.00163794	0.0484479	0.0380655	MSAL03619/MSAL03793/MSAL04832/MSAL05557/MSAL07656/MSAL10876	6
cluster2	BP	GO:0008015	blood circulation	6/44	226/7686	0.00167545	0.0484479	0.0380655	MSAL02627/MSAL03354/MSAL04661/MSAL07318/MSAL07606/MSAL07610	6
cluster2	BP	GO:0003013	circulatory system process	6/44	238/7686	0.00217874	0.0484479	0.0380655	MSAL02627/MSAL03354/MSAL04661/MSAL07318/MSAL07606/MSAL07610	6
cluster2	BP	GO:0006558	L-phenylalanine metabolic process	5/44	11/7686	2.19e-09	8.4e-07	6.6e-07	MSAL03619/MSAL03793/MSAL05557/MSAL07656/MSAL10876	5
cluster2	BP	GO:0006559	L-phenylalanine catabolic process	5/44	11/7686	2.19e-09	8.4e-07	6.6e-07	MSAL03619/MSAL03793/MSAL05557/MSAL07656/MSAL10876	5
cluster2	BP	GO:1902221	erythrose 4-phosphate/phosphoenolpyruvate family amino acid metabolic process	5/44	11/7686	2.19e-09	8.4e-07	6.6e-07	MSAL03619/MSAL03793/MSAL05557/MSAL07656/MSAL10876	5
cluster2	BP	GO:1902222	erythrose 4-phosphate/phosphoenolpyruvate family amino acid catabolic process	5/44	11/7686	2.19e-09	8.4e-07	6.6e-07	MSAL03619/MSAL03793/MSAL05557/MSAL07656/MSAL10876	5
cluster2	BP	GO:0009074	aromatic amino acid family catabolic process	5/44	14/7686	9.37e-09	2.88e-06	2.26e-06	MSAL03619/MSAL03793/MSAL05557/MSAL07656/MSAL10876	5
cluster2	BP	GO:0006570	tyrosine metabolic process	5/44	18/7686	3.94e-08	1.01e-05	7.92e-06	MSAL03619/MSAL03793/MSAL05557/MSAL07656/MSAL10876	5
cluster2	BP	GO:0009072	aromatic amino acid family metabolic process	5/44	29/7686	5.22e-07	0.000114358	8.99e-05	MSAL03619/MSAL03793/MSAL05557/MSAL07656/MSAL10876	5
cluster2	BP	GO:1901606	alpha-amino acid catabolic process	5/44	69/7686	4.17e-05	0.00710497	0.00558237	MSAL03619/MSAL03793/MSAL05557/MSAL07656/MSAL10876	5
cluster2	BP	GO:0042737	drug catabolic process	5/44	79/7686	8.01e-05	0.0122915	0.00965745	MSAL03619/MSAL03793/MSAL05557/MSAL07656/MSAL10876	5
cluster2	BP	GO:0009063	cellular amino acid catabolic process	5/44	83/7686	0.000101492	0.0141535	0.0111204	MSAL03619/MSAL03793/MSAL05557/MSAL07656/MSAL10876	5
cluster2	BP	GO:0071805	potassium ion transmembrane transport	5/44	98/7686	0.000222778	0.0262878	0.0206543	MSAL02627/MSAL05393/MSAL08289/MSAL08290/MSAL09675	5
cluster2	BP	GO:0035725	sodium ion transmembrane transport	5/44	108/7686	0.000350513	0.0358458	0.0281641	MSAL00238/MSAL05393/MSAL08289/MSAL08290/MSAL09675	5
cluster2	BP	GO:0071773	cellular response to BMP stimulus	5/44	115/7686	0.000468517	0.039928	0.0313714	MSAL02627/MSAL08003/MSAL08289/MSAL08290/MSAL09675	5
cluster2	BP	GO:0006813	potassium ion transport	5/44	118/7686	0.000527374	0.0409725	0.0321921	MSAL02627/MSAL05393/MSAL08289/MSAL08290/MSAL09675	5
cluster2	BP	GO:0071772	response to BMP	5/44	119/7686	0.00054818	0.0409725	0.0321921	MSAL02627/MSAL08003/MSAL08289/MSAL08290/MSAL09675	5
cluster2	BP	GO:0006814	sodium ion transport	5/44	122/7686	0.000614321	0.0409725	0.0321921	MSAL00238/MSAL05393/MSAL08289/MSAL08290/MSAL09675	5
cluster2	BP	GO:1903522	regulation of blood circulation	5/44	132/7686	0.000878732	0.0464819	0.0365208	MSAL02627/MSAL04661/MSAL07318/MSAL07606/MSAL07610	5
cluster2	BP	GO:0090092	regulation of transmembrane receptor protein serine/threonine kinase signaling pathway	5/44	154/7686	0.00174983	0.0484479	0.0380655	MSAL07488/MSAL08003/MSAL08289/MSAL08290/MSAL09675	5
cluster2	BP	GO:0070588	calcium ion transmembrane transport	5/44	167/7686	0.00249663	0.0497381	0.0390792	MSAL03354/MSAL05393/MSAL08289/MSAL08290/MSAL09675	5
cluster2	CC	GO:0099512	supramolecular fiber	7/40	341/7371	0.00212167	0.027335	0.0214914	MSAL00253/MSAL00267/MSAL01698/MSAL04805/MSAL07318/MSAL07488/MSAL08561	7
cluster2	CC	GO:0099081	supramolecular polymer	7/40	343/7371	0.00219355	0.027335	0.0214914	MSAL00253/MSAL00267/MSAL01698/MSAL04805/MSAL07318/MSAL07488/MSAL08561	7
cluster2	CC	GO:0031594	neuromuscular junction	5/40	134/7371	0.000727283	0.0203112	0.0159692	MSAL07606/MSAL07610/MSAL08289/MSAL08290/MSAL09675	5
cluster2	CC	GO:0030017	sarcomere	5/40	135/7371	0.000752267	0.0203112	0.0159692	MSAL00267/MSAL01698/MSAL04805/MSAL07318/MSAL07488	5
cluster2	CC	GO:0030016	myofibril	5/40	153/7371	0.00132142	0.0267588	0.0210384	MSAL00267/MSAL01698/MSAL04805/MSAL07318/MSAL07488	5
cluster2	CC	GO:0043292	contractile fiber	5/40	168/7371	0.0019994	0.027335	0.0214914	MSAL00267/MSAL01698/MSAL04805/MSAL07318/MSAL07488	5
cluster2	CC	GO:0034702	ion channel complex	4/40	97/7371	0.00179164	0.027335	0.0214914	MSAL02627/MSAL08289/MSAL08290/MSAL09675	4
cluster2	CC	GO:1902495	transmembrane transporter complex	4/40	108/7371	0.00265497	0.0307218	0.0241542	MSAL02627/MSAL08289/MSAL08290/MSAL09675	4
cluster2	CC	GO:1990351	transporter complex	4/40	116/7371	0.00343857	0.0348155	0.0273728	MSAL02627/MSAL08289/MSAL08290/MSAL09675	4
cluster2	CC	GO:0097482	muscle cell postsynaptic specialization	3/40	18/7371	0.000114193	0.0112152	0.00881768	MSAL08289/MSAL08290/MSAL09675	3
cluster2	CC	GO:0098975	postsynapse of neuromuscular junction	3/40	21/7371	0.000184033	0.0112152	0.00881768	MSAL08289/MSAL08290/MSAL09675	3
cluster2	CC	GO:0008328	ionotropic glutamate receptor complex	3/40	22/7371	0.000212291	0.0112152	0.00881768	MSAL08289/MSAL08290/MSAL09675	3
cluster2	CC	GO:0098878	neurotransmitter receptor complex	3/40	24/7371	0.000276919	0.0112152	0.00881768	MSAL08289/MSAL08290/MSAL09675	3
cluster2	CC	GO:0031430	M band	3/40	36/7371	0.000933796	0.0216107	0.0169909	MSAL00267/MSAL01698/MSAL07488	3
cluster2	CC	GO:0031672	A band	3/40	56/7371	0.00336343	0.0348155	0.0273728	MSAL00267/MSAL01698/MSAL07488	3
cluster2	CC	GO:0042383	sarcolemma	3/40	64/7371	0.00490628	0.046754	0.0367592	MSAL02627/MSAL07606/MSAL07610	3
cluster2	CC	GO:0001772	immunological synapse	2/40	12/7371	0.00183122	0.027335	0.0214914	MSAL07606/MSAL07610	2
cluster2	MF	GO:0015318	inorganic molecular entity transmembrane transporter activity	9/42	463/6783	0.00174589	0.0261884	0.0214879	MSAL01399/MSAL02627/MSAL03187/MSAL05393/MSAL08289/MSAL08290/MSAL08727/MSAL09675/MSAL12684	9
cluster2	MF	GO:0022890	inorganic cation transmembrane transporter activity	7/42	319/6783	0.0031013	0.0328248	0.0269331	MSAL02627/MSAL03187/MSAL05393/MSAL08289/MSAL08290/MSAL08727/MSAL09675	7
cluster2	MF	GO:0008324	cation transmembrane transporter activity	7/42	331/6783	0.00380987	0.0337693	0.0277081	MSAL02627/MSAL03187/MSAL05393/MSAL08289/MSAL08290/MSAL08727/MSAL09675	7
cluster2	MF	GO:0015079	potassium ion transmembrane transporter activity	5/42	77/6783	0.000101318	0.00658564	0.00540361	MSAL02627/MSAL05393/MSAL08289/MSAL08290/MSAL09675	5
cluster2	MF	GO:0005261	cation channel activity	5/42	167/6783	0.00346908	0.0328248	0.0269331	MSAL02627/MSAL05393/MSAL08289/MSAL08290/MSAL09675	5
cluster2	MF	GO:0005267	potassium channel activity	4/42	56/6783	0.000369439	0.0102915	0.00844432	MSAL02627/MSAL08289/MSAL08290/MSAL09675	4
cluster2	MF	GO:0005262	calcium channel activity	4/42	67/6783	0.000733926	0.0178894	0.0146785	MSAL05393/MSAL08289/MSAL08290/MSAL09675	4
cluster2	MF	GO:0015085	calcium ion transmembrane transporter activity	4/42	77/6783	0.00123913	0.0223177	0.018312	MSAL05393/MSAL08289/MSAL08290/MSAL09675	4
cluster2	MF	GO:0015081	sodium ion transmembrane transporter activity	4/42	90/6783	0.00220765	0.0286994	0.0235482	MSAL05393/MSAL08289/MSAL08290/MSAL09675	4
cluster2	MF	GO:0015277	kainate selective glutamate receptor activity	3/42	12/6783	4.67e-05	0.00658564	0.00540361	MSAL08289/MSAL08290/MSAL09675	3
cluster2	MF	GO:0022849	glutamate-gated calcium ion channel activity	3/42	14/6783	7.66e-05	0.00658564	0.00540361	MSAL08289/MSAL08290/MSAL09675	3
cluster2	MF	GO:0004970	ionotropic glutamate receptor activity	3/42	18/6783	0.00016888	0.00823292	0.00675521	MSAL08289/MSAL08290/MSAL09675	3
cluster2	MF	GO:0008066	glutamate receptor activity	3/42	22/6783	0.000313271	0.0101813	0.0083539	MSAL08289/MSAL08290/MSAL09675	3
cluster2	MF	GO:0099604	ligand-gated calcium channel activity	3/42	22/6783	0.000313271	0.0101813	0.0083539	MSAL08289/MSAL08290/MSAL09675	3
cluster2	MF	GO:0022824	transmitter-gated ion channel activity	3/42	35/6783	0.00125895	0.0223177	0.018312	MSAL08289/MSAL08290/MSAL09675	3
cluster2	MF	GO:0022835	transmitter-gated channel activity	3/42	35/6783	0.00125895	0.0223177	0.018312	MSAL08289/MSAL08290/MSAL09675	3
cluster2	MF	GO:0005230	extracellular ligand-gated ion channel activity	3/42	37/6783	0.00148179	0.024079	0.0197571	MSAL08289/MSAL08290/MSAL09675	3
cluster2	MF	GO:0005272	sodium channel activity	3/42	41/6783	0.00199829	0.0278333	0.0228376	MSAL08289/MSAL08290/MSAL09675	3
cluster2	MF	GO:0030594	neurotransmitter receptor activity	3/42	50/6783	0.00353497	0.0328248	0.0269331	MSAL08289/MSAL08290/MSAL09675	3
cluster2	MF	GO:0099094	ligand-gated cation channel activity	3/42	53/6783	0.00417104	0.0345431	0.028343	MSAL08289/MSAL08290/MSAL09675	3
cluster2	MF	GO:0004697	protein kinase C activity	2/42	13/6783	0.00279615	0.0328248	0.0269331	MSAL07606/MSAL07610	2
cluster2	MF	GO:0004453	juvenile-hormone esterase activity	2/42	14/6783	0.0032494	0.0328248	0.0269331	MSAL04078/MSAL11784	2
cluster2	MF	GO:0043560	insulin receptor substrate binding	2/42	14/6783	0.0032494	0.0328248	0.0269331	MSAL07606/MSAL07610	2
cluster2	MF	GO:0051393	alpha-actinin binding	2/42	16/6783	0.00425145	0.0345431	0.028343	MSAL00267/MSAL07318	2
cluster3	BP	GO:0009617	response to bacterium	39/253	416/7686	1.96e-09	2.44e-06	2.28e-06	MSAL00584/MSAL01906/MSAL03015/MSAL03252/MSAL03728/MSAL04481/MSAL05287/MSAL05288/MSAL05294/MSAL06028/MSAL06038/MSAL06848/MSAL07765/MSAL07888/MSAL07988/MSAL08006/MSAL08008/MSAL08009/MSAL08012/MSAL08014/MSAL08023/MSAL08025/MSAL08026/MSAL08193/MSAL09004/MSAL09283/MSAL09576/MSAL09579/MSAL09582/MSAL11094/MSAL11095/MSAL11311/MSAL11323/MSAL11656/MSAL11678/MSAL11794/MSAL13227/MSAL13766/MSAL13965	39
cluster3	BP	GO:0045087	innate immune response	36/253	374/7686	4.39e-09	4.09e-06	3.83e-06	MSAL00584/MSAL01906/MSAL02213/MSAL03252/MSAL03728/MSAL04481/MSAL06028/MSAL06793/MSAL06794/MSAL06795/MSAL06796/MSAL06848/MSAL07765/MSAL07888/MSAL08006/MSAL08008/MSAL08009/MSAL08012/MSAL08014/MSAL08023/MSAL08025/MSAL08026/MSAL09284/MSAL09576/MSAL09577/MSAL09579/MSAL09580/MSAL09582/MSAL11618/MSAL11625/MSAL11656/MSAL11678/MSAL11794/MSAL12077/MSAL13921/MSAL14234	36
cluster3	BP	GO:0001655	urogenital system development	26/253	280/7686	1.48e-06	0.000546737	0.000512769	MSAL01946/MSAL02120/MSAL02245/MSAL02431/MSAL02512/MSAL02638/MSAL04747/MSAL04748/MSAL04858/MSAL05304/MSAL06038/MSAL06460/MSAL06793/MSAL06794/MSAL06795/MSAL06796/MSAL06817/MSAL06818/MSAL06848/MSAL07765/MSAL09225/MSAL10945/MSAL12372/MSAL13766/MSAL13921/MSAL14295	26
cluster3	BP	GO:0072001	renal system development	25/253	269/7686	2.34e-06	0.000645715	0.000605597	MSAL01946/MSAL02120/MSAL02245/MSAL02431/MSAL02512/MSAL02638/MSAL04747/MSAL04748/MSAL05304/MSAL06038/MSAL06460/MSAL06793/MSAL06794/MSAL06795/MSAL06796/MSAL06817/MSAL06818/MSAL06848/MSAL07765/MSAL09225/MSAL10945/MSAL12372/MSAL13766/MSAL13921/MSAL14295	25
cluster3	BP	GO:0042742	defense response to bacterium	23/253	255/7686	9.98e-06	0.00206441	0.00193615	MSAL01906/MSAL03252/MSAL03728/MSAL06028/MSAL07888/MSAL08006/MSAL08008/MSAL08009/MSAL08012/MSAL08014/MSAL08023/MSAL08025/MSAL08026/MSAL09004/MSAL09283/MSAL09576/MSAL09579/MSAL09582/MSAL11656/MSAL11678/MSAL13227/MSAL13766/MSAL13965	23
cluster3	BP	GO:0032103	positive regulation of response to external stimulus	22/253	270/7686	7.47e-05	0.00969571	0.00909332	MSAL00584/MSAL01344/MSAL01906/MSAL01946/MSAL02009/MSAL03252/MSAL03690/MSAL06028/MSAL06038/MSAL07765/MSAL09283/MSAL09576/MSAL09577/MSAL09579/MSAL09580/MSAL09582/MSAL11311/MSAL11323/MSAL11656/MSAL11678/MSAL12486/MSAL14234	22
cluster3	BP	GO:0002831	regulation of response to biotic stimulus	22/253	283/7686	0.000149192	0.014246	0.0133609	MSAL00584/MSAL01906/MSAL02009/MSAL03252/MSAL04481/MSAL06028/MSAL06038/MSAL07765/MSAL09283/MSAL09576/MSAL09577/MSAL09579/MSAL09580/MSAL09582/MSAL11094/MSAL11095/MSAL11311/MSAL11323/MSAL11656/MSAL11678/MSAL12077/MSAL14234	22
cluster3	BP	GO:0006959	humoral immune response	21/253	173/7686	2.02e-07	0.000107402	0.00010073	MSAL00584/MSAL01906/MSAL03252/MSAL05287/MSAL05288/MSAL05294/MSAL06793/MSAL06794/MSAL06795/MSAL06796/MSAL09576/MSAL09577/MSAL09579/MSAL09580/MSAL09582/MSAL11094/MSAL11095/MSAL11618/MSAL11625/MSAL11656/MSAL13921	21
cluster3	BP	GO:0008063	Toll signaling pathway	19/253	73/7686	1.12e-12	2.09e-09	1.96e-09	MSAL00584/MSAL03252/MSAL05095/MSAL05287/MSAL05288/MSAL05294/MSAL07888/MSAL08006/MSAL08008/MSAL08009/MSAL08012/MSAL08014/MSAL08023/MSAL08025/MSAL08026/MSAL11094/MSAL11095/MSAL11656/MSAL12077	19
cluster3	BP	GO:0032868	response to insulin	19/253	251/7686	0.000590065	0.0414604	0.0388845	MSAL02120/MSAL02195/MSAL02431/MSAL04481/MSAL04858/MSAL05140/MSAL06793/MSAL06794/MSAL06795/MSAL06796/MSAL07765/MSAL08078/MSAL08079/MSAL11024/MSAL11026/MSAL11027/MSAL11678/MSAL13766/MSAL13921	19
cluster3	BP	GO:0002833	positive regulation of response to biotic stimulus	18/253	174/7686	1.52e-05	0.00297603	0.00279113	MSAL00584/MSAL01906/MSAL02009/MSAL03252/MSAL06028/MSAL06038/MSAL07765/MSAL09283/MSAL09576/MSAL09577/MSAL09579/MSAL09580/MSAL09582/MSAL11311/MSAL11323/MSAL11656/MSAL11678/MSAL14234	18
cluster3	BP	GO:0008592	regulation of Toll signaling pathway	17/253	53/7686	4.1e-13	1.53e-09	1.43e-09	MSAL03252/MSAL05095/MSAL05287/MSAL05288/MSAL05294/MSAL07888/MSAL08006/MSAL08008/MSAL08009/MSAL08012/MSAL08014/MSAL08023/MSAL08025/MSAL08026/MSAL11094/MSAL11095/MSAL11656	17
cluster3	BP	GO:0044262	cellular carbohydrate metabolic process	17/253	194/7686	0.000210922	0.0187017	0.0175398	MSAL00689/MSAL03073/MSAL04481/MSAL05140/MSAL07409/MSAL07492/MSAL07493/MSAL07494/MSAL07495/MSAL08078/MSAL08079/MSAL11024/MSAL11026/MSAL11027/MSAL11678/MSAL12486/MSAL13002	17
cluster3	BP	GO:0050830	defense response to Gram-positive bacterium	15/253	88/7686	1.41e-07	8.75e-05	8.21e-05	MSAL01906/MSAL03252/MSAL03728/MSAL07888/MSAL08006/MSAL08008/MSAL08009/MSAL08012/MSAL08014/MSAL08023/MSAL08025/MSAL08026/MSAL09004/MSAL11656/MSAL11678	15
cluster3	BP	GO:0019730	antimicrobial humoral response	14/253	136/7686	0.000144006	0.0141126	0.0132358	MSAL00584/MSAL01906/MSAL03252/MSAL05287/MSAL05288/MSAL05294/MSAL06793/MSAL06794/MSAL06795/MSAL06796/MSAL11094/MSAL11095/MSAL11656/MSAL13921	14
cluster3	BP	GO:0005976	polysaccharide metabolic process	13/253	92/7686	8.6e-06	0.00188298	0.001766	MSAL00689/MSAL02526/MSAL03073/MSAL07492/MSAL07493/MSAL07494/MSAL07495/MSAL11024/MSAL11026/MSAL11027/MSAL11678/MSAL12486/MSAL13002	13
cluster3	BP	GO:0046887	positive regulation of hormone secretion	13/253	105/7686	3.67e-05	0.00594478	0.00557543	MSAL00084/MSAL02649/MSAL04481/MSAL04539/MSAL06038/MSAL06168/MSAL08078/MSAL08079/MSAL11024/MSAL11026/MSAL11027/MSAL12591/MSAL13965	13
cluster3	BP	GO:0009620	response to fungus	13/253	107/7686	4.49e-05	0.00697083	0.00653774	MSAL00584/MSAL03252/MSAL03728/MSAL05095/MSAL05287/MSAL05288/MSAL05294/MSAL08797/MSAL11094/MSAL11095/MSAL11656/MSAL12077/MSAL14234	13
cluster3	BP	GO:0005977	glycogen metabolic process	12/253	68/7686	1.76e-06	0.000546737	0.000512769	MSAL00689/MSAL03073/MSAL07492/MSAL07493/MSAL07494/MSAL07495/MSAL11024/MSAL11026/MSAL11027/MSAL11678/MSAL12486/MSAL13002	12
cluster3	BP	GO:0006073	cellular glucan metabolic process	12/253	68/7686	1.76e-06	0.000546737	0.000512769	MSAL00689/MSAL03073/MSAL07492/MSAL07493/MSAL07494/MSAL07495/MSAL11024/MSAL11026/MSAL11027/MSAL11678/MSAL12486/MSAL13002	12
cluster3	BP	GO:0044042	glucan metabolic process	12/253	68/7686	1.76e-06	0.000546737	0.000512769	MSAL00689/MSAL03073/MSAL07492/MSAL07493/MSAL07494/MSAL07495/MSAL11024/MSAL11026/MSAL11027/MSAL11678/MSAL12486/MSAL13002	12
cluster3	BP	GO:0006112	energy reserve metabolic process	12/253	70/7686	2.43e-06	0.000645715	0.000605597	MSAL00689/MSAL03073/MSAL07492/MSAL07493/MSAL07494/MSAL07495/MSAL11024/MSAL11026/MSAL11027/MSAL11678/MSAL12486/MSAL13002	12
cluster3	BP	GO:0044264	cellular polysaccharide metabolic process	12/253	86/7686	2.18e-05	0.0038743	0.00363359	MSAL00689/MSAL03073/MSAL07492/MSAL07493/MSAL07494/MSAL07495/MSAL11024/MSAL11026/MSAL11027/MSAL11678/MSAL12486/MSAL13002	12
cluster3	BP	GO:0016052	carbohydrate catabolic process	12/253	115/7686	0.000378158	0.0297723	0.0279226	MSAL00689/MSAL00702/MSAL03073/MSAL03153/MSAL04481/MSAL05140/MSAL07492/MSAL07493/MSAL07494/MSAL07495/MSAL08078/MSAL08079	12
cluster3	BP	GO:0090277	positive regulation of peptide hormone secretion	10/253	71/7686	9.84e-05	0.0101765	0.00954428	MSAL00084/MSAL04481/MSAL06168/MSAL08078/MSAL08079/MSAL11024/MSAL11026/MSAL11027/MSAL12591/MSAL13965	10
cluster3	BP	GO:0050832	defense response to fungus	10/253	87/7686	0.000537219	0.0384732	0.0360829	MSAL00584/MSAL03252/MSAL03728/MSAL05287/MSAL05288/MSAL05294/MSAL11094/MSAL11095/MSAL11656/MSAL12077	10
cluster3	BP	GO:0019732	antifungal humoral response	8/253	36/7686	1.68e-05	0.00312337	0.00292932	MSAL00584/MSAL03252/MSAL05287/MSAL05288/MSAL05294/MSAL11094/MSAL11095/MSAL11656	8
cluster3	BP	GO:0035006	melanization defense response	8/253	44/7686	7.82e-05	0.00970784	0.0091047	MSAL01906/MSAL03728/MSAL09576/MSAL09577/MSAL09579/MSAL09580/MSAL09582/MSAL12077	8
cluster3	BP	GO:0035172	hemocyte proliferation	8/253	45/7686	9.24e-05	0.0101765	0.00954428	MSAL00584/MSAL06793/MSAL06794/MSAL06795/MSAL06796/MSAL07765/MSAL11678/MSAL13921	8
cluster3	BP	GO:0007419	ventral cord development	8/253	49/7686	0.000172605	0.0160695	0.0150711	MSAL02245/MSAL02512/MSAL06793/MSAL06794/MSAL06795/MSAL06796/MSAL08193/MSAL13921	8
cluster3	CC	GO:0005615	extracellular space	44/232	477/7371	5.12e-11	1.79e-08	1.79e-08	MSAL00702/MSAL01158/MSAL01531/MSAL01906/MSAL02196/MSAL02321/MSAL02528/MSAL02556/MSAL02625/MSAL02701/MSAL02959/MSAL02960/MSAL02970/MSAL02971/MSAL02983/MSAL03690/MSAL03728/MSAL03750/MSAL04269/MSAL05095/MSAL05287/MSAL05288/MSAL05294/MSAL05579/MSAL06038/MSAL06548/MSAL06733/MSAL07988/MSAL08572/MSAL09434/MSAL09520/MSAL09576/MSAL09579/MSAL09582/MSAL09655/MSAL10401/MSAL11094/MSAL11095/MSAL11786/MSAL12077…	44
cluster3	CC	GO:0043202	lysosomal lumen	9/232	59/7371	8.27e-05	0.0144643	0.0144426	MSAL00689/MSAL00702/MSAL01158/MSAL01531/MSAL02528/MSAL02701/MSAL09284/MSAL11786/MSAL14291	9
cluster3	MF	GO:0004252	serine-type endopeptidase activity	22/245	105/6783	1.23e-11	5.83e-09	5.42e-09	MSAL01158/MSAL03252/MSAL04198/MSAL04209/MSAL07888/MSAL08006/MSAL08008/MSAL08009/MSAL08012/MSAL08014/MSAL08023/MSAL08025/MSAL08026/MSAL09069/MSAL09576/MSAL09577/MSAL09579/MSAL09580/MSAL09582/MSAL12210/MSAL12591/MSAL14081	22
cluster3	MF	GO:0008236	serine-type peptidase activity	23/245	119/6783	2.4e-11	5.83e-09	5.42e-09	MSAL01158/MSAL03252/MSAL04198/MSAL04209/MSAL07888/MSAL08006/MSAL08008/MSAL08009/MSAL08012/MSAL08014/MSAL08023/MSAL08025/MSAL08026/MSAL08572/MSAL09069/MSAL09576/MSAL09577/MSAL09579/MSAL09580/MSAL09582/MSAL12210/MSAL12591/MSAL14081	23
cluster3	MF	GO:0017171	serine hydrolase activity	23/245	125/6783	6.89e-11	1.12e-08	1.04e-08	MSAL01158/MSAL03252/MSAL04198/MSAL04209/MSAL07888/MSAL08006/MSAL08008/MSAL08009/MSAL08012/MSAL08014/MSAL08023/MSAL08025/MSAL08026/MSAL08572/MSAL09069/MSAL09576/MSAL09577/MSAL09579/MSAL09580/MSAL09582/MSAL12210/MSAL12591/MSAL14081	23
cluster3	MF	GO:0004175	endopeptidase activity	24/245	205/6783	2.84e-07	3.45e-05	3.21e-05	MSAL01158/MSAL03252/MSAL04198/MSAL04209/MSAL06733/MSAL07888/MSAL08006/MSAL08008/MSAL08009/MSAL08012/MSAL08014/MSAL08023/MSAL08025/MSAL08026/MSAL09069/MSAL09520/MSAL09576/MSAL09577/MSAL09579/MSAL09580/MSAL09582/MSAL12210/MSAL12591/MSAL14081	24
cluster3	MF	GO:0061134	peptidase regulator activity	11/245	65/6783	1.73e-05	0.00150129	0.00139497	MSAL02625/MSAL04255/MSAL05095/MSAL05287/MSAL05288/MSAL05294/MSAL08146/MSAL09520/MSAL11094/MSAL11095/MSAL12077	11
cluster3	MF	GO:0004867	serine-type endopeptidase inhibitor activity	7/245	25/6783	2.03e-05	0.00150129	0.00139497	MSAL05095/MSAL05287/MSAL05288/MSAL05294/MSAL11094/MSAL11095/MSAL12077	7
cluster3	MF	GO:0004553	hydrolase activity, hydrolyzing O-glycosyl compounds	14/245	105/6783	2.16e-05	0.00150129	0.00139497	MSAL00689/MSAL00702/MSAL02701/MSAL03720/MSAL03896/MSAL04269/MSAL05549/MSAL07492/MSAL07493/MSAL07494/MSAL07495/MSAL07583/MSAL11200/MSAL11841	14
cluster3	MF	GO:0008233	peptidase activity	26/245	300/6783	2.64e-05	0.00160423	0.00149061	MSAL00519/MSAL01158/MSAL03252/MSAL04198/MSAL04209/MSAL06733/MSAL07888/MSAL08006/MSAL08008/MSAL08009/MSAL08012/MSAL08014/MSAL08023/MSAL08025/MSAL08026/MSAL08572/MSAL09069/MSAL09520/MSAL09576/MSAL09577/MSAL09579/MSAL09580/MSAL09582/MSAL12210/MSAL12591/MSAL14081	26
cluster3	MF	GO:0004866	endopeptidase inhibitor activity	9/245	46/6783	3.09e-05	0.00166726	0.00154918	MSAL04255/MSAL05095/MSAL05287/MSAL05288/MSAL05294/MSAL08146/MSAL11094/MSAL11095/MSAL12077	9
cluster3	MF	GO:0030414	peptidase inhibitor activity	9/245	47/6783	3.7e-05	0.00179822	0.00167086	MSAL04255/MSAL05095/MSAL05287/MSAL05288/MSAL05294/MSAL08146/MSAL11094/MSAL11095/MSAL12077	9
cluster3	MF	GO:0061135	endopeptidase regulator activity	9/245	49/6783	5.24e-05	0.00231388	0.00215	MSAL04255/MSAL05095/MSAL05287/MSAL05288/MSAL05294/MSAL08146/MSAL11094/MSAL11095/MSAL12077	9
cluster3	MF	GO:0016798	hydrolase activity, acting on glycosyl bonds	14/245	117/6783	7.36e-05	0.00298139	0.00277024	MSAL00689/MSAL00702/MSAL02701/MSAL03720/MSAL03896/MSAL04269/MSAL05549/MSAL07492/MSAL07493/MSAL07494/MSAL07495/MSAL07583/MSAL11200/MSAL11841	14
cluster3	MF	GO:0005539	glycosaminoglycan binding	10/245	80/6783	0.000559198	0.0191007	0.0177479	MSAL01531/MSAL01906/MSAL03339/MSAL03690/MSAL06038/MSAL06541/MSAL08234/MSAL11786/MSAL13766/MSAL14291	10
cluster3	MF	GO:0004869	cysteine-type endopeptidase inhibitor activity	6/245	30/6783	0.00059757	0.0191007	0.0177479	MSAL04255/MSAL05287/MSAL05288/MSAL05294/MSAL11095/MSAL12077	6
cluster3	MF	GO:0005201	extracellular matrix structural constituent	7/245	42/6783	0.000672769	0.0191007	0.0177479	MSAL01531/MSAL02625/MSAL03690/MSAL06817/MSAL06818/MSAL11786/MSAL14291	7
cluster3	MF	GO:0004714	transmembrane receptor protein tyrosine kinase activity	6/245	31/6783	0.000718895	0.0191007	0.0177479	MSAL02245/MSAL06793/MSAL06794/MSAL06795/MSAL06796/MSAL13921	6
cluster3	MF	GO:0050840	extracellular matrix binding	6/245	31/6783	0.000718895	0.0191007	0.0177479	MSAL01308/MSAL02625/MSAL03690/MSAL03750/MSAL06817/MSAL06818	6
cluster3	MF	GO:0004879	nuclear receptor activity	5/245	21/6783	0.000746735	0.0191007	0.0177479	MSAL00832/MSAL02512/MSAL04858/MSAL07765/MSAL13952	5
cluster3	MF	GO:0098531	ligand-activated transcription factor activity	5/245	21/6783	0.000746735	0.0191007	0.0177479	MSAL00832/MSAL02512/MSAL04858/MSAL07765/MSAL13952	5
cluster3	MF	GO:0019840	isoprenoid binding	5/245	23/6783	0.00116392	0.0282833	0.0262801	MSAL00832/MSAL02512/MSAL04858/MSAL12510/MSAL13952	5
cluster4	CC	GO:0005930	axoneme	73/1896	94/7371	3.92e-26	1.21e-23	1.06e-23	MSAL00469/MSAL00783/MSAL01210/MSAL01610/MSAL01635/MSAL01849/MSAL02040/MSAL03028/MSAL03334/MSAL03414/MSAL03438/MSAL03609/MSAL03696/MSAL03947/MSAL03968/MSAL04146/MSAL04185/MSAL04247/MSAL04543/MSAL04557/MSAL04759/MSAL04834/MSAL05206/MSAL05537/MSAL05548/MSAL05559/MSAL05570/MSAL05581/MSAL05590/MSAL05591/MSAL05592/MSAL05593/MSAL06058/MSAL06241/MSAL06424/MSAL06496/MSAL06524/MSAL06659/MSAL06965/MSAL07420…	73
cluster4	CC	GO:0097014	ciliary plasm	73/1896	94/7371	3.92e-26	1.21e-23	1.06e-23	MSAL00469/MSAL00783/MSAL01210/MSAL01610/MSAL01635/MSAL01849/MSAL02040/MSAL03028/MSAL03334/MSAL03414/MSAL03438/MSAL03609/MSAL03696/MSAL03947/MSAL03968/MSAL04146/MSAL04185/MSAL04247/MSAL04543/MSAL04557/MSAL04759/MSAL04834/MSAL05206/MSAL05537/MSAL05548/MSAL05559/MSAL05570/MSAL05581/MSAL05590/MSAL05591/MSAL05592/MSAL05593/MSAL06058/MSAL06241/MSAL06424/MSAL06496/MSAL06524/MSAL06659/MSAL06965/MSAL07420…	73
cluster4	CC	GO:0005929	cilium	173/1896	342/7371	5.43e-24	1.12e-21	9.78e-22	MSAL00010/MSAL00304/MSAL00469/MSAL00574/MSAL00639/MSAL00693/MSAL00783/MSAL01016/MSAL01210/MSAL01329/MSAL01492/MSAL01501/MSAL01582/MSAL01610/MSAL01635/MSAL01800/MSAL01849/MSAL01944/MSAL02039/MSAL02040/MSAL02130/MSAL02270/MSAL02327/MSAL02915/MSAL03028/MSAL03063/MSAL03069/MSAL03154/MSAL03334/MSAL03414/MSAL03438/MSAL03517/MSAL03578/MSAL03595/MSAL03609/MSAL03696/MSAL03834/MSAL03947/MSAL03968/MSAL04087…	173
cluster4	CC	GO:0032838	plasma membrane bounded cell projection cytoplasm	79/1896	121/7371	3.38e-20	5.2e-18	4.56e-18	MSAL00469/MSAL00783/MSAL01113/MSAL01201/MSAL01210/MSAL01610/MSAL01635/MSAL01849/MSAL02040/MSAL03028/MSAL03334/MSAL03414/MSAL03438/MSAL03609/MSAL03696/MSAL03947/MSAL03968/MSAL04146/MSAL04185/MSAL04247/MSAL04543/MSAL04557/MSAL04759/MSAL04834/MSAL05206/MSAL05537/MSAL05548/MSAL05559/MSAL05570/MSAL05581/MSAL05590/MSAL05591/MSAL05592/MSAL05593/MSAL06058/MSAL06241/MSAL06424/MSAL06496/MSAL06524/MSAL06659…	79
cluster4	CC	GO:0099568	cytoplasmic region	175/1896	377/7371	4.18e-19	5.15e-17	4.52e-17	MSAL00048/MSAL00469/MSAL00752/MSAL00783/MSAL01071/MSAL01086/MSAL01113/MSAL01201/MSAL01210/MSAL01307/MSAL01330/MSAL01366/MSAL01566/MSAL01575/MSAL01576/MSAL01610/MSAL01635/MSAL01659/MSAL01849/MSAL02040/MSAL02125/MSAL02130/MSAL02265/MSAL02310/MSAL02363/MSAL02513/MSAL02549/MSAL02568/MSAL02603/MSAL02695/MSAL02699/MSAL02861/MSAL03028/MSAL03334/MSAL03414/MSAL03438/MSAL03589/MSAL03605/MSAL03609/MSAL03664…	175
cluster4	BP	GO:0007018	microtubule-based movement	144/1997	286/7686	2.3e-19	1.31e-15	1.2e-15	MSAL00304/MSAL00469/MSAL00524/MSAL00693/MSAL00755/MSAL00783/MSAL00843/MSAL00853/MSAL01210/MSAL01329/MSAL01501/MSAL01610/MSAL01635/MSAL01800/MSAL01849/MSAL02040/MSAL02252/MSAL02270/MSAL02272/MSAL02415/MSAL02515/MSAL02624/MSAL02854/MSAL02869/MSAL03019/MSAL03027/MSAL03028/MSAL03069/MSAL03154/MSAL03334/MSAL03414/MSAL03420/MSAL03438/MSAL03464/MSAL04071/MSAL04105/MSAL04146/MSAL04185/MSAL04256/MSAL04395…	144
cluster4	BP	GO:0120031	plasma membrane bounded cell projection assembly	182/1997	414/7686	2.82e-16	3.23e-13	2.94e-13	MSAL00304/MSAL00506/MSAL00524/MSAL00557/MSAL00596/MSAL00639/MSAL00693/MSAL00783/MSAL01086/MSAL01194/MSAL01210/MSAL01212/MSAL01233/MSAL01329/MSAL01492/MSAL01501/MSAL01566/MSAL01610/MSAL01628/MSAL01635/MSAL01659/MSAL01683/MSAL01692/MSAL01713/MSAL01777/MSAL01800/MSAL01849/MSAL02040/MSAL02265/MSAL02270/MSAL02313/MSAL02428/MSAL02568/MSAL02579/MSAL02708/MSAL02862/MSAL02885/MSAL03028/MSAL03334/MSAL03414…	182
cluster4	BP	GO:0030031	cell projection assembly	185/1997	429/7686	1.63e-15	1.55e-12	1.42e-12	MSAL00252/MSAL00304/MSAL00506/MSAL00524/MSAL00557/MSAL00596/MSAL00639/MSAL00693/MSAL00783/MSAL01086/MSAL01194/MSAL01210/MSAL01212/MSAL01233/MSAL01329/MSAL01492/MSAL01501/MSAL01566/MSAL01610/MSAL01628/MSAL01635/MSAL01659/MSAL01683/MSAL01692/MSAL01713/MSAL01777/MSAL01800/MSAL01849/MSAL02040/MSAL02265/MSAL02270/MSAL02313/MSAL02363/MSAL02428/MSAL02568/MSAL02579/MSAL02708/MSAL02862/MSAL02885/MSAL03028…	185
cluster4	BP	GO:0044782	cilium organization	130/1997	277/7686	1.74e-14	1.42e-11	1.29e-11	MSAL00304/MSAL00524/MSAL00557/MSAL00596/MSAL00639/MSAL00693/MSAL00783/MSAL01210/MSAL01233/MSAL01329/MSAL01492/MSAL01501/MSAL01610/MSAL01628/MSAL01635/MSAL01777/MSAL01800/MSAL01849/MSAL02040/MSAL02270/MSAL02313/MSAL02568/MSAL02708/MSAL02862/MSAL03028/MSAL03154/MSAL03334/MSAL03414/MSAL03438/MSAL03444/MSAL03464/MSAL03517/MSAL03578/MSAL03595/MSAL03696/MSAL03834/MSAL04071/MSAL04115/MSAL04185/MSAL04258…	130
cluster4	CC	GO:0031514	motile cilium	61/1896	106/7371	2.76e-12	2.83e-10	2.49e-10	MSAL00304/MSAL00469/MSAL00574/MSAL00693/MSAL00783/MSAL01582/MSAL01610/MSAL01635/MSAL01800/MSAL01849/MSAL01944/MSAL03069/MSAL03414/MSAL03438/MSAL03947/MSAL03968/MSAL04087/MSAL04146/MSAL04258/MSAL04479/MSAL04488/MSAL05211/MSAL05574/MSAL05928/MSAL05945/MSAL06333/MSAL06424/MSAL06571/MSAL07001/MSAL07352/MSAL07510/MSAL07511/MSAL07512/MSAL07513/MSAL07514/MSAL07515/MSAL07516/MSAL07517/MSAL07518/MSAL07522…	61
cluster4	BP	GO:0000226	microtubule cytoskeleton organization	192/1997	497/7686	1.07e-10	6.82e-08	6.22e-08	MSAL00304/MSAL00557/MSAL00693/MSAL00755/MSAL00783/MSAL01010/MSAL01086/MSAL01130/MSAL01210/MSAL01317/MSAL01320/MSAL01366/MSAL01449/MSAL01501/MSAL01566/MSAL01610/MSAL01619/MSAL01635/MSAL01777/MSAL01800/MSAL02093/MSAL02130/MSAL02265/MSAL02272/MSAL02302/MSAL02313/MSAL02469/MSAL02513/MSAL02687/MSAL02862/MSAL02869/MSAL03027/MSAL03203/MSAL03334/MSAL03414/MSAL03464/MSAL03578/MSAL03595/MSAL03605/MSAL03695…	192
cluster4	CC	GO:0005875	microtubule associated complex	60/1896	123/7371	2.59e-08	1.59e-06	1.4e-06	MSAL00755/MSAL00783/MSAL01210/MSAL01610/MSAL01635/MSAL02040/MSAL03028/MSAL03334/MSAL03414/MSAL03420/MSAL04115/MSAL04146/MSAL04702/MSAL04759/MSAL04809/MSAL04987/MSAL05407/MSAL05746/MSAL05770/MSAL06241/MSAL06332/MSAL06598/MSAL06659/MSAL06806/MSAL06814/MSAL06965/MSAL07115/MSAL07352/MSAL07510/MSAL07511/MSAL07512/MSAL07513/MSAL07514/MSAL07515/MSAL07516/MSAL07517/MSAL07518/MSAL07729/MSAL07906/MSAL07913…	60
cluster4	BP	GO:0022610	biological adhesion	186/1997	498/7686	5.12e-09	2.71e-06	2.47e-06	MSAL00006/MSAL00009/MSAL00015/MSAL00016/MSAL00186/MSAL00213/MSAL00252/MSAL00259/MSAL00459/MSAL00461/MSAL00598/MSAL01307/MSAL01366/MSAL01446/MSAL01561/MSAL01566/MSAL01683/MSAL01692/MSAL01924/MSAL01934/MSAL01935/MSAL02123/MSAL02218/MSAL02224/MSAL02252/MSAL02265/MSAL02302/MSAL02363/MSAL02395/MSAL02415/MSAL02541/MSAL02559/MSAL02568/MSAL02579/MSAL02582/MSAL02707/MSAL02832/MSAL02885/MSAL02948/MSAL02978…	186
cluster4	BP	GO:0007155	cell adhesion	185/1997	496/7686	6.39e-09	2.8e-06	2.56e-06	MSAL00006/MSAL00009/MSAL00015/MSAL00016/MSAL00186/MSAL00213/MSAL00252/MSAL00259/MSAL00459/MSAL00461/MSAL00598/MSAL01307/MSAL01366/MSAL01446/MSAL01561/MSAL01566/MSAL01683/MSAL01692/MSAL01924/MSAL01934/MSAL01935/MSAL02123/MSAL02218/MSAL02224/MSAL02252/MSAL02265/MSAL02302/MSAL02363/MSAL02395/MSAL02415/MSAL02541/MSAL02559/MSAL02568/MSAL02579/MSAL02582/MSAL02707/MSAL02832/MSAL02885/MSAL02948/MSAL02978…	185
cluster4	MF	GO:0008092	cytoskeletal protein binding	179/1685	499/6783	7.43e-09	5.99e-06	5.65e-06	MSAL00186/MSAL00252/MSAL00259/MSAL00477/MSAL00632/MSAL00633/MSAL00634/MSAL00755/MSAL00811/MSAL00814/MSAL00843/MSAL00853/MSAL00854/MSAL01086/MSAL01212/MSAL01253/MSAL01330/MSAL01363/MSAL01366/MSAL01520/MSAL01566/MSAL01575/MSAL01576/MSAL01619/MSAL01659/MSAL01944/MSAL02018/MSAL02145/MSAL02202/MSAL02224/MSAL02272/MSAL02302/MSAL02317/MSAL02363/MSAL02515/MSAL02582/MSAL02603/MSAL02695/MSAL02861/MSAL02869…	179
cluster4	BP	GO:0060541	respiratory system development	146/1997	377/7686	1.8e-08	6.85e-06	6.25e-06	MSAL00015/MSAL00016/MSAL00252/MSAL00259/MSAL00276/MSAL00743/MSAL00829/MSAL00854/MSAL01446/MSAL01713/MSAL01926/MSAL02035/MSAL02126/MSAL02218/MSAL02292/MSAL02302/MSAL02317/MSAL02327/MSAL02363/MSAL02508/MSAL02565/MSAL02568/MSAL02636/MSAL02678/MSAL02699/MSAL02707/MSAL02810/MSAL02832/MSAL02918/MSAL02919/MSAL03009/MSAL03203/MSAL03210/MSAL03248/MSAL03589/MSAL03605/MSAL03664/MSAL03761/MSAL03767/MSAL03779…	146
cluster4	MF	GO:0045503	dynein light chain binding	21/1685	28/6783	3.3e-08	8.87e-06	8.36e-06	MSAL00783/MSAL01210/MSAL01635/MSAL02040/MSAL03028/MSAL03334/MSAL04146/MSAL04759/MSAL06241/MSAL06965/MSAL07510/MSAL07511/MSAL07512/MSAL07513/MSAL07514/MSAL07515/MSAL07516/MSAL07517/MSAL07518/MSAL10050/MSAL11168	21
cluster4	MF	GO:0051959	dynein light intermediate chain binding	21/1685	28/6783	3.3e-08	8.87e-06	8.36e-06	MSAL00783/MSAL01210/MSAL02040/MSAL03027/MSAL03028/MSAL04146/MSAL04759/MSAL06241/MSAL06965/MSAL07510/MSAL07511/MSAL07512/MSAL07513/MSAL07514/MSAL07515/MSAL07516/MSAL07517/MSAL07518/MSAL07729/MSAL10050/MSAL13009	21
cluster4	CC	GO:1905369	endopeptidase complex	32/1896	55/7371	3.16e-07	1.77e-05	1.55e-05	MSAL00047/MSAL00788/MSAL01255/MSAL01277/MSAL02614/MSAL02709/MSAL02869/MSAL02910/MSAL03631/MSAL04116/MSAL04271/MSAL04401/MSAL05247/MSAL05385/MSAL06002/MSAL06004/MSAL06006/MSAL06107/MSAL06390/MSAL07992/MSAL08654/MSAL08792/MSAL09787/MSAL10623/MSAL11018/MSAL11047/MSAL11151/MSAL12713/MSAL12786/MSAL14101/MSAL14167/MSAL14333	32
cluster4	BP	GO:0090066	regulation of anatomical structure size	175/1997	477/7686	6.64e-08	2.23e-05	2.04e-05	MSAL00038/MSAL00110/MSAL00186/MSAL00213/MSAL00242/MSAL00245/MSAL00252/MSAL00259/MSAL00506/MSAL00512/MSAL00632/MSAL00633/MSAL00634/MSAL00743/MSAL00845/MSAL00855/MSAL00916/MSAL01086/MSAL01108/MSAL01212/MSAL01332/MSAL01347/MSAL01540/MSAL01566/MSAL01575/MSAL01576/MSAL01659/MSAL01683/MSAL01684/MSAL01692/MSAL01858/MSAL01926/MSAL02218/MSAL02302/MSAL02403/MSAL02441/MSAL02513/MSAL02515/MSAL02541/MSAL02546…	175
cluster4	CC	GO:0005911	cell-cell junction	129/1896	343/7371	4.55e-07	2.33e-05	2.05e-05	MSAL00038/MSAL00048/MSAL00098/MSAL00186/MSAL00227/MSAL00252/MSAL00259/MSAL00509/MSAL00557/MSAL01194/MSAL01212/MSAL01307/MSAL01492/MSAL01561/MSAL01566/MSAL01575/MSAL01576/MSAL01683/MSAL01684/MSAL01692/MSAL01697/MSAL01713/MSAL01934/MSAL01935/MSAL02093/MSAL02191/MSAL02218/MSAL02265/MSAL02302/MSAL02363/MSAL02428/MSAL02496/MSAL02568/MSAL02579/MSAL02582/MSAL02583/MSAL02603/MSAL02695/MSAL02861/MSAL02918…	129
cluster4	CC	GO:0070161	anchoring junction	129/1896	344/7371	5.48e-07	2.6e-05	2.28e-05	MSAL00038/MSAL00048/MSAL00098/MSAL00186/MSAL00227/MSAL00252/MSAL00259/MSAL00509/MSAL00557/MSAL01194/MSAL01212/MSAL01307/MSAL01492/MSAL01561/MSAL01566/MSAL01575/MSAL01576/MSAL01683/MSAL01684/MSAL01692/MSAL01697/MSAL01713/MSAL01934/MSAL01935/MSAL02093/MSAL02191/MSAL02218/MSAL02265/MSAL02302/MSAL02363/MSAL02428/MSAL02496/MSAL02568/MSAL02579/MSAL02582/MSAL02583/MSAL02603/MSAL02695/MSAL02861/MSAL02918…	129
cluster4	MF	GO:0005214	structural constituent of chitin-based cuticle	36/1685	67/6783	3.4e-07	3.92e-05	3.69e-05	MSAL00049/MSAL00183/MSAL00300/MSAL00504/MSAL00860/MSAL00861/MSAL00862/MSAL00864/MSAL02259/MSAL02395/MSAL02978/MSAL03715/MSAL04121/MSAL04957/MSAL04966/MSAL05032/MSAL05034/MSAL05035/MSAL05036/MSAL05037/MSAL05043/MSAL05045/MSAL05049/MSAL05051/MSAL05052/MSAL05756/MSAL05758/MSAL09401/MSAL09402/MSAL09403/MSAL09628/MSAL09629/MSAL11945/MSAL12183/MSAL12184/MSAL14072	36
cluster4	MF	GO:0042302	structural constituent of cuticle	36/1685	67/6783	3.4e-07	3.92e-05	3.69e-05	MSAL00049/MSAL00183/MSAL00300/MSAL00504/MSAL00860/MSAL00861/MSAL00862/MSAL00864/MSAL02259/MSAL02395/MSAL02978/MSAL03715/MSAL04121/MSAL04957/MSAL04966/MSAL05032/MSAL05034/MSAL05035/MSAL05036/MSAL05037/MSAL05043/MSAL05045/MSAL05049/MSAL05051/MSAL05052/MSAL05756/MSAL05758/MSAL09401/MSAL09402/MSAL09403/MSAL09628/MSAL09629/MSAL11945/MSAL12183/MSAL12184/MSAL14072	36
cluster4	MF	GO:1990939	ATP-dependent microtubule motor activity	25/1685	39/6783	2.32e-07	3.92e-05	3.69e-05	MSAL00755/MSAL00783/MSAL01210/MSAL02040/MSAL03028/MSAL03420/MSAL04146/MSAL04759/MSAL05407/MSAL06241/MSAL06965/MSAL07510/MSAL07511/MSAL07512/MSAL07513/MSAL07514/MSAL07515/MSAL07516/MSAL07517/MSAL07518/MSAL08641/MSAL09355/MSAL10050/MSAL10543/MSAL10648	25
cluster4	MF	GO:0008569	ATP-dependent microtubule motor activity, minus-end-directed	18/1685	24/6783	3.32e-07	3.92e-05	3.69e-05	MSAL00783/MSAL01210/MSAL02040/MSAL03028/MSAL04146/MSAL04759/MSAL06241/MSAL06965/MSAL07510/MSAL07511/MSAL07512/MSAL07513/MSAL07514/MSAL07515/MSAL07516/MSAL07517/MSAL07518/MSAL10050	18
cluster4	BP	GO:0097435	supramolecular fiber organization	161/1997	442/7686	3.92e-07	0.000106553	9.72e-05	MSAL00011/MSAL00012/MSAL00110/MSAL00186/MSAL00259/MSAL00459/MSAL00461/MSAL00506/MSAL00598/MSAL00632/MSAL00633/MSAL00634/MSAL00693/MSAL00755/MSAL01086/MSAL01125/MSAL01130/MSAL01212/MSAL01253/MSAL01320/MSAL01330/MSAL01561/MSAL01566/MSAL01575/MSAL01576/MSAL01610/MSAL01659/MSAL01684/MSAL01713/MSAL01800/MSAL02018/MSAL02053/MSAL02224/MSAL02395/MSAL02428/MSAL02513/MSAL02541/MSAL02568/MSAL02601/MSAL02603…	161
cluster4	MF	GO:0045505	dynein intermediate chain binding	21/1685	32/6783	1.24e-06	0.000124941	0.000117811	MSAL00783/MSAL01210/MSAL02040/MSAL03027/MSAL03028/MSAL04146/MSAL04759/MSAL06241/MSAL06965/MSAL07510/MSAL07511/MSAL07512/MSAL07513/MSAL07514/MSAL07515/MSAL07516/MSAL07517/MSAL07518/MSAL07729/MSAL10050/MSAL13009	21
cluster4	BP	GO:0002064	epithelial cell development	159/1997	437/7686	5.04e-07	0.000130763	0.0001193	MSAL00010/MSAL00047/MSAL00186/MSAL00227/MSAL00246/MSAL00252/MSAL01023/MSAL01086/MSAL01130/MSAL01194/MSAL01212/MSAL01233/MSAL01307/MSAL01330/MSAL01366/MSAL01446/MSAL01449/MSAL01566/MSAL01608/MSAL01683/MSAL01692/MSAL02130/MSAL02218/MSAL02302/MSAL02317/MSAL02327/MSAL02363/MSAL02395/MSAL02508/MSAL02515/MSAL02546/MSAL02568/MSAL02579/MSAL02582/MSAL02601/MSAL02707/MSAL02832/MSAL02978/MSAL03357/MSAL03604…	159
cluster4	CC	GO:0097730	non-motile cilium	44/1896	92/7371	3.64e-06	0.000140327	0.000123014	MSAL00010/MSAL01016/MSAL01329/MSAL01492/MSAL01501/MSAL01610/MSAL01849/MSAL02039/MSAL02130/MSAL02915/MSAL03834/MSAL04247/MSAL04258/MSAL04297/MSAL04552/MSAL04570/MSAL05106/MSAL05190/MSAL05258/MSAL05645/MSAL05914/MSAL06424/MSAL06496/MSAL06524/MSAL06531/MSAL06876/MSAL06877/MSAL07649/MSAL07651/MSAL08296/MSAL08504/MSAL08702/MSAL09640/MSAL09643/MSAL09718/MSAL09827/MSAL09970/MSAL11521/MSAL12206/MSAL12485…	44
cluster4	MF	GO:0003777	microtubule motor activity	30/1685	55/6783	2.14e-06	0.000191505	0.000180575	MSAL00755/MSAL00783/MSAL01210/MSAL01635/MSAL02040/MSAL03028/MSAL03420/MSAL04146/MSAL04759/MSAL05407/MSAL06241/MSAL06332/MSAL06598/MSAL06806/MSAL06965/MSAL07510/MSAL07511/MSAL07512/MSAL07513/MSAL07514/MSAL07515/MSAL07516/MSAL07517/MSAL07518/MSAL08641/MSAL09355/MSAL10050/MSAL10543/MSAL10648/MSAL14296	30
cluster4	CC	GO:0043296	apical junction complex	49/1896	108/7371	6.81e-06	0.000220733	0.0001935	MSAL01194/MSAL01575/MSAL01576/MSAL01684/MSAL01697/MSAL01713/MSAL01934/MSAL01935/MSAL02191/MSAL02302/MSAL02363/MSAL02496/MSAL02568/MSAL02582/MSAL02695/MSAL02918/MSAL02919/MSAL03454/MSAL03589/MSAL03605/MSAL03767/MSAL04113/MSAL04827/MSAL05259/MSAL05491/MSAL06052/MSAL06277/MSAL06308/MSAL06646/MSAL06854/MSAL07551/MSAL08359/MSAL09540/MSAL09635/MSAL09656/MSAL09657/MSAL10636/MSAL10930/MSAL10995/MSAL11691…	49
cluster4	MF	GO:0003774	motor activity	36/1685	72/6783	3.28e-06	0.000264047	0.000248977	MSAL00755/MSAL00783/MSAL01210/MSAL01635/MSAL02040/MSAL03028/MSAL03334/MSAL03420/MSAL04146/MSAL04759/MSAL05190/MSAL05407/MSAL06241/MSAL06332/MSAL06598/MSAL06806/MSAL06965/MSAL07510/MSAL07511/MSAL07512/MSAL07513/MSAL07514/MSAL07515/MSAL07516/MSAL07517/MSAL07518/MSAL08641/MSAL09355/MSAL10050/MSAL10543/MSAL10648/MSAL11002/MSAL11003/MSAL11368/MSAL11647/MSAL14296	36
cluster4	BP	GO:0090596	sensory organ morphogenesis	162/1997	456/7686	2.13e-06	0.000337546	0.000307957	MSAL00186/MSAL00252/MSAL00752/MSAL00829/MSAL01086/MSAL01108/MSAL01113/MSAL01125/MSAL01194/MSAL01201/MSAL01307/MSAL01329/MSAL01332/MSAL01446/MSAL01492/MSAL01575/MSAL01576/MSAL01683/MSAL01692/MSAL01805/MSAL01858/MSAL01913/MSAL01934/MSAL01935/MSAL02147/MSAL02218/MSAL02222/MSAL02224/MSAL02272/MSAL02317/MSAL02327/MSAL02363/MSAL02372/MSAL02513/MSAL02568/MSAL02578/MSAL02579/MSAL02621/MSAL02699/MSAL02810…	162
cluster4	CC	GO:0036064	ciliary basal body	40/1896	85/7371	1.63e-05	0.000477486	0.000418575	MSAL01329/MSAL01492/MSAL01610/MSAL01849/MSAL03154/MSAL03438/MSAL03578/MSAL03834/MSAL04185/MSAL04247/MSAL04552/MSAL04834/MSAL05113/MSAL05120/MSAL06333/MSAL06496/MSAL06524/MSAL06531/MSAL07253/MSAL07484/MSAL07522/MSAL08296/MSAL08356/MSAL09540/MSAL09574/MSAL09640/MSAL09643/MSAL09827/MSAL10943/MSAL11167/MSAL11168/MSAL12030/MSAL12093/MSAL12206/MSAL12331/MSAL12654/MSAL12725/MSAL13006/MSAL13907/MSAL14296	40
cluster4	CC	GO:0005938	cell cortex	98/1896	263/7371	1.75e-05	0.000491001	0.000430423	MSAL00048/MSAL00752/MSAL01071/MSAL01086/MSAL01307/MSAL01330/MSAL01366/MSAL01566/MSAL01575/MSAL01576/MSAL01659/MSAL02125/MSAL02130/MSAL02265/MSAL02310/MSAL02363/MSAL02513/MSAL02549/MSAL02568/MSAL02603/MSAL02695/MSAL02699/MSAL02861/MSAL03589/MSAL03605/MSAL03664/MSAL03781/MSAL03782/MSAL03783/MSAL03867/MSAL04115/MSAL04250/MSAL04251/MSAL04256/MSAL04768/MSAL04791/MSAL04827/MSAL04885/MSAL05190/MSAL05239…	98
cluster4	BP	GO:0048736	appendage development	153/1997	433/7686	5.86e-06	0.000760316	0.000693668	MSAL00015/MSAL00016/MSAL00038/MSAL00213/MSAL00242/MSAL00252/MSAL00259/MSAL00273/MSAL00752/MSAL01086/MSAL01091/MSAL01093/MSAL01108/MSAL01194/MSAL01307/MSAL01329/MSAL01345/MSAL01366/MSAL01446/MSAL01513/MSAL01561/MSAL01610/MSAL01684/MSAL01713/MSAL01805/MSAL01860/MSAL01913/MSAL01934/MSAL01935/MSAL02025/MSAL02053/MSAL02123/MSAL02126/MSAL02191/MSAL02218/MSAL02327/MSAL02363/MSAL02372/MSAL02403/MSAL02568…	153
cluster4	MF	GO:0044183	protein folding chaperone	13/1685	17/6783	1.12e-05	0.000817062	0.00077043	MSAL00147/MSAL02869/MSAL03583/MSAL05753/MSAL06102/MSAL06722/MSAL07920/MSAL08325/MSAL09555/MSAL11372/MSAL11494/MSAL13784/MSAL14157	13
cluster4	CC	GO:0005815	microtubule organizing center	137/1896	397/7371	3.95e-05	0.000972282	0.000852325	MSAL00557/MSAL00639/MSAL00755/MSAL00795/MSAL00916/MSAL01010/MSAL01194/MSAL01233/MSAL01277/MSAL01329/MSAL01492/MSAL01501/MSAL01610/MSAL01619/MSAL01628/MSAL01697/MSAL01800/MSAL01849/MSAL02272/MSAL02313/MSAL02583/MSAL02687/MSAL02862/MSAL03027/MSAL03099/MSAL03154/MSAL03230/MSAL03334/MSAL03404/MSAL03438/MSAL03464/MSAL03517/MSAL03578/MSAL03604/MSAL03605/MSAL03652/MSAL03816/MSAL03834/MSAL04023/MSAL04087…	137
cluster4	CC	GO:0070160	tight junction	36/1896	77/7371	5.08e-05	0.00110797	0.000971275	MSAL01194/MSAL01575/MSAL01576/MSAL01684/MSAL01713/MSAL02302/MSAL02496/MSAL02582/MSAL02695/MSAL02918/MSAL02919/MSAL03454/MSAL03589/MSAL03605/MSAL03767/MSAL04113/MSAL05259/MSAL05491/MSAL06052/MSAL06277/MSAL06308/MSAL06854/MSAL07551/MSAL08359/MSAL09635/MSAL09656/MSAL09657/MSAL10636/MSAL10995/MSAL11691/MSAL12366/MSAL12641/MSAL13861/MSAL13875/MSAL14308/MSAL14321	36
cluster4	CC	GO:0005912	adherens junction	76/1896	199/7371	5.94e-05	0.00121977	0.00106928	MSAL00038/MSAL00098/MSAL00186/MSAL00509/MSAL01212/MSAL01307/MSAL01492/MSAL01561/MSAL01566/MSAL01575/MSAL01576/MSAL01683/MSAL01692/MSAL02093/MSAL02265/MSAL02302/MSAL02363/MSAL02428/MSAL02568/MSAL02582/MSAL02603/MSAL02695/MSAL02861/MSAL03009/MSAL03197/MSAL03210/MSAL03782/MSAL03783/MSAL03816/MSAL03820/MSAL03867/MSAL03935/MSAL03958/MSAL04211/MSAL04256/MSAL04506/MSAL04768/MSAL04791/MSAL04827/MSAL05020…	76
cluster4	BP	GO:0030036	actin cytoskeleton organization	156/1997	449/7686	1.39e-05	0.00161426	0.00147275	MSAL00011/MSAL00012/MSAL00110/MSAL00147/MSAL00168/MSAL00186/MSAL00259/MSAL00506/MSAL00632/MSAL00633/MSAL00634/MSAL01086/MSAL01125/MSAL01130/MSAL01212/MSAL01253/MSAL01330/MSAL01561/MSAL01566/MSAL01575/MSAL01576/MSAL01659/MSAL01684/MSAL01713/MSAL01858/MSAL02018/MSAL02053/MSAL02130/MSAL02145/MSAL02162/MSAL02224/MSAL02395/MSAL02426/MSAL02428/MSAL02454/MSAL02469/MSAL02513/MSAL02541/MSAL02568/MSAL02601…	156
cluster4	BP	GO:0030029	actin filament-based process	169/1997	493/7686	1.46e-05	0.00162991	0.00148703	MSAL00011/MSAL00012/MSAL00110/MSAL00147/MSAL00168/MSAL00186/MSAL00259/MSAL00506/MSAL00632/MSAL00633/MSAL00634/MSAL01086/MSAL01125/MSAL01130/MSAL01212/MSAL01253/MSAL01330/MSAL01561/MSAL01566/MSAL01575/MSAL01576/MSAL01659/MSAL01684/MSAL01713/MSAL01858/MSAL02018/MSAL02053/MSAL02130/MSAL02145/MSAL02162/MSAL02202/MSAL02224/MSAL02265/MSAL02302/MSAL02395/MSAL02426/MSAL02428/MSAL02454/MSAL02469/MSAL02513…	169
cluster4	MF	GO:0004115	3',5'-cyclic-AMP phosphodiesterase activity	9/1685	10/6783	2.76e-05	0.00185085	0.00174522	MSAL00145/MSAL00146/MSAL00150/MSAL00151/MSAL02870/MSAL02871/MSAL05562/MSAL08346/MSAL09840	9
cluster4	CC	GO:1905368	peptidase complex	35/1896	76/7371	9.45e-05	0.00187866	0.00164688	MSAL00047/MSAL00788/MSAL01255/MSAL01277/MSAL01538/MSAL02614/MSAL02709/MSAL02869/MSAL02910/MSAL03631/MSAL04116/MSAL04271/MSAL04401/MSAL05247/MSAL05385/MSAL06002/MSAL06004/MSAL06006/MSAL06107/MSAL06390/MSAL07992/MSAL08654/MSAL08792/MSAL09213/MSAL09787/MSAL10623/MSAL11018/MSAL11047/MSAL11151/MSAL12713/MSAL12719/MSAL12786/MSAL14101/MSAL14167/MSAL14333	35
cluster4	BP	GO:0034329	cell junction assembly	136/1997	386/7686	2.31e-05	0.00239451	0.00218462	MSAL00006/MSAL00009/MSAL00186/MSAL00620/MSAL00639/MSAL01194/MSAL01212/MSAL01366/MSAL01566/MSAL01659/MSAL01683/MSAL01684/MSAL01692/MSAL01697/MSAL02018/MSAL02053/MSAL02098/MSAL02130/MSAL02218/MSAL02224/MSAL02292/MSAL02302/MSAL02342/MSAL02363/MSAL02403/MSAL02469/MSAL02496/MSAL02579/MSAL02582/MSAL02601/MSAL02636/MSAL02695/MSAL02707/MSAL02832/MSAL02885/MSAL02918/MSAL02919/MSAL03009/MSAL03197/MSAL03210…	136
cluster4	BP	GO:0022604	regulation of cell morphogenesis	128/1997	361/7686	2.87e-05	0.00287008	0.0026185	MSAL00171/MSAL00242/MSAL00245/MSAL00259/MSAL00512/MSAL01194/MSAL01320/MSAL01366/MSAL01566/MSAL01659/MSAL01683/MSAL01684/MSAL01692/MSAL01970/MSAL02218/MSAL02292/MSAL02302/MSAL02395/MSAL02403/MSAL02469/MSAL02513/MSAL02541/MSAL02559/MSAL02579/MSAL02621/MSAL02707/MSAL02832/MSAL02978/MSAL03027/MSAL03248/MSAL03440/MSAL03589/MSAL03664/MSAL03706/MSAL03761/MSAL03781/MSAL03820/MSAL03834/MSAL03867/MSAL04105…	128
cluster4	BP	GO:0006897	endocytosis	149/1997	434/7686	4.36e-05	0.00395039	0.00360411	MSAL00114/MSAL00227/MSAL00252/MSAL00512/MSAL00577/MSAL00620/MSAL00632/MSAL00633/MSAL00634/MSAL00682/MSAL00854/MSAL00916/MSAL01130/MSAL01307/MSAL01492/MSAL01513/MSAL01566/MSAL01831/MSAL01858/MSAL01926/MSAL02016/MSAL02117/MSAL02252/MSAL02265/MSAL02327/MSAL02372/MSAL02373/MSAL02513/MSAL02563/MSAL02568/MSAL02572/MSAL02579/MSAL02582/MSAL02624/MSAL02832/MSAL02885/MSAL02956/MSAL03009/MSAL03027/MSAL03119…	149
cluster4	BP	GO:0048568	embryonic organ development	128/1997	364/7686	4.45e-05	0.00397209	0.00362391	MSAL00006/MSAL00009/MSAL00252/MSAL00829/MSAL01194/MSAL01329/MSAL01446/MSAL01492/MSAL01610/MSAL01713/MSAL01858/MSAL02018/MSAL02035/MSAL02209/MSAL02218/MSAL02327/MSAL02363/MSAL02441/MSAL02568/MSAL02578/MSAL02579/MSAL02601/MSAL02687/MSAL02707/MSAL02810/MSAL02832/MSAL03009/MSAL03595/MSAL03604/MSAL03641/MSAL03664/MSAL03765/MSAL03776/MSAL03779/MSAL04059/MSAL04115/MSAL04185/MSAL04262/MSAL04479/MSAL04488…	128
cluster4	BP	GO:0001667	ameboidal-type cell migration	137/1997	396/7686	5.9e-05	0.00495505	0.0045207	MSAL00227/MSAL00252/MSAL00598/MSAL00743/MSAL00829/MSAL00854/MSAL01082/MSAL01086/MSAL01130/MSAL01212/MSAL01233/MSAL01307/MSAL01330/MSAL01366/MSAL01446/MSAL01566/MSAL01608/MSAL01683/MSAL01692/MSAL01697/MSAL01713/MSAL02224/MSAL02265/MSAL02292/MSAL02302/MSAL02317/MSAL02327/MSAL02363/MSAL02515/MSAL02541/MSAL02568/MSAL02601/MSAL02636/MSAL02687/MSAL02707/MSAL02832/MSAL02869/MSAL02903/MSAL03009/MSAL03197…	137
cluster4	CC	GO:0005813	centrosome	105/1896	304/7371	0.000302555	0.00548158	0.00480529	MSAL00557/MSAL00639/MSAL00795/MSAL01010/MSAL01194/MSAL01277/MSAL01492/MSAL01501/MSAL01619/MSAL01628/MSAL01697/MSAL01849/MSAL02272/MSAL02313/MSAL02583/MSAL02687/MSAL02862/MSAL03027/MSAL03099/MSAL03154/MSAL03230/MSAL03334/MSAL03438/MSAL03464/MSAL03517/MSAL03604/MSAL03605/MSAL03652/MSAL03816/MSAL04023/MSAL04115/MSAL04185/MSAL04211/MSAL04258/MSAL04312/MSAL04395/MSAL04552/MSAL04702/MSAL04768/MSAL05120…	105
cluster4	CC	GO:0030426	growth cone	64/1896	170/7371	0.00035393	0.00605614	0.00530896	MSAL00110/MSAL00843/MSAL00853/MSAL01307/MSAL01566/MSAL01659/MSAL01683/MSAL01692/MSAL02302/MSAL02327/MSAL02578/MSAL02624/MSAL02854/MSAL02885/MSAL03019/MSAL03605/MSAL03706/MSAL03707/MSAL03779/MSAL03867/MSAL04115/MSAL04256/MSAL04572/MSAL04605/MSAL04606/MSAL04607/MSAL04791/MSAL05511/MSAL05523/MSAL05663/MSAL05770/MSAL06032/MSAL06151/MSAL06239/MSAL06282/MSAL06333/MSAL06341/MSAL06477/MSAL06501/MSAL06806…	64
cluster4	CC	GO:0030427	site of polarized growth	65/1896	174/7371	0.000409748	0.00682174	0.0059801	MSAL00110/MSAL00843/MSAL00853/MSAL01307/MSAL01566/MSAL01659/MSAL01683/MSAL01692/MSAL02302/MSAL02327/MSAL02578/MSAL02624/MSAL02854/MSAL02885/MSAL03019/MSAL03605/MSAL03706/MSAL03707/MSAL03779/MSAL03867/MSAL04007/MSAL04115/MSAL04256/MSAL04572/MSAL04605/MSAL04606/MSAL04607/MSAL04791/MSAL05511/MSAL05523/MSAL05663/MSAL05770/MSAL06032/MSAL06151/MSAL06239/MSAL06282/MSAL06333/MSAL06341/MSAL06477/MSAL06501…	65
cluster4	BP	GO:0048563	post-embryonic animal organ morphogenesis	141/1997	413/7686	9.46e-05	0.00760938	0.00694236	MSAL00038/MSAL00213/MSAL00242/MSAL00252/MSAL00259/MSAL00273/MSAL00752/MSAL01086/MSAL01091/MSAL01093/MSAL01108/MSAL01194/MSAL01307/MSAL01345/MSAL01366/MSAL01513/MSAL01561/MSAL01684/MSAL01713/MSAL01805/MSAL01860/MSAL01913/MSAL01934/MSAL01935/MSAL02025/MSAL02053/MSAL02123/MSAL02126/MSAL02191/MSAL02302/MSAL02327/MSAL02363/MSAL02372/MSAL02568/MSAL02594/MSAL02636/MSAL03210/MSAL03520/MSAL03587/MSAL03589…	141
cluster4	CC	GO:0031012	extracellular matrix	73/1896	201/7371	0.000492165	0.00797826	0.00699393	MSAL00006/MSAL00009/MSAL00049/MSAL00183/MSAL00213/MSAL00300/MSAL00504/MSAL00577/MSAL00788/MSAL00860/MSAL00861/MSAL00862/MSAL00864/MSAL01194/MSAL01532/MSAL01533/MSAL01924/MSAL02395/MSAL02707/MSAL02832/MSAL03715/MSAL03820/MSAL03920/MSAL03931/MSAL03972/MSAL04017/MSAL04256/MSAL04957/MSAL04966/MSAL05032/MSAL05034/MSAL05035/MSAL05036/MSAL05037/MSAL05043/MSAL05045/MSAL05049/MSAL05051/MSAL05052/MSAL05148…	73
cluster4	BP	GO:0048592	eye morphogenesis	136/1997	397/7686	0.000105511	0.00814149	0.00742783	MSAL00186/MSAL00252/MSAL00752/MSAL00829/MSAL01086/MSAL01108/MSAL01113/MSAL01125/MSAL01194/MSAL01201/MSAL01307/MSAL01329/MSAL01332/MSAL01446/MSAL01492/MSAL01575/MSAL01576/MSAL01683/MSAL01692/MSAL01805/MSAL01913/MSAL01934/MSAL01935/MSAL02218/MSAL02222/MSAL02224/MSAL02272/MSAL02317/MSAL02327/MSAL02363/MSAL02372/MSAL02513/MSAL02568/MSAL02579/MSAL02699/MSAL02810/MSAL02832/MSAL03553/MSAL03587/MSAL03604…	136
cluster4	CC	GO:0099513	polymeric cytoskeletal fiber	68/1896	186/7371	0.000614192	0.00945855	0.00829159	MSAL00755/MSAL00811/MSAL00814/MSAL00854/MSAL01366/MSAL01371/MSAL02313/MSAL02603/MSAL03223/MSAL03438/MSAL03583/MSAL03696/MSAL04115/MSAL04256/MSAL04702/MSAL05407/MSAL05574/MSAL05595/MSAL05596/MSAL05746/MSAL05770/MSAL05928/MSAL05945/MSAL06102/MSAL06451/MSAL06571/MSAL06990/MSAL06992/MSAL07115/MSAL07489/MSAL07802/MSAL07898/MSAL07906/MSAL07913/MSAL08641/MSAL09355/MSAL09540/MSAL09555/MSAL09605/MSAL09716…	68
cluster4	MF	GO:0017022	myosin binding	34/1685	77/6783	0.000155978	0.00967061	0.00911869	MSAL00186/MSAL00477/MSAL01363/MSAL01575/MSAL01576/MSAL02272/MSAL02363/MSAL02695/MSAL02869/MSAL02942/MSAL04007/MSAL04456/MSAL05190/MSAL05432/MSAL05434/MSAL05728/MSAL06030/MSAL06549/MSAL07906/MSAL07913/MSAL08158/MSAL08162/MSAL08192/MSAL08194/MSAL09275/MSAL09661/MSAL10109/MSAL10995/MSAL11002/MSAL11003/MSAL11118/MSAL11647/MSAL12923/MSAL14219	34
cluster4	BP	GO:0007552	metamorphosis	158/1997	474/7686	0.000141911	0.0105236	0.00960108	MSAL00038/MSAL00213/MSAL00242/MSAL00252/MSAL00259/MSAL00273/MSAL00582/MSAL00752/MSAL01086/MSAL01091/MSAL01093/MSAL01108/MSAL01125/MSAL01177/MSAL01194/MSAL01307/MSAL01345/MSAL01366/MSAL01513/MSAL01561/MSAL01684/MSAL01713/MSAL01805/MSAL01860/MSAL01913/MSAL01934/MSAL01935/MSAL02025/MSAL02053/MSAL02123/MSAL02126/MSAL02191/MSAL02302/MSAL02327/MSAL02363/MSAL02372/MSAL02568/MSAL02594/MSAL02636/MSAL02810…	158
cluster4	BP	GO:0009886	post-embryonic animal morphogenesis	160/1997	482/7686	0.00016236	0.0111696	0.0101905	MSAL00038/MSAL00213/MSAL00242/MSAL00252/MSAL00259/MSAL00273/MSAL00582/MSAL00752/MSAL01086/MSAL01091/MSAL01093/MSAL01108/MSAL01125/MSAL01194/MSAL01307/MSAL01345/MSAL01366/MSAL01513/MSAL01561/MSAL01684/MSAL01713/MSAL01805/MSAL01860/MSAL01913/MSAL01934/MSAL01935/MSAL02025/MSAL02053/MSAL02123/MSAL02126/MSAL02191/MSAL02302/MSAL02327/MSAL02363/MSAL02372/MSAL02568/MSAL02594/MSAL02636/MSAL03210/MSAL03520…	160
cluster4	BP	GO:0048707	instar larval or pupal morphogenesis	152/1997	455/7686	0.000168891	0.0111872	0.0102066	MSAL00038/MSAL00213/MSAL00242/MSAL00252/MSAL00259/MSAL00273/MSAL00582/MSAL00752/MSAL01086/MSAL01091/MSAL01093/MSAL01108/MSAL01125/MSAL01194/MSAL01307/MSAL01345/MSAL01366/MSAL01513/MSAL01561/MSAL01684/MSAL01713/MSAL01805/MSAL01860/MSAL01913/MSAL01934/MSAL01935/MSAL02025/MSAL02053/MSAL02123/MSAL02126/MSAL02191/MSAL02302/MSAL02327/MSAL02363/MSAL02372/MSAL02568/MSAL02594/MSAL02636/MSAL03210/MSAL03520…	152
cluster4	BP	GO:0097485	neuron projection guidance	142/1997	421/7686	0.000169281	0.0111872	0.0102066	MSAL00006/MSAL00009/MSAL00227/MSAL00242/MSAL00245/MSAL00252/MSAL00509/MSAL00577/MSAL00598/MSAL01023/MSAL01108/MSAL01212/MSAL01216/MSAL01332/MSAL01520/MSAL01536/MSAL01537/MSAL01566/MSAL01683/MSAL01692/MSAL01713/MSAL02018/MSAL02222/MSAL02272/MSAL02292/MSAL02302/MSAL02327/MSAL02363/MSAL02403/MSAL02541/MSAL02559/MSAL02621/MSAL02707/MSAL02832/MSAL02885/MSAL03009/MSAL03210/MSAL03236/MSAL03248/MSAL03495…	142
cluster4	MF	GO:0015631	tubulin binding	69/1685	189/6783	0.000197071	0.0113457	0.0106982	MSAL00755/MSAL00854/MSAL01619/MSAL01944/MSAL02224/MSAL02515/MSAL02869/MSAL03182/MSAL03414/MSAL03820/MSAL04115/MSAL04185/MSAL04256/MSAL04312/MSAL04702/MSAL04809/MSAL04987/MSAL05206/MSAL05407/MSAL05575/MSAL05746/MSAL05770/MSAL06118/MSAL06477/MSAL06531/MSAL06598/MSAL06806/MSAL07090/MSAL07115/MSAL07253/MSAL07352/MSAL07906/MSAL07913/MSAL08000/MSAL08211/MSAL08281/MSAL08403/MSAL08641/MSAL08815/MSAL08986…	69
cluster4	CC	GO:0030312	external encapsulating structure	74/1896	207/7371	0.000765092	0.011495	0.0100768	MSAL00006/MSAL00009/MSAL00049/MSAL00183/MSAL00213/MSAL00300/MSAL00504/MSAL00577/MSAL00788/MSAL00860/MSAL00861/MSAL00862/MSAL00864/MSAL01194/MSAL01532/MSAL01533/MSAL01924/MSAL02395/MSAL02707/MSAL02832/MSAL03715/MSAL03820/MSAL03920/MSAL03931/MSAL03972/MSAL04017/MSAL04256/MSAL04957/MSAL04966/MSAL05032/MSAL05034/MSAL05035/MSAL05036/MSAL05037/MSAL05043/MSAL05045/MSAL05049/MSAL05051/MSAL05052/MSAL05148…	74
cluster4	CC	GO:0098858	actin-based cell projection	56/1896	149/7371	0.000845884	0.0119654	0.0104891	MSAL00010/MSAL00252/MSAL00521/MSAL01212/MSAL01659/MSAL02202/MSAL02302/MSAL02363/MSAL02603/MSAL03168/MSAL03706/MSAL03765/MSAL03776/MSAL03779/MSAL03782/MSAL03783/MSAL03820/MSAL04256/MSAL04605/MSAL04606/MSAL04607/MSAL05190/MSAL05383/MSAL06239/MSAL06758/MSAL06876/MSAL06877/MSAL07151/MSAL07417/MSAL07818/MSAL08281/MSAL08296/MSAL09540/MSAL09656/MSAL09659/MSAL09970/MSAL10104/MSAL10162/MSAL10306/MSAL10639…	56
cluster4	BP	GO:0045165	cell fate commitment	149/1997	447/7686	0.000219699	0.0130141	0.0118733	MSAL00171/MSAL00242/MSAL00245/MSAL00252/MSAL00620/MSAL00743/MSAL00752/MSAL01071/MSAL01108/MSAL01307/MSAL01366/MSAL01446/MSAL01713/MSAL01805/MSAL01913/MSAL02027/MSAL02130/MSAL02218/MSAL02222/MSAL02327/MSAL02342/MSAL02403/MSAL02568/MSAL02578/MSAL02601/MSAL02687/MSAL02707/MSAL02810/MSAL02832/MSAL03027/MSAL03230/MSAL03254/MSAL03349/MSAL03357/MSAL03420/MSAL03479/MSAL03520/MSAL03530/MSAL03553/MSAL03604…	149
cluster4	BP	GO:0007411	axon guidance	139/1997	413/7686	0.00022108	0.0130141	0.0118733	MSAL00006/MSAL00009/MSAL00227/MSAL00242/MSAL00245/MSAL00252/MSAL00509/MSAL00577/MSAL00598/MSAL01023/MSAL01108/MSAL01212/MSAL01216/MSAL01332/MSAL01520/MSAL01536/MSAL01537/MSAL01566/MSAL01683/MSAL01692/MSAL01713/MSAL02018/MSAL02222/MSAL02272/MSAL02292/MSAL02302/MSAL02327/MSAL02363/MSAL02403/MSAL02541/MSAL02559/MSAL02621/MSAL02707/MSAL02832/MSAL02885/MSAL03009/MSAL03210/MSAL03236/MSAL03248/MSAL03495…	139
cluster4	BP	GO:0007560	imaginal disc morphogenesis	137/1997	407/7686	0.000243441	0.0138596	0.0126447	MSAL00038/MSAL00213/MSAL00242/MSAL00252/MSAL00259/MSAL00273/MSAL00752/MSAL01086/MSAL01091/MSAL01093/MSAL01108/MSAL01194/MSAL01307/MSAL01345/MSAL01366/MSAL01513/MSAL01561/MSAL01684/MSAL01713/MSAL01805/MSAL01860/MSAL01913/MSAL01934/MSAL01935/MSAL02025/MSAL02053/MSAL02123/MSAL02126/MSAL02191/MSAL02302/MSAL02327/MSAL02363/MSAL02372/MSAL02568/MSAL02594/MSAL02636/MSAL03210/MSAL03520/MSAL03587/MSAL03589…	137
cluster4	BP	GO:0035107	appendage morphogenesis	137/1997	407/7686	0.000243441	0.0138596	0.0126447	MSAL00038/MSAL00213/MSAL00242/MSAL00252/MSAL00259/MSAL00273/MSAL00752/MSAL01086/MSAL01091/MSAL01093/MSAL01108/MSAL01194/MSAL01307/MSAL01329/MSAL01345/MSAL01366/MSAL01446/MSAL01513/MSAL01561/MSAL01684/MSAL01713/MSAL01805/MSAL01860/MSAL01913/MSAL01934/MSAL01935/MSAL02025/MSAL02053/MSAL02123/MSAL02126/MSAL02191/MSAL02218/MSAL02327/MSAL02363/MSAL02372/MSAL02568/MSAL02594/MSAL02636/MSAL02707/MSAL02810…	137
cluster4	MF	GO:0008376	acetylgalactosaminyltransferase activity	11/1685	16/6783	0.000263713	0.0141702	0.0133615	MSAL00318/MSAL06660/MSAL06874/MSAL10451/MSAL10517/MSAL10518/MSAL10519/MSAL10528/MSAL11124/MSAL11470/MSAL12794	11
cluster4	CC	GO:0045177	apical part of cell	111/1896	335/7371	0.00117438	0.0153919	0.0134929	MSAL00048/MSAL00186/MSAL00252/MSAL00483/MSAL00598/MSAL01194/MSAL01566/MSAL01575/MSAL01576/MSAL01713/MSAL01831/MSAL02125/MSAL02130/MSAL02155/MSAL02302/MSAL02317/MSAL02327/MSAL02395/MSAL02568/MSAL02583/MSAL02624/MSAL02678/MSAL02695/MSAL02699/MSAL02854/MSAL02918/MSAL02919/MSAL02978/MSAL03009/MSAL03019/MSAL03236/MSAL03464/MSAL03605/MSAL03641/MSAL03664/MSAL03765/MSAL03767/MSAL03776/MSAL03867/MSAL04007…	111
cluster4	MF	GO:0015295	solute:proton symporter activity	17/1685	31/6783	0.000327074	0.0155072	0.0146222	MSAL00048/MSAL00483/MSAL00655/MSAL01242/MSAL05658/MSAL06349/MSAL07672/MSAL07847/MSAL08732/MSAL08735/MSAL08736/MSAL08738/MSAL10101/MSAL12305/MSAL12580/MSAL12975/MSAL13818	17
cluster4	MF	GO:0004114	3',5'-cyclic-nucleotide phosphodiesterase activity	10/1685	14/6783	0.000318313	0.0155072	0.0146222	MSAL00145/MSAL00146/MSAL00150/MSAL00151/MSAL02870/MSAL02871/MSAL05562/MSAL08346/MSAL09840/MSAL12942	10
cluster4	MF	GO:0008017	microtubule binding	53/1685	140/6783	0.00038556	0.0158156	0.014913	MSAL00755/MSAL00854/MSAL02224/MSAL02515/MSAL02869/MSAL03182/MSAL03414/MSAL04115/MSAL04185/MSAL04256/MSAL04702/MSAL04809/MSAL04987/MSAL05407/MSAL05575/MSAL05746/MSAL05770/MSAL06477/MSAL06531/MSAL06598/MSAL07090/MSAL07115/MSAL07253/MSAL07352/MSAL07906/MSAL07913/MSAL08000/MSAL08211/MSAL08281/MSAL08641/MSAL08986/MSAL09355/MSAL09540/MSAL09954/MSAL10543/MSAL10634/MSAL10648/MSAL11157/MSAL11348/MSAL11521…	53
cluster4	MF	GO:0051015	actin filament binding	36/1685	86/6783	0.000367127	0.0158156	0.014913	MSAL00252/MSAL00632/MSAL00633/MSAL00634/MSAL00811/MSAL00814/MSAL01086/MSAL01566/MSAL01575/MSAL01576/MSAL01659/MSAL02317/MSAL02603/MSAL02861/MSAL03197/MSAL04115/MSAL04256/MSAL05190/MSAL07090/MSAL07390/MSAL07659/MSAL08169/MSAL08827/MSAL09540/MSAL09716/MSAL10639/MSAL10770/MSAL10794/MSAL11002/MSAL11003/MSAL11348/MSAL11368/MSAL11647/MSAL12170/MSAL12530/MSAL12681	36
cluster4	MF	GO:0004653	polypeptide N-acetylgalactosaminyltransferase activity	8/1685	10/6783	0.000392447	0.0158156	0.014913	MSAL06660/MSAL06874/MSAL10451/MSAL10517/MSAL10518/MSAL10519/MSAL10528/MSAL12794	8
cluster4	MF	GO:0019904	protein domain specific binding	148/1685	470/6783	0.000436966	0.0167712	0.015814	MSAL00011/MSAL00012/MSAL00186/MSAL00259/MSAL00277/MSAL00477/MSAL00512/MSAL00632/MSAL00633/MSAL00634/MSAL00712/MSAL00829/MSAL00845/MSAL00855/MSAL00951/MSAL01091/MSAL01093/MSAL01125/MSAL01130/MSAL01194/MSAL01212/MSAL01307/MSAL01347/MSAL01513/MSAL01566/MSAL01575/MSAL01576/MSAL01659/MSAL01683/MSAL01684/MSAL01692/MSAL02117/MSAL02202/MSAL02272/MSAL02292/MSAL02302/MSAL02415/MSAL02565/MSAL02568/MSAL02601…	148
cluster4	MF	GO:0004112	cyclic-nucleotide phosphodiesterase activity	10/1685	15/6783	0.000742337	0.0271965	0.0256444	MSAL00145/MSAL00146/MSAL00150/MSAL00151/MSAL02870/MSAL02871/MSAL05562/MSAL08346/MSAL09840/MSAL12942	10
cluster4	CC	GO:0150034	distal axon	96/1896	290/7371	0.00254058	0.0312999	0.0274382	MSAL00110/MSAL00512/MSAL00829/MSAL00843/MSAL00853/MSAL01212/MSAL01307/MSAL01332/MSAL01366/MSAL01566/MSAL01659/MSAL01683/MSAL01692/MSAL02018/MSAL02098/MSAL02117/MSAL02302/MSAL02327/MSAL02372/MSAL02578/MSAL02582/MSAL02624/MSAL02812/MSAL02854/MSAL02885/MSAL03019/MSAL03605/MSAL03691/MSAL03706/MSAL03707/MSAL03779/MSAL03867/MSAL04115/MSAL04256/MSAL04572/MSAL04605/MSAL04606/MSAL04607/MSAL04716/MSAL04791…	96
cluster4	MF	GO:0008010	structural constituent of chitin-based larval cuticle	25/1685	56/6783	0.000927022	0.0324861	0.030632	MSAL00049/MSAL00183/MSAL00300/MSAL00504/MSAL03715/MSAL04957/MSAL04966/MSAL05032/MSAL05034/MSAL05035/MSAL05036/MSAL05037/MSAL05043/MSAL05045/MSAL05049/MSAL05051/MSAL05052/MSAL05756/MSAL05758/MSAL09401/MSAL09402/MSAL09403/MSAL09628/MSAL09629/MSAL14072	25
cluster4	CC	GO:0005874	microtubule	49/1896	133/7371	0.00280202	0.0325668	0.0285489	MSAL00755/MSAL00811/MSAL00814/MSAL00854/MSAL01371/MSAL02313/MSAL03223/MSAL03438/MSAL03583/MSAL03696/MSAL04115/MSAL04256/MSAL04702/MSAL05407/MSAL05574/MSAL05595/MSAL05596/MSAL05746/MSAL05770/MSAL06102/MSAL06451/MSAL06571/MSAL06990/MSAL06992/MSAL07115/MSAL07489/MSAL07898/MSAL07906/MSAL07913/MSAL08641/MSAL09355/MSAL09555/MSAL09716/MSAL10306/MSAL10648/MSAL11041/MSAL11100/MSAL11372/MSAL11521/MSAL11933…	49
cluster4	CC	GO:0099512	supramolecular fiber	110/1896	341/7371	0.00336745	0.0384139	0.0336745	MSAL00011/MSAL00012/MSAL00048/MSAL00259/MSAL00755/MSAL00811/MSAL00814/MSAL00854/MSAL01086/MSAL01253/MSAL01330/MSAL01366/MSAL01371/MSAL01450/MSAL01513/MSAL01561/MSAL01697/MSAL02097/MSAL02202/MSAL02302/MSAL02313/MSAL02317/MSAL02428/MSAL02601/MSAL02603/MSAL02861/MSAL02869/MSAL03197/MSAL03223/MSAL03438/MSAL03500/MSAL03583/MSAL03599/MSAL03696/MSAL03820/MSAL03920/MSAL03931/MSAL04115/MSAL04256/MSAL04702…	110
cluster4	CC	GO:0099081	supramolecular polymer	110/1896	343/7371	0.00414339	0.046406	0.0406806	MSAL00011/MSAL00012/MSAL00048/MSAL00259/MSAL00755/MSAL00811/MSAL00814/MSAL00854/MSAL01086/MSAL01253/MSAL01330/MSAL01366/MSAL01371/MSAL01450/MSAL01513/MSAL01561/MSAL01697/MSAL02097/MSAL02202/MSAL02302/MSAL02313/MSAL02317/MSAL02428/MSAL02601/MSAL02603/MSAL02861/MSAL02869/MSAL03197/MSAL03223/MSAL03438/MSAL03500/MSAL03583/MSAL03599/MSAL03696/MSAL03820/MSAL03920/MSAL03931/MSAL04115/MSAL04256/MSAL04702…	110
cluster4	MF	GO:0051020	GTPase binding	115/1685	363/6783	0.00148758	0.0499578	0.0471066	MSAL00168/MSAL00252/MSAL00273/MSAL00477/MSAL00486/MSAL00512/MSAL00632/MSAL00633/MSAL00634/MSAL00752/MSAL01010/MSAL01130/MSAL01194/MSAL01233/MSAL01273/MSAL01317/MSAL01513/MSAL01608/MSAL01659/MSAL01684/MSAL01697/MSAL01858/MSAL02021/MSAL02053/MSAL02117/MSAL02162/MSAL02248/MSAL02265/MSAL02415/MSAL02469/MSAL02577/MSAL02579/MSAL02582/MSAL02603/MSAL02617/MSAL02621/MSAL03027/MSAL03203/MSAL03420/MSAL03605…	115
