# Supplementary material for: Physiological Measurements and Transcriptomics Reveal the Fitness Costs of Monochamus saltuarius to Bursaphelenchus xylophilus
Source: Int J Mol Sci. 2024 Apr 30;25(9):4906. doi: 10.3390/ijms25094906 (PMC11084816; doi:10.3390/ijms25094906)
Supplement: Supplementary file 1 [file ijms-25-04906-s001.zip › Supplementary materials/Supplenmental Tables/Table S4 GO enrichment result in the seven modules (top 30 terms for each class).xlsx]

## Sheet: TableS4 GO result for MEmodules
Table S4 GO enrichment result in the seven modules (top 30 terms for each class)
module	ONTOLOGY	ID	Description	GeneRatio	BgRatio	pvalue	p.adjust	qvalue	geneID	Count
salmon	BP	GO:0044282	small molecule catabolic process	21/76	258/7686	2.75162e-14	3.61013e-11	3.15423e-11	MSAL00629/MSAL00956/MSAL01660/MSAL01919/MSAL02858/MSAL03875/MSAL05986/MSAL06095/MSAL07758/MSAL07826/MSAL07835/MSAL08242/MSAL09639/MSAL09715/MSAL10168/MSAL10307/MSAL10308/MSAL10310/MSAL11914/MSAL12005/MSAL12327	21
salmon	BP	GO:0044283	small molecule biosynthetic process	21/76	477/7686	3.42371e-09	5.61489e-07	4.90582e-07	MSAL00629/MSAL01660/MSAL01919/MSAL02569/MSAL03329/MSAL03659/MSAL04353/MSAL04412/MSAL05013/MSAL05180/MSAL07758/MSAL08425/MSAL09639/MSAL10168/MSAL10297/MSAL10810/MSAL11865/MSAL11878/MSAL11914/MSAL13995/MSAL14243	21
salmon	BP	GO:0016053	organic acid biosynthetic process	19/76	219/7686	1.82434e-13	7.97846e-11	6.97091e-11	MSAL00629/MSAL01919/MSAL02569/MSAL03329/MSAL03659/MSAL04353/MSAL04412/MSAL05180/MSAL07758/MSAL08425/MSAL09639/MSAL10168/MSAL10297/MSAL10810/MSAL11865/MSAL11878/MSAL11914/MSAL13995/MSAL14243	19
salmon	BP	GO:0046394	carboxylic acid biosynthetic process	19/76	219/7686	1.82434e-13	7.97846e-11	6.97091e-11	MSAL00629/MSAL01919/MSAL02569/MSAL03329/MSAL03659/MSAL04353/MSAL04412/MSAL05180/MSAL07758/MSAL08425/MSAL09639/MSAL10168/MSAL10297/MSAL10810/MSAL11865/MSAL11878/MSAL11914/MSAL13995/MSAL14243	19
salmon	BP	GO:0072521	purine-containing compound metabolic process	19/76	410/7686	9.86623e-09	1.29445e-06	1.13098e-06	MSAL00127/MSAL00128/MSAL00131/MSAL01660/MSAL02569/MSAL03659/MSAL04084/MSAL04085/MSAL05180/MSAL06095/MSAL08425/MSAL09639/MSAL10158/MSAL10810/MSAL11853/MSAL11854/MSAL11865/MSAL12004/MSAL12005	19
salmon	BP	GO:0009117	nucleotide metabolic process	19/76	470/7686	8.95106e-08	6.74825e-06	5.89606e-06	MSAL00127/MSAL00128/MSAL00131/MSAL01660/MSAL02569/MSAL05180/MSAL06095/MSAL08425/MSAL09639/MSAL10158/MSAL10307/MSAL10308/MSAL10310/MSAL10810/MSAL11853/MSAL11854/MSAL11865/MSAL12004/MSAL12005	19
salmon	BP	GO:0006753	nucleoside phosphate metabolic process	19/76	471/7686	9.25827e-08	6.74825e-06	5.89606e-06	MSAL00127/MSAL00128/MSAL00131/MSAL01660/MSAL02569/MSAL05180/MSAL06095/MSAL08425/MSAL09639/MSAL10158/MSAL10307/MSAL10308/MSAL10310/MSAL10810/MSAL11853/MSAL11854/MSAL11865/MSAL12004/MSAL12005	19
salmon	BP	GO:0032787	monocarboxylic acid metabolic process	18/76	386/7686	2.37888e-08	2.6009e-06	2.27245e-06	MSAL00629/MSAL01919/MSAL02569/MSAL03329/MSAL03659/MSAL04353/MSAL05180/MSAL07758/MSAL08425/MSAL09639/MSAL09715/MSAL10297/MSAL10307/MSAL10308/MSAL10310/MSAL11508/MSAL13995/MSAL14243	18
salmon	BP	GO:1901137	carbohydrate derivative biosynthetic process	18/76	467/7686	4.29041e-07	2.2516e-05	1.96726e-05	MSAL01660/MSAL01919/MSAL02569/MSAL04412/MSAL05180/MSAL08425/MSAL09639/MSAL09715/MSAL10158/MSAL10307/MSAL10308/MSAL10310/MSAL10810/MSAL11853/MSAL11854/MSAL11865/MSAL12004/MSAL12005	18
salmon	BP	GO:0017144	drug metabolic process	18/76	482/7686	6.84093e-07	3.09356e-05	2.70289e-05	MSAL00629/MSAL01266/MSAL01919/MSAL03659/MSAL03875/MSAL04084/MSAL04085/MSAL05986/MSAL08425/MSAL10158/MSAL10168/MSAL10810/MSAL11508/MSAL11853/MSAL11854/MSAL11865/MSAL11878/MSAL13995	18
salmon	BP	GO:0009150	purine ribonucleotide metabolic process	16/76	370/7686	4.60407e-07	2.32328e-05	2.02989e-05	MSAL00127/MSAL00128/MSAL00131/MSAL01660/MSAL02569/MSAL05180/MSAL06095/MSAL08425/MSAL09639/MSAL10158/MSAL10810/MSAL11853/MSAL11854/MSAL11865/MSAL12004/MSAL12005	16
salmon	BP	GO:0009259	ribonucleotide metabolic process	16/76	382/7686	7.07368e-07	3.09356e-05	2.70289e-05	MSAL00127/MSAL00128/MSAL00131/MSAL01660/MSAL02569/MSAL05180/MSAL06095/MSAL08425/MSAL09639/MSAL10158/MSAL10810/MSAL11853/MSAL11854/MSAL11865/MSAL12004/MSAL12005	16
salmon	BP	GO:0006163	purine nucleotide metabolic process	16/76	389/7686	9.01765e-07	3.69724e-05	3.23033e-05	MSAL00127/MSAL00128/MSAL00131/MSAL01660/MSAL02569/MSAL05180/MSAL06095/MSAL08425/MSAL09639/MSAL10158/MSAL10810/MSAL11853/MSAL11854/MSAL11865/MSAL12004/MSAL12005	16
salmon	BP	GO:0019693	ribose phosphate metabolic process	16/76	393/7686	1.03344e-06	4.10871e-05	3.58985e-05	MSAL00127/MSAL00128/MSAL00131/MSAL01660/MSAL02569/MSAL05180/MSAL06095/MSAL08425/MSAL09639/MSAL10158/MSAL10810/MSAL11853/MSAL11854/MSAL11865/MSAL12004/MSAL12005	16
salmon	BP	GO:0090407	organophosphate biosynthetic process	16/76	425/7686	2.89697e-06	9.50207e-05	8.30211e-05	MSAL01660/MSAL02569/MSAL05180/MSAL08425/MSAL09639/MSAL09715/MSAL10158/MSAL10307/MSAL10308/MSAL10310/MSAL10810/MSAL11853/MSAL11854/MSAL11865/MSAL12004/MSAL12005	16
salmon	BP	GO:0016054	organic acid catabolic process	15/76	185/7686	2.35201e-10	4.40835e-08	3.85164e-08	MSAL00629/MSAL01919/MSAL02858/MSAL03875/MSAL05986/MSAL06095/MSAL07758/MSAL09639/MSAL09715/MSAL10168/MSAL10307/MSAL10308/MSAL10310/MSAL11914/MSAL12005	15
salmon	BP	GO:0046395	carboxylic acid catabolic process	15/76	185/7686	2.35201e-10	4.40835e-08	3.85164e-08	MSAL00629/MSAL01919/MSAL02858/MSAL03875/MSAL05986/MSAL06095/MSAL07758/MSAL09639/MSAL09715/MSAL10168/MSAL10307/MSAL10308/MSAL10310/MSAL11914/MSAL12005	15
salmon	BP	GO:0006520	cellular amino acid metabolic process	14/76	225/7686	3.11626e-08	3.14502e-06	2.74786e-06	MSAL00629/MSAL02858/MSAL03557/MSAL03659/MSAL05986/MSAL06095/MSAL06852/MSAL07758/MSAL09639/MSAL10168/MSAL10810/MSAL11878/MSAL11914/MSAL12005	14
salmon	BP	GO:1901568	fatty acid derivative metabolic process	13/76	100/7686	1.07204e-11	2.81303e-09	2.45779e-09	MSAL00127/MSAL00128/MSAL00131/MSAL01919/MSAL02569/MSAL03329/MSAL04353/MSAL05180/MSAL08425/MSAL09639/MSAL10297/MSAL13995/MSAL14243	13
salmon	BP	GO:0072522	purine-containing compound biosynthetic process	13/76	199/7686	5.78869e-08	4.74672e-06	4.14729e-06	MSAL01660/MSAL02569/MSAL03659/MSAL05180/MSAL08425/MSAL09639/MSAL10158/MSAL10810/MSAL11853/MSAL11854/MSAL11865/MSAL12004/MSAL12005	13
salmon	BP	GO:0008610	lipid biosynthetic process	13/76	424/7686	0.000230014	0.00381998	0.00333757	MSAL01919/MSAL02569/MSAL03329/MSAL04353/MSAL05013/MSAL05180/MSAL08425/MSAL09639/MSAL10297/MSAL12251/MSAL12255/MSAL13995/MSAL14243	13
salmon	BP	GO:1901570	fatty acid derivative biosynthetic process	12/76	64/7686	7.74301e-13	2.53971e-10	2.21898e-10	MSAL00127/MSAL00128/MSAL00131/MSAL02569/MSAL03329/MSAL04353/MSAL05180/MSAL08425/MSAL09639/MSAL10297/MSAL13995/MSAL14243	12
salmon	BP	GO:1901605	alpha-amino acid metabolic process	12/76	161/7686	4.61007e-08	4.03227e-06	3.52306e-06	MSAL00629/MSAL02858/MSAL03557/MSAL05986/MSAL06095/MSAL06852/MSAL07758/MSAL10168/MSAL10810/MSAL11878/MSAL11914/MSAL12005	12
salmon	BP	GO:0009152	purine ribonucleotide biosynthetic process	12/76	190/7686	2.86297e-07	1.63314e-05	1.4269e-05	MSAL01660/MSAL02569/MSAL05180/MSAL08425/MSAL09639/MSAL10158/MSAL10810/MSAL11853/MSAL11854/MSAL11865/MSAL12004/MSAL12005	12
salmon	BP	GO:0006164	purine nucleotide biosynthetic process	12/76	194/7686	3.58956e-07	1.96229e-05	1.71449e-05	MSAL01660/MSAL02569/MSAL05180/MSAL08425/MSAL09639/MSAL10158/MSAL10810/MSAL11853/MSAL11854/MSAL11865/MSAL12004/MSAL12005	12
salmon	BP	GO:0009260	ribonucleotide biosynthetic process	12/76	201/7686	5.26415e-07	2.55799e-05	2.23496e-05	MSAL01660/MSAL02569/MSAL05180/MSAL08425/MSAL09639/MSAL10158/MSAL10810/MSAL11853/MSAL11854/MSAL11865/MSAL12004/MSAL12005	12
salmon	BP	GO:0046390	ribose phosphate biosynthetic process	12/76	205/7686	6.50595e-07	3.0485e-05	2.66353e-05	MSAL01660/MSAL02569/MSAL05180/MSAL08425/MSAL09639/MSAL10158/MSAL10810/MSAL11853/MSAL11854/MSAL11865/MSAL12004/MSAL12005	12
salmon	BP	GO:0009165	nucleotide biosynthetic process	12/76	242/7686	3.75144e-06	0.000117188	0.000102389	MSAL01660/MSAL02569/MSAL05180/MSAL08425/MSAL09639/MSAL10158/MSAL10810/MSAL11853/MSAL11854/MSAL11865/MSAL12004/MSAL12005	12
salmon	BP	GO:1901293	nucleoside phosphate biosynthetic process	12/76	244/7686	4.08579e-06	0.000121794	0.000106414	MSAL01660/MSAL02569/MSAL05180/MSAL08425/MSAL09639/MSAL10158/MSAL10810/MSAL11853/MSAL11854/MSAL11865/MSAL12004/MSAL12005	12
salmon	BP	GO:0072330	monocarboxylic acid biosynthetic process	11/76	148/7686	1.8205e-07	1.08568e-05	9.48578e-06	MSAL01919/MSAL02569/MSAL03329/MSAL04353/MSAL05180/MSAL07758/MSAL08425/MSAL09639/MSAL10297/MSAL13995/MSAL14243	11
salmon	CC	GO:0005777	peroxisome	7/63	128/7371	9.96507e-05	0.00533131	0.00435316	MSAL00127/MSAL00128/MSAL00131/MSAL01266/MSAL01919/MSAL04353/MSAL11262	7
salmon	CC	GO:0042579	microbody	7/63	128/7371	9.96507e-05	0.00533131	0.00435316	MSAL00127/MSAL00128/MSAL00131/MSAL01266/MSAL01919/MSAL04353/MSAL11262	7
salmon	MF	GO:0000166	nucleotide binding	13/69	447/6783	0.000477242	0.0070503	0.00576769	MSAL01266/MSAL01919/MSAL03329/MSAL03659/MSAL04084/MSAL04085/MSAL04353/MSAL04412/MSAL06852/MSAL09715/MSAL11508/MSAL12327/MSAL14243	13
salmon	MF	GO:1901265	nucleoside phosphate binding	13/69	449/6783	0.000498119	0.0070503	0.00576769	MSAL01266/MSAL01919/MSAL03329/MSAL03659/MSAL04084/MSAL04085/MSAL04353/MSAL04412/MSAL06852/MSAL09715/MSAL11508/MSAL12327/MSAL14243	13
salmon	MF	GO:0016616	oxidoreductase activity, acting on the CH-OH group of donors, NAD or NADP as acceptor	11/69	134/6783	8.14439e-08	7.49284e-06	6.12973e-06	MSAL00956/MSAL02858/MSAL03329/MSAL09715/MSAL10307/MSAL10308/MSAL10310/MSAL12251/MSAL12255/MSAL12327/MSAL14243	11
salmon	MF	GO:0016614	oxidoreductase activity, acting on CH-OH group of donors	11/69	143/6783	1.59263e-07	9.76813e-06	7.99109e-06	MSAL00956/MSAL02858/MSAL03329/MSAL09715/MSAL10307/MSAL10308/MSAL10310/MSAL12251/MSAL12255/MSAL12327/MSAL14243	11
salmon	MF	GO:0016903	oxidoreductase activity, acting on the aldehyde or oxo group of donors	8/69	40/6783	4.4921e-09	8.26546e-07	6.76179e-07	MSAL00127/MSAL00128/MSAL00131/MSAL04084/MSAL04085/MSAL06852/MSAL09639/MSAL11508	8
salmon	MF	GO:0016829	lyase activity	7/69	123/6783	0.000230893	0.00448106	0.00366586	MSAL03557/MSAL03875/MSAL05180/MSAL07440/MSAL10158/MSAL10168/MSAL12004	7
salmon	MF	GO:0016620	oxidoreductase activity, acting on the aldehyde or oxo group of donors, NAD or NADP as acceptor	5/69	33/6783	1.79002e-05	0.000823411	0.000673614	MSAL00127/MSAL00128/MSAL00131/MSAL06852/MSAL11508	5
salmon	MF	GO:0016830	carbon-carbon lyase activity	5/69	40/6783	4.69668e-05	0.00135425	0.00110788	MSAL03557/MSAL03875/MSAL07440/MSAL10168/MSAL12004	5
salmon	MF	GO:0016651	oxidoreductase activity, acting on NAD(P)H	5/69	71/6783	0.000728476	0.00957426	0.00783249	MSAL00956/MSAL10307/MSAL10308/MSAL10310/MSAL12327	5
salmon	MF	GO:0008483	transaminase activity	4/69	19/6783	3.38817e-05	0.00124685	0.00102002	MSAL00629/MSAL07758/MSAL11878/MSAL11914	4
salmon	MF	GO:0016769	transferase activity, transferring nitrogenous groups	4/69	21/6783	5.15204e-05	0.00135425	0.00110788	MSAL00629/MSAL07758/MSAL11878/MSAL11914	4
salmon	MF	GO:0051287	NAD binding	4/69	31/6783	0.000250871	0.00448106	0.00366586	MSAL03329/MSAL09715/MSAL11508/MSAL14243	4
salmon	MF	GO:0080019	fatty-acyl-CoA reductase (alcohol-forming) activity	3/69	12/6783	0.000207579	0.00448106	0.00366586	MSAL00127/MSAL00128/MSAL00131	3
salmon	MF	GO:0070403	NAD+ binding	3/69	13/6783	0.00026789	0.00448106	0.00366586	MSAL03329/MSAL09715/MSAL14243	3
green	BP	GO:0009617	response to bacterium	45/276	416/7686	1.45e-11	4.95e-08	4.63e-08	MSAL00375/MSAL01007/MSAL01009/MSAL01906/MSAL02598/MSAL02952/MSAL03015/MSAL03748/MSAL03934/MSAL03957/MSAL05287/MSAL05288/MSAL05289/MSAL05291/MSAL05293/MSAL05294/MSAL05295/MSAL05296/MSAL06158/MSAL06848/MSAL06990/MSAL06992/MSAL07988/MSAL08007/MSAL08008/MSAL08009/MSAL08024/MSAL08193/MSAL08213/MSAL08878/MSAL08911/MSAL09061/MSAL09071/MSAL09093/MSAL09579/MSAL09582/MSAL11094/MSAL11311/MSAL11323/MSAL11678…	45
green	BP	GO:0044283	small molecule biosynthetic process	39/276	477/7686	9.08e-07	0.000345487	0.000322578	MSAL00532/MSAL01853/MSAL02328/MSAL03275/MSAL03417/MSAL04006/MSAL04335/MSAL04336/MSAL04337/MSAL04858/MSAL05010/MSAL05012/MSAL05140/MSAL05303/MSAL06025/MSAL06158/MSAL06668/MSAL06804/MSAL06848/MSAL07454/MSAL07566/MSAL07567/MSAL07988/MSAL08078/MSAL08079/MSAL08214/MSAL08878/MSAL08977/MSAL08978/MSAL10070/MSAL11575/MSAL11576/MSAL11678/MSAL11692/MSAL12486/MSAL13002/MSAL13827/MSAL14138/MSAL14204	39
green	BP	GO:0010817	regulation of hormone levels	32/276	386/7686	7.15e-06	0.00122471	0.0011435	MSAL00375/MSAL00532/MSAL00616/MSAL01334/MSAL04539/MSAL04858/MSAL05010/MSAL05012/MSAL05287/MSAL05288/MSAL05289/MSAL05291/MSAL05293/MSAL05294/MSAL05295/MSAL05296/MSAL06158/MSAL07954/MSAL08078/MSAL08079/MSAL08214/MSAL08878/MSAL10470/MSAL10472/MSAL11024/MSAL11026/MSAL11027/MSAL11107/MSAL11678/MSAL12591/MSAL13827/MSAL13965	32
green	BP	GO:0032787	monocarboxylic acid metabolic process	32/276	386/7686	7.15e-06	0.00122471	0.0011435	MSAL00375/MSAL01853/MSAL02328/MSAL04006/MSAL04335/MSAL04336/MSAL04337/MSAL04679/MSAL04933/MSAL05140/MSAL05222/MSAL06025/MSAL06804/MSAL07454/MSAL07566/MSAL07567/MSAL08078/MSAL08079/MSAL08214/MSAL08878/MSAL09696/MSAL09909/MSAL10070/MSAL11024/MSAL11026/MSAL11027/MSAL12486/MSAL13000/MSAL13002/MSAL13227/MSAL14138/MSAL14204	32
green	BP	GO:0042742	defense response to bacterium	27/276	255/7686	3.78e-07	0.000161989	0.000151248	MSAL00375/MSAL01007/MSAL01009/MSAL01906/MSAL02598/MSAL02952/MSAL03748/MSAL03934/MSAL03957/MSAL06158/MSAL06990/MSAL06992/MSAL08007/MSAL08008/MSAL08009/MSAL08024/MSAL08213/MSAL08878/MSAL08911/MSAL09071/MSAL09093/MSAL09579/MSAL09582/MSAL11678/MSAL13000/MSAL13227/MSAL13965	27
green	BP	GO:0005975	carbohydrate metabolic process	27/276	362/7686	0.000232607	0.0156212	0.0145853	MSAL00702/MSAL01853/MSAL03153/MSAL05140/MSAL06025/MSAL06668/MSAL06804/MSAL07409/MSAL07492/MSAL07493/MSAL07494/MSAL07495/MSAL08078/MSAL08079/MSAL08431/MSAL08977/MSAL08978/MSAL10070/MSAL11024/MSAL11026/MSAL11027/MSAL11200/MSAL11678/MSAL11841/MSAL12486/MSAL13002/MSAL13166	27
green	BP	GO:1901615	organic hydroxy compound metabolic process	26/276	374/7686	0.000887498	0.0410767	0.038353	MSAL00532/MSAL01853/MSAL01906/MSAL03275/MSAL04858/MSAL04933/MSAL05010/MSAL05012/MSAL05222/MSAL05303/MSAL06668/MSAL07954/MSAL08078/MSAL08079/MSAL08214/MSAL08878/MSAL09577/MSAL09579/MSAL09580/MSAL09582/MSAL10070/MSAL11678/MSAL12486/MSAL13827/MSAL14138/MSAL14204	26
green	BP	GO:0006631	fatty acid metabolic process	22/276	256/7686	0.000123062	0.00957929	0.00894411	MSAL00375/MSAL01853/MSAL02328/MSAL04335/MSAL04336/MSAL04337/MSAL04679/MSAL05222/MSAL06025/MSAL07454/MSAL08214/MSAL08878/MSAL09909/MSAL11024/MSAL11026/MSAL11027/MSAL12486/MSAL13000/MSAL13002/MSAL13227/MSAL14138/MSAL14204	22
green	BP	GO:0032103	positive regulation of response to external stimulus	22/276	270/7686	0.000264802	0.0171122	0.0159775	MSAL01007/MSAL01009/MSAL01853/MSAL01906/MSAL01946/MSAL02009/MSAL02598/MSAL03748/MSAL06990/MSAL06992/MSAL08213/MSAL08911/MSAL09577/MSAL09579/MSAL09580/MSAL09582/MSAL10420/MSAL11311/MSAL11323/MSAL11678/MSAL12486/MSAL13827	22
green	BP	GO:0042445	hormone metabolic process	21/276	200/7686	9.01e-06	0.00142875	0.00133401	MSAL00532/MSAL01334/MSAL04858/MSAL05010/MSAL05012/MSAL05287/MSAL05288/MSAL05289/MSAL05291/MSAL05293/MSAL05294/MSAL05295/MSAL05296/MSAL06158/MSAL08214/MSAL08878/MSAL10470/MSAL10472/MSAL11107/MSAL11678/MSAL13827	21
green	BP	GO:0016053	organic acid biosynthetic process	21/276	219/7686	3.61e-05	0.00352831	0.00329436	MSAL01853/MSAL02328/MSAL04006/MSAL04335/MSAL04336/MSAL04337/MSAL06025/MSAL06848/MSAL07454/MSAL07566/MSAL07567/MSAL08078/MSAL08079/MSAL08878/MSAL10070/MSAL11575/MSAL11576/MSAL12486/MSAL13002/MSAL14138/MSAL14204	21
green	BP	GO:0046394	carboxylic acid biosynthetic process	21/276	219/7686	3.61e-05	0.00352831	0.00329436	MSAL01853/MSAL02328/MSAL04006/MSAL04335/MSAL04336/MSAL04337/MSAL06025/MSAL06848/MSAL07454/MSAL07566/MSAL07567/MSAL08078/MSAL08079/MSAL08878/MSAL10070/MSAL11575/MSAL11576/MSAL12486/MSAL13002/MSAL14138/MSAL14204	21
green	BP	GO:0006959	humoral immune response	19/276	173/7686	1.28e-05	0.00168512	0.00157338	MSAL01007/MSAL01009/MSAL01906/MSAL02598/MSAL03748/MSAL05287/MSAL05288/MSAL05289/MSAL05291/MSAL05293/MSAL05294/MSAL05295/MSAL05296/MSAL09042/MSAL09577/MSAL09579/MSAL09580/MSAL09582/MSAL11094	19
green	BP	GO:0044262	cellular carbohydrate metabolic process	19/276	194/7686	6.4e-05	0.00548217	0.00511866	MSAL01853/MSAL05140/MSAL06668/MSAL07409/MSAL07492/MSAL07493/MSAL07494/MSAL07495/MSAL08078/MSAL08079/MSAL08431/MSAL10070/MSAL11024/MSAL11026/MSAL11027/MSAL11678/MSAL12486/MSAL13002/MSAL13166	19
green	BP	GO:0072330	monocarboxylic acid biosynthetic process	17/276	148/7686	2.05e-05	0.00250801	0.00234171	MSAL01853/MSAL02328/MSAL04335/MSAL04336/MSAL04337/MSAL06025/MSAL07454/MSAL07566/MSAL07567/MSAL08078/MSAL08079/MSAL08878/MSAL10070/MSAL12486/MSAL13002/MSAL14138/MSAL14204	17
green	BP	GO:0002833	positive regulation of response to biotic stimulus	17/276	174/7686	0.000160467	0.01181	0.0110269	MSAL01007/MSAL01009/MSAL01906/MSAL02009/MSAL02598/MSAL03748/MSAL08213/MSAL08911/MSAL09577/MSAL09579/MSAL09580/MSAL09582/MSAL10420/MSAL11311/MSAL11323/MSAL11678/MSAL13827	17
green	BP	GO:1901617	organic hydroxy compound biosynthetic process	16/276	183/7686	0.000862024	0.0410767	0.038353	MSAL00532/MSAL01853/MSAL03275/MSAL04858/MSAL05010/MSAL05012/MSAL05303/MSAL06668/MSAL07954/MSAL08214/MSAL08878/MSAL11678/MSAL12486/MSAL13827/MSAL14138/MSAL14204	16
green	BP	GO:0050829	defense response to Gram-negative bacterium	15/276	124/7686	3.43e-05	0.00352831	0.00329436	MSAL00375/MSAL01906/MSAL02598/MSAL02952/MSAL03748/MSAL03934/MSAL03957/MSAL06990/MSAL06992/MSAL08911/MSAL09579/MSAL09582/MSAL11678/MSAL13000/MSAL13227	15
green	BP	GO:0046165	alcohol biosynthetic process	15/276	128/7686	5e-05	0.0046437	0.00433579	MSAL00532/MSAL01853/MSAL03275/MSAL04858/MSAL05010/MSAL05012/MSAL05303/MSAL06668/MSAL08214/MSAL08878/MSAL11678/MSAL12486/MSAL13827/MSAL14138/MSAL14204	15
green	BP	GO:0008063	Toll signaling pathway	14/276	73/7686	2.35e-07	0.000115038	0.00010741	MSAL03748/MSAL05287/MSAL05288/MSAL05289/MSAL05291/MSAL05293/MSAL05294/MSAL05295/MSAL05296/MSAL08007/MSAL08008/MSAL08009/MSAL08024/MSAL11094	14
green	BP	GO:0019730	antimicrobial humoral response	14/276	136/7686	0.000355027	0.0206096	0.019243	MSAL01007/MSAL01009/MSAL01906/MSAL02598/MSAL03748/MSAL05287/MSAL05288/MSAL05289/MSAL05291/MSAL05293/MSAL05294/MSAL05295/MSAL05296/MSAL11094	14
green	BP	GO:0008592	regulation of Toll signaling pathway	13/276	53/7686	2.89e-08	1.98e-05	1.85e-05	MSAL05287/MSAL05288/MSAL05289/MSAL05291/MSAL05293/MSAL05294/MSAL05295/MSAL05296/MSAL08007/MSAL08008/MSAL08009/MSAL08024/MSAL11094	13
green	BP	GO:0005977	glycogen metabolic process	12/276	68/7686	4.37e-06	0.000895982	0.000836571	MSAL01853/MSAL07492/MSAL07493/MSAL07494/MSAL07495/MSAL11024/MSAL11026/MSAL11027/MSAL11678/MSAL12486/MSAL13002/MSAL13166	12
green	BP	GO:0006073	cellular glucan metabolic process	12/276	68/7686	4.37e-06	0.000895982	0.000836571	MSAL01853/MSAL07492/MSAL07493/MSAL07494/MSAL07495/MSAL11024/MSAL11026/MSAL11027/MSAL11678/MSAL12486/MSAL13002/MSAL13166	12
green	BP	GO:0044042	glucan metabolic process	12/276	68/7686	4.37e-06	0.000895982	0.000836571	MSAL01853/MSAL07492/MSAL07493/MSAL07494/MSAL07495/MSAL11024/MSAL11026/MSAL11027/MSAL11678/MSAL12486/MSAL13002/MSAL13166	12
green	BP	GO:0006112	energy reserve metabolic process	12/276	70/7686	5.99e-06	0.00113894	0.00106342	MSAL01853/MSAL07492/MSAL07493/MSAL07494/MSAL07495/MSAL11024/MSAL11026/MSAL11027/MSAL11678/MSAL12486/MSAL13002/MSAL13166	12
green	BP	GO:0044264	cellular polysaccharide metabolic process	12/276	86/7686	5.15e-05	0.0046437	0.00433579	MSAL01853/MSAL07492/MSAL07493/MSAL07494/MSAL07495/MSAL11024/MSAL11026/MSAL11027/MSAL11678/MSAL12486/MSAL13002/MSAL13166	12
green	BP	GO:0006633	fatty acid biosynthetic process	12/276	87/7686	5.79e-05	0.00508328	0.00474622	MSAL01853/MSAL02328/MSAL04335/MSAL04336/MSAL04337/MSAL06025/MSAL07454/MSAL08878/MSAL12486/MSAL13002/MSAL14138/MSAL14204	12
green	BP	GO:0005976	polysaccharide metabolic process	12/276	92/7686	0.000100908	0.00822877	0.00768314	MSAL01853/MSAL07492/MSAL07493/MSAL07494/MSAL07495/MSAL11024/MSAL11026/MSAL11027/MSAL11678/MSAL12486/MSAL13002/MSAL13166	12
green	BP	GO:0009620	response to fungus	12/276	107/7686	0.000427032	0.0239768	0.022387	MSAL05287/MSAL05288/MSAL05289/MSAL05291/MSAL05293/MSAL05294/MSAL05295/MSAL05296/MSAL08797/MSAL09042/MSAL09053/MSAL11094	12
green	CC	GO:0005615	extracellular space	53/247	477/7371	2.19e-15	7.3e-13	7.14e-13	MSAL00375/MSAL00702/MSAL00921/MSAL01007/MSAL01009/MSAL01158/MSAL01191/MSAL01906/MSAL02196/MSAL02320/MSAL02436/MSAL02556/MSAL02959/MSAL02970/MSAL02975/MSAL03934/MSAL03957/MSAL05261/MSAL05287/MSAL05288/MSAL05289/MSAL05291/MSAL05293/MSAL05294/MSAL05295/MSAL05296/MSAL05303/MSAL05978/MSAL06158/MSAL06328/MSAL06548/MSAL06733/MSAL07641/MSAL07988/MSAL08004/MSAL08022/MSAL08431/MSAL09061/MSAL09434/MSAL09517…	53
green	CC	GO:0030141	secretory granule	23/247	404/7371	0.0086188	0.271501	0.265254	MSAL00702/MSAL00921/MSAL01007/MSAL01009/MSAL01158/MSAL01946/MSAL02170/MSAL02952/MSAL03417/MSAL05261/MSAL05978/MSAL06158/MSAL06328/MSAL06421/MSAL07492/MSAL07493/MSAL07494/MSAL07495/MSAL07641/MSAL09434/MSAL13827/MSAL14138/MSAL14204	23
green	CC	GO:0005773	vacuole	20/247	369/7371	0.0225206	0.417882	0.408268	MSAL00702/MSAL00921/MSAL01158/MSAL02170/MSAL05303/MSAL05978/MSAL06158/MSAL06334/MSAL06733/MSAL08131/MSAL08760/MSAL09284/MSAL09320/MSAL09385/MSAL09517/MSAL09520/MSAL11013/MSAL11841/MSAL14138/MSAL14204	20
green	CC	GO:0000323	lytic vacuole	18/247	303/7371	0.0129045	0.287341	0.28073	MSAL00702/MSAL00921/MSAL01158/MSAL02170/MSAL05303/MSAL05978/MSAL06158/MSAL06733/MSAL08131/MSAL08760/MSAL09284/MSAL09320/MSAL09385/MSAL09517/MSAL09520/MSAL11013/MSAL14138/MSAL14204	18
green	CC	GO:0005764	lysosome	18/247	303/7371	0.0129045	0.287341	0.28073	MSAL00702/MSAL00921/MSAL01158/MSAL02170/MSAL05303/MSAL05978/MSAL06158/MSAL06733/MSAL08131/MSAL08760/MSAL09284/MSAL09320/MSAL09385/MSAL09517/MSAL09520/MSAL11013/MSAL14138/MSAL14204	18
green	CC	GO:0030424	axon	17/247	491/7371	0.481113	0.99999	0.976984	MSAL00616/MSAL00680/MSAL02320/MSAL02355/MSAL02478/MSAL03400/MSAL03574/MSAL04858/MSAL05978/MSAL06245/MSAL06328/MSAL06460/MSAL07954/MSAL08193/MSAL09588/MSAL11223/MSAL13827	17
green	CC	GO:0030425	dendrite	15/247	443/7371	0.522515	0.99999	0.976984	MSAL02320/MSAL02355/MSAL02992/MSAL03574/MSAL04858/MSAL05978/MSAL06460/MSAL06479/MSAL06703/MSAL07954/MSAL08106/MSAL08108/MSAL08193/MSAL09588/MSAL11223	15
green	CC	GO:0097447	dendritic tree	15/247	443/7371	0.522515	0.99999	0.976984	MSAL02320/MSAL02355/MSAL02992/MSAL03574/MSAL04858/MSAL05978/MSAL06460/MSAL06479/MSAL06703/MSAL07954/MSAL08106/MSAL08108/MSAL08193/MSAL09588/MSAL11223	15
green	CC	GO:0043025	neuronal cell body	15/247	474/7371	0.63054	0.99999	0.976984	MSAL00616/MSAL02320/MSAL02355/MSAL02992/MSAL03574/MSAL05978/MSAL06328/MSAL06460/MSAL06479/MSAL06848/MSAL07140/MSAL07954/MSAL08193/MSAL11223/MSAL13965	15
green	CC	GO:0005768	endosome	15/247	477/7371	0.640375	0.99999	0.976984	MSAL00375/MSAL01158/MSAL01292/MSAL02478/MSAL03292/MSAL03298/MSAL05978/MSAL06328/MSAL07954/MSAL08213/MSAL09320/MSAL09385/MSAL10490/MSAL11794/MSAL13965	15
green	CC	GO:0042175	nuclear outer membrane-endoplasmic reticulum membrane network	15/247	494/7371	0.693533	0.99999	0.976984	MSAL00375/MSAL00532/MSAL00583/MSAL03292/MSAL03298/MSAL03400/MSAL06245/MSAL07454/MSAL08214/MSAL08878/MSAL13000/MSAL13002/MSAL13227/MSAL13821/MSAL13965	15
green	CC	GO:0005789	endoplasmic reticulum membrane	14/247	474/7371	0.728001	0.99999	0.976984	MSAL00532/MSAL00583/MSAL03292/MSAL03298/MSAL03400/MSAL06245/MSAL07454/MSAL08214/MSAL08878/MSAL13000/MSAL13002/MSAL13227/MSAL13821/MSAL13965	14
green	CC	GO:0098827	endoplasmic reticulum subcompartment	14/247	480/7371	0.744875	0.99999	0.976984	MSAL00532/MSAL00583/MSAL03292/MSAL03298/MSAL03400/MSAL06245/MSAL07454/MSAL08214/MSAL08878/MSAL13000/MSAL13002/MSAL13227/MSAL13821/MSAL13965	14
green	CC	GO:0031983	vesicle lumen	13/247	165/7371	0.00351698	0.250188	0.244432	MSAL00702/MSAL00921/MSAL02952/MSAL03417/MSAL05261/MSAL06158/MSAL07492/MSAL07493/MSAL07494/MSAL07495/MSAL09517/MSAL14138/MSAL14204	13
green	CC	GO:0098793	presynapse	13/247	308/7371	0.233142	0.99999	0.976984	MSAL00680/MSAL01906/MSAL02355/MSAL02478/MSAL03292/MSAL03298/MSAL03574/MSAL04741/MSAL05978/MSAL06460/MSAL07954/MSAL13827/MSAL13965	13
green	CC	GO:0030659	cytoplasmic vesicle membrane	13/247	322/7371	0.283272	0.99999	0.976984	MSAL01946/MSAL02170/MSAL03292/MSAL03298/MSAL03574/MSAL05978/MSAL06328/MSAL06421/MSAL07641/MSAL09320/MSAL09434/MSAL13821/MSAL13965	13
green	CC	GO:0012506	vesicle membrane	13/247	338/7371	0.344237	0.99999	0.976984	MSAL01946/MSAL02170/MSAL03292/MSAL03298/MSAL03574/MSAL05978/MSAL06328/MSAL06421/MSAL07641/MSAL09320/MSAL09434/MSAL13821/MSAL13965	13
green	CC	GO:0034774	secretory granule lumen	12/247	153/7371	0.00515654	0.271501	0.265254	MSAL00702/MSAL00921/MSAL02952/MSAL03417/MSAL05261/MSAL06158/MSAL07492/MSAL07493/MSAL07494/MSAL07495/MSAL14138/MSAL14204	12
green	CC	GO:0060205	cytoplasmic vesicle lumen	12/247	157/7371	0.00632189	0.271501	0.265254	MSAL00702/MSAL00921/MSAL02952/MSAL03417/MSAL05261/MSAL06158/MSAL07492/MSAL07493/MSAL07494/MSAL07495/MSAL14138/MSAL14204	12
green	CC	GO:0045178	basal part of cell	12/247	231/7371	0.0871416	0.823298	0.804357	MSAL02170/MSAL02355/MSAL02556/MSAL06421/MSAL06668/MSAL06817/MSAL06818/MSAL07579/MSAL07596/MSAL08065/MSAL11223/MSAL12510	12
green	CC	GO:0048471	perinuclear region of cytoplasm	12/247	429/7371	0.782651	0.99999	0.976984	MSAL00616/MSAL01158/MSAL02478/MSAL03593/MSAL05978/MSAL06703/MSAL06848/MSAL08065/MSAL08213/MSAL08760/MSAL09588/MSAL11223	12
green	CC	GO:0009986	cell surface	11/247	212/7371	0.0992652	0.896069	0.875454	MSAL01158/MSAL02581/MSAL03626/MSAL03832/MSAL06460/MSAL06817/MSAL06818/MSAL07954/MSAL08797/MSAL09434/MSAL11794	11
green	CC	GO:0150034	distal axon	11/247	290/7371	0.38026	0.99999	0.976984	MSAL00616/MSAL00680/MSAL02320/MSAL02355/MSAL02478/MSAL03574/MSAL05978/MSAL06245/MSAL06460/MSAL07954/MSAL13827	11
green	CC	GO:0101002	ficolin-1-rich granule	10/247	110/7371	0.00368423	0.250188	0.244432	MSAL01158/MSAL02170/MSAL02952/MSAL03417/MSAL07492/MSAL07493/MSAL07494/MSAL07495/MSAL14138/MSAL14204	10
green	CC	GO:0005777	peroxisome	10/247	128/7371	0.0105674	0.271501	0.265254	MSAL00129/MSAL03275/MSAL04335/MSAL04336/MSAL04337/MSAL05222/MSAL07566/MSAL07567/MSAL07988/MSAL12780	10
green	CC	GO:0042579	microbody	10/247	128/7371	0.0105674	0.271501	0.265254	MSAL00129/MSAL03275/MSAL04335/MSAL04336/MSAL04337/MSAL05222/MSAL07566/MSAL07567/MSAL07988/MSAL12780	10
green	CC	GO:0005759	mitochondrial matrix	10/247	338/7371	0.703437	0.99999	0.976984	MSAL03275/MSAL04006/MSAL04679/MSAL04933/MSAL06804/MSAL07566/MSAL07567/MSAL09696/MSAL09909/MSAL12924	10
green	CC	GO:0099568	cytoplasmic region	10/247	377/7371	0.820082	0.99999	0.976984	MSAL01946/MSAL02355/MSAL03400/MSAL05978/MSAL06990/MSAL06992/MSAL11024/MSAL11026/MSAL11027/MSAL11223	10
green	CC	GO:1904813	ficolin-1-rich granule lumen	9/247	83/7371	0.00173864	0.250188	0.244432	MSAL01158/MSAL02952/MSAL03417/MSAL07492/MSAL07493/MSAL07494/MSAL07495/MSAL14138/MSAL14204	9
green	CC	GO:0031012	extracellular matrix	9/247	201/7371	0.23212	0.99999	0.976984	MSAL02320/MSAL03806/MSAL05261/MSAL05674/MSAL06817/MSAL06818/MSAL06925/MSAL10912/MSAL13827	9
green	MF	GO:0008236	serine-type peptidase activity	21/254	119/6783	2.1e-09	1.05e-06	9.87e-07	MSAL01007/MSAL01009/MSAL01158/MSAL02170/MSAL04198/MSAL04209/MSAL08007/MSAL08008/MSAL08009/MSAL08024/MSAL08127/MSAL09069/MSAL09577/MSAL09579/MSAL09580/MSAL09582/MSAL10909/MSAL10911/MSAL10914/MSAL12591/MSAL14081	21
green	MF	GO:0017171	serine hydrolase activity	21/254	125/6783	5.3e-09	1.33e-06	1.25e-06	MSAL01007/MSAL01009/MSAL01158/MSAL02170/MSAL04198/MSAL04209/MSAL08007/MSAL08008/MSAL08009/MSAL08024/MSAL08127/MSAL09069/MSAL09577/MSAL09579/MSAL09580/MSAL09582/MSAL10909/MSAL10911/MSAL10914/MSAL12591/MSAL14081	21
green	MF	GO:0004252	serine-type endopeptidase activity	19/254	105/6783	8.21e-09	1.37e-06	1.29e-06	MSAL01007/MSAL01009/MSAL01158/MSAL04198/MSAL04209/MSAL08007/MSAL08008/MSAL08009/MSAL08024/MSAL09069/MSAL09577/MSAL09579/MSAL09580/MSAL09582/MSAL10909/MSAL10911/MSAL10914/MSAL12591/MSAL14081	19
green	MF	GO:0004867	serine-type endopeptidase inhibitor activity	9/254	25/6783	1.52e-07	1.91e-05	1.79e-05	MSAL05287/MSAL05288/MSAL05289/MSAL05291/MSAL05293/MSAL05294/MSAL05295/MSAL05296/MSAL11094	9
green	MF	GO:0004175	endopeptidase activity	24/254	205/6783	5.55e-07	5.57e-05	5.22e-05	MSAL01007/MSAL01009/MSAL01158/MSAL04198/MSAL04209/MSAL06733/MSAL08007/MSAL08008/MSAL08009/MSAL08024/MSAL09061/MSAL09069/MSAL09517/MSAL09520/MSAL09577/MSAL09579/MSAL09580/MSAL09582/MSAL10909/MSAL10911/MSAL10914/MSAL11762/MSAL12591/MSAL14081	24
green	MF	GO:0004869	cysteine-type endopeptidase inhibitor activity	8/254	30/6783	9.9e-06	0.000828338	0.000776404	MSAL05287/MSAL05288/MSAL05289/MSAL05291/MSAL05293/MSAL05294/MSAL05295/MSAL05296	8
green	MF	GO:0008233	peptidase activity	27/254	300/6783	1.78e-05	0.00127848	0.00119832	MSAL00921/MSAL01007/MSAL01009/MSAL01158/MSAL02170/MSAL04198/MSAL04209/MSAL06733/MSAL08007/MSAL08008/MSAL08009/MSAL08024/MSAL08127/MSAL09061/MSAL09069/MSAL09517/MSAL09520/MSAL09577/MSAL09579/MSAL09580/MSAL09582/MSAL10909/MSAL10911/MSAL10914/MSAL11762/MSAL12591/MSAL14081	27
green	MF	GO:0004866	endopeptidase inhibitor activity	9/254	46/6783	4.1e-05	0.00257584	0.00241435	MSAL05287/MSAL05288/MSAL05289/MSAL05291/MSAL05293/MSAL05294/MSAL05295/MSAL05296/MSAL11094	9
green	MF	GO:0030414	peptidase inhibitor activity	9/254	47/6783	4.91e-05	0.00274057	0.00256874	MSAL05287/MSAL05288/MSAL05289/MSAL05291/MSAL05293/MSAL05294/MSAL05295/MSAL05296/MSAL11094	9
green	MF	GO:0061135	endopeptidase regulator activity	9/254	49/6783	6.94e-05	0.00348279	0.00326443	MSAL05287/MSAL05288/MSAL05289/MSAL05291/MSAL05293/MSAL05294/MSAL05295/MSAL05296/MSAL11094	9
green	MF	GO:0004553	hydrolase activity, hydrolyzing O-glycosyl compounds	13/254	105/6783	0.00013479	0.00563872	0.00528519	MSAL00702/MSAL03934/MSAL03957/MSAL05303/MSAL05549/MSAL07492/MSAL07493/MSAL07494/MSAL07495/MSAL08004/MSAL08022/MSAL11200/MSAL11841	13
green	MF	GO:0061134	peptidase regulator activity	10/254	65/6783	0.000131957	0.00563872	0.00528519	MSAL05287/MSAL05288/MSAL05289/MSAL05291/MSAL05293/MSAL05294/MSAL05295/MSAL05296/MSAL09520/MSAL11094	10
green	MF	GO:0019200	carbohydrate kinase activity	4/254	10/6783	0.000337396	0.0130287	0.0122118	MSAL08078/MSAL08079/MSAL08431/MSAL10070	4
green	MF	GO:0016798	hydrolase activity, acting on glycosyl bonds	13/254	117/6783	0.000400595	0.0143642	0.0134636	MSAL00702/MSAL03934/MSAL03957/MSAL05303/MSAL05549/MSAL07492/MSAL07493/MSAL07494/MSAL07495/MSAL08004/MSAL08022/MSAL11200/MSAL11841	13
green	MF	GO:0016903	oxidoreductase activity, acting on the aldehyde or oxo group of donors	7/254	40/6783	0.000614052	0.0205503	0.0192618	MSAL00129/MSAL05222/MSAL07988/MSAL09696/MSAL11575/MSAL11576/MSAL12780	7
green	MF	GO:0019840	isoprenoid binding	5/254	23/6783	0.00136809	0.042924	0.0402328	MSAL00832/MSAL02512/MSAL04858/MSAL12510/MSAL13952	5
green	MF	GO:0031435	mitogen-activated protein kinase kinase kinase binding	5/254	27/6783	0.00290443	0.0857661	0.0803888	MSAL06990/MSAL06992/MSAL07140/MSAL11311/MSAL11323	5
green	MF	GO:0004467	long-chain fatty acid-CoA ligase activity	4/254	17/6783	0.00310771	0.0866706	0.0812366	MSAL02328/MSAL04335/MSAL04336/MSAL04337	4
green	MF	GO:0004312	fatty acid synthase activity	3/254	10/6783	0.00512072	0.135295	0.126812	MSAL01853/MSAL07454/MSAL12486	3
green	MF	GO:0042562	hormone binding	6/254	45/6783	0.00620878	0.148793	0.139464	MSAL00832/MSAL04858/MSAL06328/MSAL06668/MSAL07954/MSAL13952	6
green	MF	GO:0016620	oxidoreductase activity, acting on the aldehyde or oxo group of donors, NAD or NADP as acceptor	5/254	33/6783	0.00711362	0.148793	0.139464	MSAL00129/MSAL09696/MSAL11575/MSAL11576/MSAL12780	5
green	MF	GO:0004879	nuclear receptor activity	4/254	21/6783	0.00694749	0.148793	0.139464	MSAL00832/MSAL02512/MSAL04858/MSAL13952	4
green	MF	GO:0016405	CoA-ligase activity	4/254	21/6783	0.00694749	0.148793	0.139464	MSAL02328/MSAL04335/MSAL04336/MSAL04337	4
green	MF	GO:0098531	ligand-activated transcription factor activity	4/254	21/6783	0.00694749	0.148793	0.139464	MSAL00832/MSAL02512/MSAL04858/MSAL13952	4
green	MF	GO:0048029	monosaccharide binding	6/254	47/6783	0.00769213	0.153731	0.144092	MSAL00702/MSAL05140/MSAL08977/MSAL08978/MSAL10070/MSAL11794	6
green	MF	GO:0019842	vitamin binding	6/254	48/6783	0.00852253	0.153731	0.144092	MSAL02992/MSAL04006/MSAL06804/MSAL07566/MSAL07567/MSAL12510	6
green	MF	GO:0015645	fatty acid ligase activity	4/254	22/6783	0.00824605	0.153731	0.144092	MSAL02328/MSAL04335/MSAL04336/MSAL04337	4
green	MF	GO:0005068	transmembrane receptor protein tyrosine kinase adaptor activity	3/254	12/6783	0.00888085	0.153731	0.144092	MSAL11024/MSAL11026/MSAL11027	3
green	MF	GO:0005159	insulin-like growth factor receptor binding	3/254	12/6783	0.00888085	0.153731	0.144092	MSAL11024/MSAL11026/MSAL11027	3
green	MF	GO:0005506	iron ion binding	6/254	50/6783	0.010373	0.173575	0.162693	MSAL07383/MSAL07988/MSAL08797/MSAL08878/MSAL09042/MSAL09053	6
red	BP	GO:0097485	neuron projection guidance	76/321	421/7686	1.71e-29	6.31e-26	4.01e-26	MSAL00214/MSAL00241/MSAL00242/MSAL00252/MSAL00509/MSAL00593/MSAL00597/MSAL00598/MSAL01088/MSAL01136/MSAL01182/MSAL01212/MSAL01216/MSAL01332/MSAL01453/MSAL01455/MSAL01683/MSAL01912/MSAL02302/MSAL02327/MSAL02363/MSAL02403/MSAL02541/MSAL02559/MSAL03009/MSAL03013/MSAL03495/MSAL03664/MSAL03750/MSAL03779/MSAL03820/MSAL03979/MSAL04256/MSAL04257/MSAL04717/MSAL04718/MSAL05471/MSAL06032/MSAL06044/MSAL06105…	76
red	BP	GO:0007411	axon guidance	75/321	413/7686	2.9e-29	6.31e-26	4.01e-26	MSAL00214/MSAL00241/MSAL00242/MSAL00252/MSAL00509/MSAL00593/MSAL00597/MSAL00598/MSAL01088/MSAL01136/MSAL01212/MSAL01216/MSAL01332/MSAL01453/MSAL01455/MSAL01683/MSAL01912/MSAL02302/MSAL02327/MSAL02363/MSAL02403/MSAL02541/MSAL02559/MSAL03009/MSAL03013/MSAL03495/MSAL03664/MSAL03750/MSAL03779/MSAL03820/MSAL03979/MSAL04256/MSAL04257/MSAL04717/MSAL04718/MSAL05471/MSAL06032/MSAL06044/MSAL06105/MSAL06238…	75
red	BP	GO:0007155	cell adhesion	73/321	496/7686	1.39e-22	1.76e-19	1.12e-19	MSAL00186/MSAL00213/MSAL00214/MSAL00252/MSAL00593/MSAL00597/MSAL00598/MSAL01136/MSAL01683/MSAL02218/MSAL02260/MSAL02302/MSAL02363/MSAL02431/MSAL02541/MSAL02559/MSAL02676/MSAL03009/MSAL03013/MSAL03750/MSAL03820/MSAL03895/MSAL03946/MSAL03967/MSAL04256/MSAL04257/MSAL05164/MSAL05566/MSAL05781/MSAL06112/MSAL06238/MSAL06239/MSAL06264/MSAL06598/MSAL06640/MSAL06716/MSAL06718/MSAL06872/MSAL07568/MSAL07569…	73
red	BP	GO:0022610	biological adhesion	73/321	498/7686	1.78e-22	1.76e-19	1.12e-19	MSAL00186/MSAL00213/MSAL00214/MSAL00252/MSAL00593/MSAL00597/MSAL00598/MSAL01136/MSAL01683/MSAL02218/MSAL02260/MSAL02302/MSAL02363/MSAL02431/MSAL02541/MSAL02559/MSAL02676/MSAL03009/MSAL03013/MSAL03750/MSAL03820/MSAL03895/MSAL03946/MSAL03967/MSAL04256/MSAL04257/MSAL05164/MSAL05566/MSAL05781/MSAL06112/MSAL06238/MSAL06239/MSAL06264/MSAL06598/MSAL06640/MSAL06716/MSAL06718/MSAL06872/MSAL07568/MSAL07569…	73
red	BP	GO:0009886	post-embryonic animal morphogenesis	65/321	482/7686	5.15e-18	1.8e-15	1.14e-15	MSAL00125/MSAL00213/MSAL00241/MSAL00242/MSAL00252/MSAL01125/MSAL01865/MSAL01912/MSAL02126/MSAL02191/MSAL02260/MSAL02302/MSAL02327/MSAL02363/MSAL02431/MSAL02676/MSAL03174/MSAL03175/MSAL03176/MSAL03177/MSAL03779/MSAL03797/MSAL03820/MSAL04256/MSAL04257/MSAL04549/MSAL04815/MSAL05164/MSAL05448/MSAL05459/MSAL06032/MSAL06044/MSAL06238/MSAL06239/MSAL06264/MSAL06296/MSAL06640/MSAL06716/MSAL06718/MSAL06793…	65
red	BP	GO:0007552	metamorphosis	64/321	474/7686	9.18e-18	2.67e-15	1.69e-15	MSAL00125/MSAL00213/MSAL00241/MSAL00242/MSAL00252/MSAL01125/MSAL01177/MSAL01865/MSAL01912/MSAL02126/MSAL02191/MSAL02260/MSAL02302/MSAL02327/MSAL02363/MSAL02431/MSAL02676/MSAL02810/MSAL03174/MSAL03175/MSAL03176/MSAL03177/MSAL03779/MSAL03797/MSAL03820/MSAL04256/MSAL04257/MSAL04549/MSAL04815/MSAL05164/MSAL05448/MSAL05459/MSAL06032/MSAL06044/MSAL06264/MSAL06296/MSAL06640/MSAL06716/MSAL06718/MSAL06793…	64
red	BP	GO:0060541	respiratory system development	63/321	377/7686	2.02e-22	1.76e-19	1.12e-19	MSAL00252/MSAL00743/MSAL01136/MSAL02126/MSAL02218/MSAL02302/MSAL02327/MSAL02363/MSAL02431/MSAL02676/MSAL02810/MSAL03009/MSAL03013/MSAL03664/MSAL03750/MSAL03767/MSAL03779/MSAL03797/MSAL03820/MSAL03946/MSAL03967/MSAL04256/MSAL04257/MSAL05104/MSAL05148/MSAL05164/MSAL05921/MSAL05922/MSAL05940/MSAL06105/MSAL06185/MSAL06186/MSAL06264/MSAL06640/MSAL06716/MSAL06718/MSAL06872/MSAL07554/MSAL07682/MSAL07684…	63
red	BP	GO:0090596	sensory organ morphogenesis	63/321	456/7686	5.37e-18	1.8e-15	1.14e-15	MSAL00125/MSAL00186/MSAL00252/MSAL01088/MSAL01125/MSAL01136/MSAL01182/MSAL01332/MSAL01683/MSAL01865/MSAL01912/MSAL02147/MSAL02218/MSAL02260/MSAL02327/MSAL02337/MSAL02363/MSAL02810/MSAL03174/MSAL03175/MSAL03176/MSAL03177/MSAL03664/MSAL05192/MSAL05471/MSAL06032/MSAL06238/MSAL06239/MSAL06264/MSAL06296/MSAL06541/MSAL06640/MSAL06716/MSAL06718/MSAL06872/MSAL07568/MSAL07569/MSAL08062/MSAL08115/MSAL08358…	63
red	BP	GO:0048732	gland development	63/321	467/7686	1.82e-17	4.96e-15	3.15e-15	MSAL00125/MSAL00252/MSAL00593/MSAL00597/MSAL00598/MSAL01125/MSAL01136/MSAL02327/MSAL02363/MSAL02403/MSAL02456/MSAL03009/MSAL03013/MSAL03174/MSAL03175/MSAL03176/MSAL03177/MSAL03664/MSAL03750/MSAL03820/MSAL03946/MSAL03967/MSAL04717/MSAL04718/MSAL05104/MSAL05448/MSAL05459/MSAL06032/MSAL06264/MSAL06793/MSAL06795/MSAL06797/MSAL06872/MSAL07368/MSAL07568/MSAL07569/MSAL08062/MSAL08457/MSAL08458/MSAL08804…	63
red	BP	GO:0048707	instar larval or pupal morphogenesis	62/321	455/7686	2.08e-17	5.34e-15	3.39e-15	MSAL00125/MSAL00213/MSAL00241/MSAL00242/MSAL00252/MSAL01125/MSAL01865/MSAL01912/MSAL02126/MSAL02191/MSAL02260/MSAL02302/MSAL02327/MSAL02363/MSAL02431/MSAL02676/MSAL03174/MSAL03175/MSAL03176/MSAL03177/MSAL03779/MSAL03797/MSAL03820/MSAL04256/MSAL04257/MSAL04549/MSAL04815/MSAL05164/MSAL05448/MSAL05459/MSAL06032/MSAL06044/MSAL06264/MSAL06296/MSAL06640/MSAL06716/MSAL06718/MSAL06793/MSAL06795/MSAL06797…	62
red	BP	GO:0048563	post-embryonic animal organ morphogenesis	60/321	413/7686	3.21e-18	1.27e-15	8.06e-16	MSAL00213/MSAL00241/MSAL00242/MSAL00252/MSAL01865/MSAL01912/MSAL02126/MSAL02191/MSAL02260/MSAL02302/MSAL02327/MSAL02363/MSAL02431/MSAL02676/MSAL03174/MSAL03175/MSAL03176/MSAL03177/MSAL03779/MSAL03797/MSAL03820/MSAL04256/MSAL04257/MSAL04549/MSAL04815/MSAL05164/MSAL05448/MSAL05459/MSAL06032/MSAL06044/MSAL06238/MSAL06239/MSAL06264/MSAL06296/MSAL06640/MSAL06716/MSAL06718/MSAL06793/MSAL06795/MSAL06797…	60
red	BP	GO:0007560	imaginal disc morphogenesis	58/321	407/7686	3.25e-17	7.86e-15	4.99e-15	MSAL00213/MSAL00241/MSAL00242/MSAL00252/MSAL01865/MSAL01912/MSAL02126/MSAL02191/MSAL02260/MSAL02302/MSAL02327/MSAL02363/MSAL02431/MSAL02676/MSAL03174/MSAL03175/MSAL03176/MSAL03177/MSAL03779/MSAL03797/MSAL03820/MSAL04256/MSAL04257/MSAL04549/MSAL04815/MSAL05164/MSAL05448/MSAL05459/MSAL06032/MSAL06044/MSAL06264/MSAL06296/MSAL06640/MSAL06716/MSAL06718/MSAL06793/MSAL06795/MSAL06797/MSAL06872/MSAL06944…	58
red	BP	GO:2000145	regulation of cell motility	58/321	436/7686	8.33e-16	1.3e-13	8.24e-14	MSAL00214/MSAL00252/MSAL00593/MSAL00597/MSAL00598/MSAL01136/MSAL01212/MSAL02327/MSAL02373/MSAL02403/MSAL02431/MSAL02541/MSAL02904/MSAL03009/MSAL03013/MSAL03168/MSAL03664/MSAL03750/MSAL03820/MSAL03936/MSAL03959/MSAL04191/MSAL04256/MSAL04257/MSAL04717/MSAL04718/MSAL05267/MSAL05448/MSAL05459/MSAL05566/MSAL06032/MSAL06112/MSAL06296/MSAL06598/MSAL06872/MSAL07568/MSAL07569/MSAL07703/MSAL08005/MSAL08457…	58
red	BP	GO:0001667	ameboidal-type cell migration	57/321	396/7686	3.98e-17	9.13e-15	5.8e-15	MSAL00214/MSAL00252/MSAL00593/MSAL00597/MSAL00598/MSAL00743/MSAL01088/MSAL01212/MSAL01683/MSAL02302/MSAL02327/MSAL02363/MSAL02431/MSAL02541/MSAL02676/MSAL02904/MSAL03009/MSAL03013/MSAL03664/MSAL03750/MSAL04256/MSAL04257/MSAL04717/MSAL04718/MSAL04987/MSAL05566/MSAL06032/MSAL06112/MSAL06264/MSAL06598/MSAL06793/MSAL06795/MSAL06797/MSAL06872/MSAL07568/MSAL07569/MSAL07703/MSAL08457/MSAL08458/MSAL08470…	57
red	BP	GO:0048736	appendage development	57/321	433/7686	2.49e-15	3.5e-13	2.22e-13	MSAL00213/MSAL00241/MSAL00242/MSAL00252/MSAL01136/MSAL01182/MSAL01865/MSAL01912/MSAL02126/MSAL02191/MSAL02218/MSAL02260/MSAL02327/MSAL02363/MSAL02403/MSAL02431/MSAL02676/MSAL02810/MSAL03174/MSAL03175/MSAL03176/MSAL03177/MSAL03779/MSAL03797/MSAL03820/MSAL04256/MSAL04257/MSAL04549/MSAL04815/MSAL05192/MSAL05448/MSAL05459/MSAL06044/MSAL06264/MSAL06296/MSAL06640/MSAL06716/MSAL06718/MSAL06872/MSAL06944…	57
red	BP	GO:0035107	appendage morphogenesis	56/321	407/7686	6.23e-16	1.09e-13	6.9e-14	MSAL00213/MSAL00241/MSAL00242/MSAL00252/MSAL01136/MSAL01182/MSAL01865/MSAL01912/MSAL02126/MSAL02191/MSAL02218/MSAL02260/MSAL02327/MSAL02363/MSAL02431/MSAL02676/MSAL02810/MSAL03174/MSAL03175/MSAL03176/MSAL03177/MSAL03779/MSAL03797/MSAL03820/MSAL04256/MSAL04257/MSAL04549/MSAL04815/MSAL05192/MSAL05448/MSAL05459/MSAL06044/MSAL06264/MSAL06296/MSAL06640/MSAL06716/MSAL06718/MSAL06872/MSAL06944/MSAL06945…	56
red	BP	GO:0030334	regulation of cell migration	56/321	408/7686	6.97e-16	1.17e-13	7.42e-14	MSAL00214/MSAL00252/MSAL00593/MSAL00597/MSAL00598/MSAL01136/MSAL01212/MSAL02327/MSAL02373/MSAL02403/MSAL02431/MSAL02541/MSAL02904/MSAL03009/MSAL03013/MSAL03168/MSAL03664/MSAL03750/MSAL03820/MSAL03936/MSAL03959/MSAL04191/MSAL04256/MSAL04257/MSAL04717/MSAL04718/MSAL05267/MSAL05566/MSAL06032/MSAL06112/MSAL06296/MSAL06598/MSAL06872/MSAL07568/MSAL07569/MSAL07703/MSAL08005/MSAL08457/MSAL08458/MSAL08470…	56
red	BP	GO:1902533	positive regulation of intracellular signal transduction	55/321	472/7686	1.48e-12	1.31e-10	8.34e-11	MSAL00011/MSAL00214/MSAL00252/MSAL01136/MSAL01182/MSAL01332/MSAL02162/MSAL02302/MSAL02403/MSAL02428/MSAL02541/MSAL02559/MSAL02810/MSAL03174/MSAL03175/MSAL03176/MSAL03177/MSAL04717/MSAL04718/MSAL04868/MSAL04869/MSAL04870/MSAL05104/MSAL05471/MSAL05566/MSAL06032/MSAL06640/MSAL06716/MSAL06718/MSAL06793/MSAL06795/MSAL06797/MSAL06872/MSAL07368/MSAL07703/MSAL08062/MSAL08359/MSAL08457/MSAL08458/MSAL08470…	55
red	BP	GO:0035220	wing disc development	54/321	396/7686	3.32e-15	4.49e-13	2.85e-13	MSAL00213/MSAL00241/MSAL00242/MSAL00252/MSAL01088/MSAL01136/MSAL01865/MSAL01912/MSAL02126/MSAL02191/MSAL02260/MSAL02327/MSAL02363/MSAL02431/MSAL02676/MSAL03174/MSAL03175/MSAL03176/MSAL03177/MSAL03779/MSAL03797/MSAL03820/MSAL04256/MSAL04257/MSAL04549/MSAL04815/MSAL05448/MSAL05459/MSAL06032/MSAL06044/MSAL06264/MSAL06541/MSAL06640/MSAL06716/MSAL06718/MSAL06872/MSAL06944/MSAL06945/MSAL07568/MSAL07569…	54
red	BP	GO:0007507	heart development	54/321	442/7686	3.53e-13	3.35e-11	2.13e-11	MSAL00252/MSAL00689/MSAL01125/MSAL01136/MSAL01182/MSAL02126/MSAL02218/MSAL02302/MSAL02327/MSAL02363/MSAL02431/MSAL02676/MSAL02810/MSAL03009/MSAL03013/MSAL03174/MSAL03175/MSAL03176/MSAL03177/MSAL03664/MSAL03750/MSAL03979/MSAL04191/MSAL04549/MSAL05104/MSAL05164/MSAL05566/MSAL06032/MSAL06238/MSAL06239/MSAL06264/MSAL06716/MSAL06718/MSAL06872/MSAL07568/MSAL07569/MSAL07703/MSAL08062/MSAL08272/MSAL08457…	54
red	BP	GO:0030029	actin filament-based process	54/321	493/7686	2.85e-11	1.97e-09	1.25e-09	MSAL00011/MSAL00186/MSAL01088/MSAL01125/MSAL01182/MSAL01212/MSAL01865/MSAL02162/MSAL02202/MSAL02302/MSAL02426/MSAL02428/MSAL02431/MSAL02469/MSAL02541/MSAL03137/MSAL03664/MSAL03820/MSAL04191/MSAL04256/MSAL04257/MSAL04987/MSAL05104/MSAL05566/MSAL06112/MSAL06793/MSAL06795/MSAL06797/MSAL06854/MSAL07090/MSAL08005/MSAL08115/MSAL10770/MSAL10794/MSAL11174/MSAL11711/MSAL11903/MSAL11904/MSAL11908/MSAL11909…	54
red	BP	GO:0072001	renal system development	52/321	269/7686	1.77e-21	1.29e-18	8.18e-19	MSAL00186/MSAL00252/MSAL01136/MSAL02327/MSAL02431/MSAL02810/MSAL03174/MSAL03175/MSAL03176/MSAL03177/MSAL03664/MSAL03946/MSAL03967/MSAL05104/MSAL05448/MSAL05459/MSAL05566/MSAL05921/MSAL05922/MSAL05940/MSAL06032/MSAL06598/MSAL06716/MSAL06718/MSAL06793/MSAL06795/MSAL06797/MSAL06872/MSAL07568/MSAL07569/MSAL07682/MSAL07684/MSAL08358/MSAL08457/MSAL08458/MSAL08470/MSAL08804/MSAL08824/MSAL09128/MSAL09970…	52
red	BP	GO:0001655	urogenital system development	52/321	280/7686	1.2e-20	7.44e-18	4.73e-18	MSAL00186/MSAL00252/MSAL01136/MSAL02327/MSAL02431/MSAL02810/MSAL03174/MSAL03175/MSAL03176/MSAL03177/MSAL03664/MSAL03946/MSAL03967/MSAL05104/MSAL05448/MSAL05459/MSAL05566/MSAL05921/MSAL05922/MSAL05940/MSAL06032/MSAL06598/MSAL06716/MSAL06718/MSAL06793/MSAL06795/MSAL06797/MSAL06872/MSAL07568/MSAL07569/MSAL07682/MSAL07684/MSAL08358/MSAL08457/MSAL08458/MSAL08470/MSAL08804/MSAL08824/MSAL09128/MSAL09970…	52
red	BP	GO:0048592	eye morphogenesis	52/321	397/7686	6.2e-14	6.59e-12	4.19e-12	MSAL00125/MSAL00186/MSAL00252/MSAL01088/MSAL01125/MSAL01136/MSAL01332/MSAL01683/MSAL01865/MSAL01912/MSAL02218/MSAL02260/MSAL02327/MSAL02337/MSAL02363/MSAL02810/MSAL03174/MSAL03175/MSAL03176/MSAL03177/MSAL03664/MSAL05192/MSAL06032/MSAL06238/MSAL06239/MSAL06264/MSAL06296/MSAL06541/MSAL06640/MSAL06716/MSAL06718/MSAL06872/MSAL08115/MSAL08358/MSAL08804/MSAL09970/MSAL10770/MSAL10794/MSAL11903/MSAL11904…	52
red	BP	GO:0045596	negative regulation of cell differentiation	52/321	443/7686	5.01e-12	3.96e-10	2.52e-10	MSAL00241/MSAL00242/MSAL00252/MSAL00481/MSAL01136/MSAL01182/MSAL01683/MSAL02218/MSAL02260/MSAL02327/MSAL02403/MSAL02428/MSAL02541/MSAL02810/MSAL03174/MSAL03175/MSAL03176/MSAL03177/MSAL03664/MSAL04191/MSAL05192/MSAL05566/MSAL05781/MSAL06032/MSAL06264/MSAL06598/MSAL06872/MSAL07100/MSAL07568/MSAL07569/MSAL08062/MSAL08359/MSAL08457/MSAL08458/MSAL08804/MSAL09127/MSAL10130/MSAL11174/MSAL11804/MSAL11805…	52
red	BP	GO:0030155	regulation of cell adhesion	51/321	294/7686	6.69e-19	3.24e-16	2.06e-16	MSAL00213/MSAL00214/MSAL00252/MSAL00593/MSAL00597/MSAL00598/MSAL01136/MSAL01683/MSAL02260/MSAL02302/MSAL02431/MSAL02541/MSAL02559/MSAL03009/MSAL03013/MSAL03750/MSAL03820/MSAL03895/MSAL03946/MSAL03967/MSAL04256/MSAL04257/MSAL05566/MSAL05781/MSAL06112/MSAL06238/MSAL06239/MSAL06598/MSAL06872/MSAL07568/MSAL07569/MSAL07703/MSAL08115/MSAL08359/MSAL08457/MSAL08458/MSAL08824/MSAL10248/MSAL11174/MSAL11951…	51
red	BP	GO:0048737	imaginal disc-derived appendage development	51/321	353/7686	1.97e-15	2.86e-13	1.82e-13	MSAL00213/MSAL00241/MSAL00242/MSAL00252/MSAL01865/MSAL01912/MSAL02126/MSAL02191/MSAL02260/MSAL02327/MSAL02363/MSAL02403/MSAL02431/MSAL02676/MSAL03174/MSAL03175/MSAL03176/MSAL03177/MSAL03779/MSAL03797/MSAL03820/MSAL04256/MSAL04257/MSAL04549/MSAL04815/MSAL05448/MSAL05459/MSAL06044/MSAL06264/MSAL06296/MSAL06640/MSAL06716/MSAL06718/MSAL06872/MSAL06944/MSAL06945/MSAL07568/MSAL07569/MSAL08062/MSAL08358…	51
red	BP	GO:0035114	imaginal disc-derived appendage morphogenesis	50/321	345/7686	3.4e-15	4.49e-13	2.85e-13	MSAL00213/MSAL00241/MSAL00242/MSAL00252/MSAL01865/MSAL01912/MSAL02126/MSAL02191/MSAL02260/MSAL02327/MSAL02363/MSAL02431/MSAL02676/MSAL03174/MSAL03175/MSAL03176/MSAL03177/MSAL03779/MSAL03797/MSAL03820/MSAL04256/MSAL04257/MSAL04549/MSAL04815/MSAL05448/MSAL05459/MSAL06044/MSAL06264/MSAL06296/MSAL06640/MSAL06716/MSAL06718/MSAL06872/MSAL06944/MSAL06945/MSAL07568/MSAL07569/MSAL08062/MSAL08358/MSAL08470…	50
red	BP	GO:0009611	response to wounding	50/321	420/7686	8.07e-12	6.06e-10	3.85e-10	MSAL00214/MSAL00252/MSAL00593/MSAL00597/MSAL00598/MSAL01136/MSAL01182/MSAL01212/MSAL01683/MSAL02218/MSAL02302/MSAL02337/MSAL02363/MSAL03009/MSAL03013/MSAL03750/MSAL04256/MSAL04257/MSAL05104/MSAL05164/MSAL05267/MSAL05455/MSAL05566/MSAL05921/MSAL05922/MSAL05940/MSAL06032/MSAL06294/MSAL06872/MSAL07703/MSAL08062/MSAL08115/MSAL08457/MSAL08458/MSAL09170/MSAL09581/MSAL10248/MSAL10770/MSAL10794/MSAL11005…	50
red	BP	GO:0030036	actin cytoskeleton organization	50/321	449/7686	9.54e-11	4.84e-09	3.07e-09	MSAL00011/MSAL00186/MSAL01088/MSAL01125/MSAL01182/MSAL01212/MSAL01865/MSAL02162/MSAL02426/MSAL02428/MSAL02431/MSAL02469/MSAL02541/MSAL03664/MSAL03820/MSAL04191/MSAL04256/MSAL04257/MSAL04987/MSAL05566/MSAL06112/MSAL06793/MSAL06795/MSAL06797/MSAL06854/MSAL07090/MSAL08005/MSAL08115/MSAL10770/MSAL10794/MSAL11174/MSAL11711/MSAL11903/MSAL11904/MSAL11908/MSAL11909/MSAL11951/MSAL11994/MSAL12075/MSAL12170…	50
red	CC	GO:0005911	cell-cell junction	48/305	343/7371	3.27e-14	7.38e-12	5.44e-12	MSAL00186/MSAL00214/MSAL00252/MSAL00509/MSAL01212/MSAL01683/MSAL02191/MSAL02218/MSAL02302/MSAL02363/MSAL02428/MSAL02431/MSAL02676/MSAL03009/MSAL03013/MSAL03750/MSAL03767/MSAL03820/MSAL03936/MSAL03959/MSAL04256/MSAL04257/MSAL05455/MSAL05566/MSAL06238/MSAL06239/MSAL06854/MSAL08115/MSAL08359/MSAL10430/MSAL10770/MSAL10794/MSAL11903/MSAL11904/MSAL11908/MSAL11909/MSAL11951/MSAL12075/MSAL12170/MSAL12295…	48
red	CC	GO:0070161	anchoring junction	48/305	344/7371	3.66e-14	7.38e-12	5.44e-12	MSAL00186/MSAL00214/MSAL00252/MSAL00509/MSAL01212/MSAL01683/MSAL02191/MSAL02218/MSAL02302/MSAL02363/MSAL02428/MSAL02431/MSAL02676/MSAL03009/MSAL03013/MSAL03750/MSAL03767/MSAL03820/MSAL03936/MSAL03959/MSAL04256/MSAL04257/MSAL05455/MSAL05566/MSAL06238/MSAL06239/MSAL06854/MSAL08115/MSAL08359/MSAL10430/MSAL10770/MSAL10794/MSAL11903/MSAL11904/MSAL11908/MSAL11909/MSAL11951/MSAL12075/MSAL12170/MSAL12295…	48
red	CC	GO:0030424	axon	41/305	491/7371	1.02e-05	0.00021737	0.00016011	MSAL00011/MSAL00214/MSAL00509/MSAL00593/MSAL00597/MSAL00598/MSAL01212/MSAL01332/MSAL01683/MSAL01865/MSAL02302/MSAL02327/MSAL02403/MSAL03779/MSAL03820/MSAL04256/MSAL04257/MSAL04868/MSAL04869/MSAL04870/MSAL05267/MSAL06032/MSAL06105/MSAL06238/MSAL06239/MSAL07090/MSAL07554/MSAL07602/MSAL08005/MSAL08377/MSAL09170/MSAL10130/MSAL10770/MSAL10794/MSAL12386/MSAL12483/MSAL13745/MSAL13746/MSAL13855/MSAL13980…	41
red	CC	GO:0005615	extracellular space	40/305	477/7371	1.2e-05	0.000224691	0.000165503	MSAL00252/MSAL01192/MSAL01528/MSAL02541/MSAL03009/MSAL03013/MSAL03750/MSAL03767/MSAL03820/MSAL03895/MSAL04517/MSAL05148/MSAL05917/MSAL06294/MSAL06872/MSAL07568/MSAL07569/MSAL07703/MSAL08359/MSAL08470/MSAL08793/MSAL09030/MSAL09487/MSAL09581/MSAL09701/MSAL09970/MSAL10000/MSAL10248/MSAL11174/MSAL12089/MSAL12385/MSAL12509/MSAL12836/MSAL12869/MSAL13743/MSAL13765/MSAL13766/MSAL13981/MSAL14031/MSAL14072	40
red	CC	GO:0045177	apical part of cell	39/305	335/7371	2.88e-09	1.66e-07	1.22e-07	MSAL00186/MSAL00214/MSAL00252/MSAL00593/MSAL00597/MSAL00598/MSAL01865/MSAL02302/MSAL02327/MSAL03009/MSAL03013/MSAL03664/MSAL03750/MSAL03767/MSAL03797/MSAL03895/MSAL04256/MSAL04257/MSAL05566/MSAL05921/MSAL05922/MSAL05940/MSAL06105/MSAL06716/MSAL06718/MSAL07703/MSAL08282/MSAL09970/MSAL10430/MSAL11711/MSAL11951/MSAL12075/MSAL12295/MSAL12509/MSAL12801/MSAL13855/MSAL14126/MSAL14183/MSAL14200	39
red	CC	GO:0030425	dendrite	35/305	443/7371	0.000147995	0.00165672	0.00122031	MSAL00214/MSAL01212/MSAL01528/MSAL01865/MSAL02202/MSAL02302/MSAL02327/MSAL02403/MSAL02559/MSAL02577/MSAL04191/MSAL05164/MSAL05566/MSAL06032/MSAL06238/MSAL06239/MSAL07602/MSAL07703/MSAL08824/MSAL10248/MSAL10770/MSAL10794/MSAL11903/MSAL11904/MSAL11908/MSAL11909/MSAL12483/MSAL12681/MSAL13745/MSAL13746/MSAL13855/MSAL14043/MSAL14044/MSAL14126/MSAL14200	35
red	CC	GO:0097447	dendritic tree	35/305	443/7371	0.000147995	0.00165672	0.00122031	MSAL00214/MSAL01212/MSAL01528/MSAL01865/MSAL02202/MSAL02302/MSAL02327/MSAL02403/MSAL02559/MSAL02577/MSAL04191/MSAL05164/MSAL05566/MSAL06032/MSAL06238/MSAL06239/MSAL07602/MSAL07703/MSAL08824/MSAL10248/MSAL10770/MSAL10794/MSAL11903/MSAL11904/MSAL11908/MSAL11909/MSAL12483/MSAL12681/MSAL13745/MSAL13746/MSAL13855/MSAL14043/MSAL14044/MSAL14126/MSAL14200	35
red	CC	GO:0009986	cell surface	34/305	212/7371	5.42e-12	7.28e-10	5.36e-10	MSAL00252/MSAL02202/MSAL02302/MSAL02559/MSAL02676/MSAL03009/MSAL03013/MSAL03750/MSAL03820/MSAL05566/MSAL06044/MSAL06264/MSAL06541/MSAL06872/MSAL07100/MSAL08359/MSAL08470/MSAL08824/MSAL09970/MSAL10248/MSAL11174/MSAL11792/MSAL11804/MSAL11805/MSAL11951/MSAL12483/MSAL12758/MSAL12801/MSAL13745/MSAL13746/MSAL14200/MSAL14234/MSAL14235/MSAL14249	34
red	CC	GO:0043025	neuronal cell body	34/305	474/7371	0.00107823	0.0080468	0.00592712	MSAL00214/MSAL01182/MSAL01683/MSAL02202/MSAL02204/MSAL02302/MSAL02904/MSAL03895/MSAL03946/MSAL03967/MSAL04191/MSAL04549/MSAL04717/MSAL04718/MSAL06032/MSAL06105/MSAL06238/MSAL06239/MSAL06264/MSAL07602/MSAL08005/MSAL08504/MSAL10130/MSAL10770/MSAL10794/MSAL11229/MSAL12295/MSAL12483/MSAL12509/MSAL12681/MSAL13745/MSAL13746/MSAL13855/MSAL14126	34
red	CC	GO:0005912	adherens junction	32/305	199/7371	2.22e-11	1.79e-09	1.32e-09	MSAL00186/MSAL00509/MSAL01212/MSAL01683/MSAL02302/MSAL02363/MSAL02428/MSAL02431/MSAL03009/MSAL03013/MSAL03750/MSAL03820/MSAL03936/MSAL03959/MSAL04256/MSAL04257/MSAL05455/MSAL05566/MSAL10430/MSAL11903/MSAL11904/MSAL11908/MSAL11909/MSAL11951/MSAL12075/MSAL12170/MSAL12366/MSAL13745/MSAL13746/MSAL14043/MSAL14044/MSAL14200	32
red	CC	GO:0048471	perinuclear region of cytoplasm	32/305	429/7371	0.000789499	0.00623859	0.00459523	MSAL00011/MSAL00214/MSAL00252/MSAL01182/MSAL02327/MSAL02456/MSAL04191/MSAL04256/MSAL04257/MSAL04868/MSAL04869/MSAL04870/MSAL05192/MSAL07554/MSAL07703/MSAL08005/MSAL08358/MSAL08504/MSAL08824/MSAL11903/MSAL11904/MSAL11908/MSAL11909/MSAL12295/MSAL12758/MSAL12836/MSAL13745/MSAL13746/MSAL13855/MSAL14043/MSAL14044/MSAL14126	32
red	CC	GO:0045178	basal part of cell	29/305	231/7371	6.92e-08	2.33e-06	1.71e-06	MSAL00252/MSAL00593/MSAL00597/MSAL00598/MSAL01683/MSAL02431/MSAL02538/MSAL03009/MSAL03013/MSAL03664/MSAL03750/MSAL03767/MSAL03820/MSAL04191/MSAL04256/MSAL04257/MSAL04911/MSAL05267/MSAL07602/MSAL11903/MSAL11904/MSAL11908/MSAL11909/MSAL12295/MSAL12366/MSAL12773/MSAL14043/MSAL14044/MSAL14200	29
red	CC	GO:0098858	actin-based cell projection	28/305	149/7371	9.24e-12	9.31e-10	6.86e-10	MSAL00252/MSAL01212/MSAL02202/MSAL02302/MSAL02363/MSAL03168/MSAL03779/MSAL03820/MSAL04256/MSAL04257/MSAL05566/MSAL06238/MSAL06239/MSAL08005/MSAL09970/MSAL10770/MSAL10794/MSAL11903/MSAL11904/MSAL11908/MSAL11909/MSAL12075/MSAL12295/MSAL13745/MSAL13746/MSAL14043/MSAL14044/MSAL14200	28
red	CC	GO:0098794	postsynapse	28/305	290/7371	2.25e-05	0.000377659	0.000278177	MSAL00214/MSAL00252/MSAL01088/MSAL01683/MSAL02202/MSAL02327/MSAL02577/MSAL03820/MSAL04256/MSAL04257/MSAL04868/MSAL04869/MSAL04870/MSAL05566/MSAL06032/MSAL06238/MSAL06239/MSAL07602/MSAL07703/MSAL08824/MSAL09170/MSAL09420/MSAL12681/MSAL13745/MSAL13746/MSAL13855/MSAL14126/MSAL14200	28
red	CC	GO:0009925	basal plasma membrane	27/305	200/7371	4.36e-08	1.6e-06	1.18e-06	MSAL00252/MSAL00593/MSAL00597/MSAL00598/MSAL01683/MSAL02431/MSAL02538/MSAL03009/MSAL03013/MSAL03750/MSAL03767/MSAL03820/MSAL04191/MSAL04256/MSAL04257/MSAL04911/MSAL07602/MSAL11903/MSAL11904/MSAL11908/MSAL11909/MSAL12295/MSAL12366/MSAL12773/MSAL14043/MSAL14044/MSAL14200	27
red	CC	GO:0016323	basolateral plasma membrane	27/305	200/7371	4.36e-08	1.6e-06	1.18e-06	MSAL00252/MSAL00593/MSAL00597/MSAL00598/MSAL01683/MSAL02431/MSAL02538/MSAL03009/MSAL03013/MSAL03750/MSAL03767/MSAL03820/MSAL04191/MSAL04256/MSAL04257/MSAL04911/MSAL07602/MSAL11903/MSAL11904/MSAL11908/MSAL11909/MSAL12295/MSAL12366/MSAL12773/MSAL14043/MSAL14044/MSAL14200	27
red	CC	GO:0150034	distal axon	27/305	290/7371	6e-05	0.000855878	0.000630423	MSAL01212/MSAL01332/MSAL01683/MSAL02302/MSAL02327/MSAL03779/MSAL04256/MSAL04257/MSAL04868/MSAL04869/MSAL04870/MSAL05267/MSAL06032/MSAL06238/MSAL06239/MSAL07090/MSAL07554/MSAL07602/MSAL08005/MSAL08377/MSAL10770/MSAL10794/MSAL12386/MSAL12483/MSAL13745/MSAL13746/MSAL13980	27
red	CC	GO:0030659	cytoplasmic vesicle membrane	26/305	322/7371	0.000784558	0.00623859	0.00459523	MSAL00252/MSAL00689/MSAL00835/MSAL01683/MSAL02302/MSAL02327/MSAL03895/MSAL04191/MSAL04911/MSAL05566/MSAL05917/MSAL06032/MSAL07100/MSAL07554/MSAL07703/MSAL08377/MSAL08824/MSAL10000/MSAL10216/MSAL10248/MSAL11711/MSAL12295/MSAL12483/MSAL12509/MSAL12801/MSAL14200	26
red	CC	GO:0012506	vesicle membrane	26/305	338/7371	0.00159132	0.0105131	0.00774377	MSAL00252/MSAL00689/MSAL00835/MSAL01683/MSAL02302/MSAL02327/MSAL03895/MSAL04191/MSAL04911/MSAL05566/MSAL05917/MSAL06032/MSAL07100/MSAL07554/MSAL07703/MSAL08377/MSAL08824/MSAL10000/MSAL10216/MSAL10248/MSAL11711/MSAL12295/MSAL12483/MSAL12509/MSAL12801/MSAL14200	26
red	CC	GO:0030312	external encapsulating structure	25/305	207/7371	1.21e-06	3.04e-05	2.24e-05	MSAL00213/MSAL01453/MSAL01455/MSAL01528/MSAL03820/MSAL04256/MSAL04257/MSAL05148/MSAL05566/MSAL06044/MSAL06238/MSAL06239/MSAL09623/MSAL09625/MSAL09626/MSAL09899/MSAL10181/MSAL10248/MSAL11804/MSAL11805/MSAL12385/MSAL13981/MSAL14031/MSAL14072/MSAL14200	25
red	CC	GO:0031012	extracellular matrix	24/305	201/7371	2.44e-06	5.79e-05	4.27e-05	MSAL00213/MSAL01453/MSAL01455/MSAL01528/MSAL03820/MSAL04256/MSAL04257/MSAL05148/MSAL05566/MSAL06044/MSAL06238/MSAL06239/MSAL09623/MSAL09625/MSAL09626/MSAL10181/MSAL10248/MSAL11804/MSAL11805/MSAL12385/MSAL13981/MSAL14031/MSAL14072/MSAL14200	24
red	CC	GO:0098797	plasma membrane protein complex	24/305	227/7371	2.01e-05	0.000352602	0.00025972	MSAL00011/MSAL00214/MSAL00252/MSAL02191/MSAL02202/MSAL02363/MSAL03009/MSAL03013/MSAL03750/MSAL03820/MSAL04191/MSAL04815/MSAL05566/MSAL06246/MSAL06264/MSAL06273/MSAL06872/MSAL08282/MSAL08377/MSAL11951/MSAL12075/MSAL13855/MSAL14126/MSAL14200	24
red	CC	GO:0030055	cell-substrate junction	23/305	121/7371	5.67e-10	3.81e-08	2.8e-08	MSAL00509/MSAL01212/MSAL01683/MSAL02428/MSAL02431/MSAL03009/MSAL03013/MSAL03750/MSAL03820/MSAL03936/MSAL03959/MSAL04256/MSAL04257/MSAL05566/MSAL10430/MSAL11903/MSAL11904/MSAL11908/MSAL11909/MSAL12170/MSAL14043/MSAL14044/MSAL14200	23
red	CC	GO:0045121	membrane raft	22/305	148/7371	1.47e-07	4.23e-06	3.12e-06	MSAL00186/MSAL00214/MSAL00252/MSAL01192/MSAL02302/MSAL02327/MSAL02431/MSAL03820/MSAL04717/MSAL04718/MSAL05566/MSAL06264/MSAL07602/MSAL07703/MSAL12075/MSAL12295/MSAL12801/MSAL13745/MSAL13746/MSAL13855/MSAL14126/MSAL14200	22
red	CC	GO:0098857	membrane microdomain	22/305	148/7371	1.47e-07	4.23e-06	3.12e-06	MSAL00186/MSAL00214/MSAL00252/MSAL01192/MSAL02302/MSAL02327/MSAL02431/MSAL03820/MSAL04717/MSAL04718/MSAL05566/MSAL06264/MSAL07602/MSAL07703/MSAL12075/MSAL12295/MSAL12801/MSAL13745/MSAL13746/MSAL13855/MSAL14126/MSAL14200	22
red	CC	GO:0016324	apical plasma membrane	22/305	218/7371	9.08e-05	0.00107646	0.000792898	MSAL00186/MSAL00252/MSAL00593/MSAL00597/MSAL00598/MSAL02327/MSAL03009/MSAL03013/MSAL03750/MSAL03767/MSAL04256/MSAL04257/MSAL05566/MSAL06105/MSAL08282/MSAL09970/MSAL10430/MSAL11711/MSAL11951/MSAL12075/MSAL12295/MSAL14200	22
red	CC	GO:0099572	postsynaptic specialization	21/305	172/7371	7.46e-06	0.000167054	0.000123049	MSAL00214/MSAL00252/MSAL01088/MSAL01683/MSAL02327/MSAL02577/MSAL04256/MSAL04257/MSAL04868/MSAL04869/MSAL04870/MSAL06032/MSAL07602/MSAL07703/MSAL08824/MSAL09420/MSAL12681/MSAL13745/MSAL13746/MSAL13855/MSAL14126	21
red	CC	GO:0015629	actin cytoskeleton	21/305	217/7371	0.000236598	0.00244484	0.00180083	MSAL00593/MSAL00597/MSAL00598/MSAL01088/MSAL01212/MSAL02426/MSAL02431/MSAL03137/MSAL04256/MSAL04257/MSAL08272/MSAL09605/MSAL10770/MSAL10794/MSAL11951/MSAL12170/MSAL12483/MSAL12681/MSAL12758/MSAL13785/MSAL13897	21
red	CC	GO:0005925	focal adhesion	19/305	101/7371	2.24e-08	1e-06	7.39e-07	MSAL00509/MSAL01212/MSAL01683/MSAL02431/MSAL03009/MSAL03013/MSAL03750/MSAL03820/MSAL04256/MSAL04257/MSAL05566/MSAL11903/MSAL11904/MSAL11908/MSAL11909/MSAL12170/MSAL14043/MSAL14044/MSAL14200	19
red	CC	GO:0031253	cell projection membrane	19/305	186/7371	0.000234242	0.00244484	0.00180083	MSAL00214/MSAL02302/MSAL02327/MSAL02431/MSAL04256/MSAL04257/MSAL04717/MSAL04718/MSAL05566/MSAL06032/MSAL09970/MSAL10770/MSAL10794/MSAL12295/MSAL12758/MSAL12801/MSAL13855/MSAL14126/MSAL14200	19
red	MF	GO:0038023	signaling receptor activity	43/285	304/6783	8.45e-13	2.03e-10	1.73e-10	MSAL00125/MSAL00252/MSAL00410/MSAL00593/MSAL00597/MSAL00598/MSAL01332/MSAL01683/MSAL02095/MSAL02202/MSAL02327/MSAL02403/MSAL02507/MSAL02541/MSAL02549/MSAL02559/MSAL03009/MSAL03013/MSAL03750/MSAL04191/MSAL04717/MSAL04718/MSAL05566/MSAL06032/MSAL06044/MSAL06105/MSAL06246/MSAL06264/MSAL06793/MSAL06795/MSAL06797/MSAL06854/MSAL08115/MSAL11792/MSAL11951/MSAL12483/MSAL12801/MSAL13745/MSAL13746/MSAL13921…	43
red	MF	GO:0060089	molecular transducer activity	43/285	307/6783	1.19e-12	2.03e-10	1.73e-10	MSAL00125/MSAL00252/MSAL00410/MSAL00593/MSAL00597/MSAL00598/MSAL01332/MSAL01683/MSAL02095/MSAL02202/MSAL02327/MSAL02403/MSAL02507/MSAL02541/MSAL02549/MSAL02559/MSAL03009/MSAL03013/MSAL03750/MSAL04191/MSAL04717/MSAL04718/MSAL05566/MSAL06032/MSAL06044/MSAL06105/MSAL06246/MSAL06264/MSAL06793/MSAL06795/MSAL06797/MSAL06854/MSAL08115/MSAL11792/MSAL11951/MSAL12483/MSAL12801/MSAL13745/MSAL13746/MSAL13921…	43
red	MF	GO:0000981	DNA-binding transcription factor activity, RNA polymerase II-specific	36/285	427/6783	4.01e-05	0.000977073	0.000829628	MSAL00139/MSAL00241/MSAL00242/MSAL00743/MSAL01136/MSAL01912/MSAL02126/MSAL02218/MSAL02810/MSAL03174/MSAL03175/MSAL03176/MSAL03177/MSAL03664/MSAL03779/MSAL05104/MSAL05192/MSAL05471/MSAL05781/MSAL06296/MSAL07682/MSAL07684/MSAL08062/MSAL08245/MSAL08272/MSAL08457/MSAL08458/MSAL08804/MSAL09127/MSAL09128/MSAL10970/MSAL11005/MSAL12192/MSAL12512/MSAL13897/MSAL13980	36
red	MF	GO:0001067	regulatory region nucleic acid binding	34/285	419/6783	0.000142311	0.00269864	0.0022914	MSAL00139/MSAL00241/MSAL00242/MSAL00252/MSAL01136/MSAL01182/MSAL02126/MSAL02218/MSAL02810/MSAL03174/MSAL03175/MSAL03176/MSAL03177/MSAL03664/MSAL03779/MSAL04549/MSAL05104/MSAL05192/MSAL05471/MSAL07682/MSAL07684/MSAL08062/MSAL08245/MSAL08457/MSAL08458/MSAL08804/MSAL09127/MSAL09128/MSAL11005/MSAL11951/MSAL12192/MSAL12512/MSAL12702/MSAL12703	34
red	MF	GO:0008092	cytoskeletal protein binding	34/285	499/6783	0.00318865	0.034736	0.0294942	MSAL00186/MSAL00252/MSAL01088/MSAL01136/MSAL01212/MSAL02202/MSAL02302/MSAL02363/MSAL02431/MSAL03137/MSAL03820/MSAL04256/MSAL04257/MSAL04815/MSAL04987/MSAL05566/MSAL06112/MSAL06238/MSAL06239/MSAL06598/MSAL07090/MSAL07554/MSAL07703/MSAL08005/MSAL09605/MSAL09970/MSAL10770/MSAL10794/MSAL11933/MSAL12025/MSAL12075/MSAL12170/MSAL12681/MSAL14200	34
red	MF	GO:0050839	cell adhesion molecule binding	33/285	143/6783	2.77e-16	1.42e-13	1.2e-13	MSAL00186/MSAL00214/MSAL00252/MSAL01683/MSAL02302/MSAL03009/MSAL03013/MSAL03750/MSAL04256/MSAL04257/MSAL05566/MSAL06238/MSAL06239/MSAL06640/MSAL06716/MSAL06718/MSAL07703/MSAL08005/MSAL08115/MSAL08824/MSAL09030/MSAL09970/MSAL10248/MSAL11903/MSAL11904/MSAL11908/MSAL11909/MSAL12366/MSAL13855/MSAL14043/MSAL14044/MSAL14126/MSAL14200	33
red	MF	GO:0043565	sequence-specific DNA binding	33/285	455/6783	0.00133091	0.0170357	0.0144649	MSAL00139/MSAL00241/MSAL00242/MSAL01136/MSAL01182/MSAL02126/MSAL02218/MSAL02810/MSAL03174/MSAL03175/MSAL03176/MSAL03177/MSAL03664/MSAL03779/MSAL05104/MSAL05471/MSAL07682/MSAL07684/MSAL08062/MSAL08245/MSAL08272/MSAL08457/MSAL08458/MSAL08804/MSAL09127/MSAL09128/MSAL11005/MSAL11951/MSAL12192/MSAL12512/MSAL12702/MSAL12703/MSAL13897	33
red	MF	GO:0004888	transmembrane signaling receptor activity	32/285	219/6783	3.98e-10	5.09e-08	4.32e-08	MSAL00252/MSAL00410/MSAL00593/MSAL00597/MSAL00598/MSAL01332/MSAL01683/MSAL02095/MSAL02327/MSAL02403/MSAL02507/MSAL02541/MSAL02549/MSAL02559/MSAL04717/MSAL04718/MSAL05566/MSAL06032/MSAL06105/MSAL06264/MSAL06793/MSAL06795/MSAL06797/MSAL06854/MSAL08115/MSAL11792/MSAL11951/MSAL12483/MSAL13745/MSAL13746/MSAL13921/MSAL14200	32
red	MF	GO:0003690	double-stranded DNA binding	32/285	434/6783	0.00120224	0.0161986	0.0137542	MSAL00139/MSAL00241/MSAL00242/MSAL00252/MSAL01136/MSAL01182/MSAL02126/MSAL02218/MSAL02810/MSAL03174/MSAL03175/MSAL03176/MSAL03177/MSAL03664/MSAL03779/MSAL05104/MSAL05471/MSAL07682/MSAL07684/MSAL08062/MSAL08245/MSAL08457/MSAL08458/MSAL08804/MSAL09127/MSAL09128/MSAL11005/MSAL11951/MSAL12192/MSAL12512/MSAL12702/MSAL12703	32
red	MF	GO:0000977	RNA polymerase II transcription regulatory region sequence-specific DNA binding	31/285	310/6783	5.06e-06	0.000247799	0.000210405	MSAL00139/MSAL00241/MSAL00242/MSAL01136/MSAL01182/MSAL02126/MSAL02218/MSAL02810/MSAL03174/MSAL03175/MSAL03176/MSAL03177/MSAL03664/MSAL03779/MSAL05104/MSAL05471/MSAL07682/MSAL07684/MSAL08062/MSAL08245/MSAL08457/MSAL08458/MSAL08804/MSAL09127/MSAL09128/MSAL11005/MSAL11951/MSAL12192/MSAL12512/MSAL12702/MSAL12703	31
red	MF	GO:0000976	transcription regulatory region sequence-specific DNA binding	31/285	359/6783	9.19e-05	0.00196003	0.00166425	MSAL00139/MSAL00241/MSAL00242/MSAL01136/MSAL01182/MSAL02126/MSAL02218/MSAL02810/MSAL03174/MSAL03175/MSAL03176/MSAL03177/MSAL03664/MSAL03779/MSAL05104/MSAL05471/MSAL07682/MSAL07684/MSAL08062/MSAL08245/MSAL08457/MSAL08458/MSAL08804/MSAL09127/MSAL09128/MSAL11005/MSAL11951/MSAL12192/MSAL12512/MSAL12702/MSAL12703	31
red	MF	GO:1990837	sequence-specific double-stranded DNA binding	31/285	382/6783	0.00028419	0.00485018	0.00411827	MSAL00139/MSAL00241/MSAL00242/MSAL01136/MSAL01182/MSAL02126/MSAL02218/MSAL02810/MSAL03174/MSAL03175/MSAL03176/MSAL03177/MSAL03664/MSAL03779/MSAL05104/MSAL05471/MSAL07682/MSAL07684/MSAL08062/MSAL08245/MSAL08457/MSAL08458/MSAL08804/MSAL09127/MSAL09128/MSAL11005/MSAL11951/MSAL12192/MSAL12512/MSAL12702/MSAL12703	31
red	MF	GO:0000978	RNA polymerase II cis-regulatory region sequence-specific DNA binding	25/285	220/6783	4.71e-06	0.000247799	0.000210405	MSAL00241/MSAL00242/MSAL01136/MSAL01182/MSAL02126/MSAL02218/MSAL03174/MSAL03175/MSAL03176/MSAL03177/MSAL03664/MSAL03779/MSAL05104/MSAL08062/MSAL08245/MSAL08457/MSAL08458/MSAL08804/MSAL09127/MSAL09128/MSAL11005/MSAL11951/MSAL12192/MSAL12702/MSAL12703	25
red	MF	GO:0000987	cis-regulatory region sequence-specific DNA binding	25/285	232/6783	1.21e-05	0.000414202	0.000351697	MSAL00241/MSAL00242/MSAL01136/MSAL01182/MSAL02126/MSAL02218/MSAL03174/MSAL03175/MSAL03176/MSAL03177/MSAL03664/MSAL03779/MSAL05104/MSAL08062/MSAL08245/MSAL08457/MSAL08458/MSAL08804/MSAL09127/MSAL09128/MSAL11005/MSAL11951/MSAL12192/MSAL12702/MSAL12703	25
red	MF	GO:0046982	protein heterodimerization activity	24/285	296/6783	0.0014201	0.0177339	0.0150578	MSAL00252/MSAL02202/MSAL02302/MSAL02403/MSAL02577/MSAL03009/MSAL03013/MSAL03174/MSAL03175/MSAL03176/MSAL03177/MSAL03750/MSAL05104/MSAL05566/MSAL05781/MSAL06238/MSAL06239/MSAL06872/MSAL07100/MSAL08282/MSAL10448/MSAL11005/MSAL11951/MSAL14200	24
red	MF	GO:0001216	DNA-binding transcription activator activity	21/285	175/6783	1.21e-05	0.000414202	0.000351697	MSAL00139/MSAL00241/MSAL00242/MSAL01136/MSAL02218/MSAL02810/MSAL03174/MSAL03175/MSAL03176/MSAL03177/MSAL05104/MSAL05471/MSAL08062/MSAL08457/MSAL08458/MSAL08804/MSAL09127/MSAL09128/MSAL11005/MSAL12192/MSAL12512	21
red	MF	GO:0001228	DNA-binding transcription activator activity, RNA polymerase II-specific	21/285	175/6783	1.21e-05	0.000414202	0.000351697	MSAL00139/MSAL00241/MSAL00242/MSAL01136/MSAL02218/MSAL02810/MSAL03174/MSAL03175/MSAL03176/MSAL03177/MSAL05104/MSAL05471/MSAL08062/MSAL08457/MSAL08458/MSAL08804/MSAL09127/MSAL09128/MSAL11005/MSAL12192/MSAL12512	21
red	MF	GO:0005509	calcium ion binding	19/285	155/6783	2.34e-05	0.000665088	0.000564723	MSAL02302/MSAL02363/MSAL03755/MSAL04191/MSAL05448/MSAL05459/MSAL06640/MSAL06716/MSAL06718/MSAL08115/MSAL09508/MSAL11174/MSAL11711/MSAL11903/MSAL11904/MSAL11908/MSAL11909/MSAL14043/MSAL14044	19
red	MF	GO:0003779	actin binding	17/285	188/6783	0.00225999	0.0262981	0.0223296	MSAL00252/MSAL01088/MSAL01212/MSAL03820/MSAL04256/MSAL04257/MSAL04815/MSAL05566/MSAL07090/MSAL07703/MSAL08005/MSAL09605/MSAL10770/MSAL10794/MSAL12170/MSAL12681/MSAL14200	17
red	MF	GO:1901681	sulfur compound binding	16/285	105/6783	6.59e-06	0.000281251	0.000238809	MSAL00213/MSAL01683/MSAL02327/MSAL02456/MSAL02541/MSAL04191/MSAL06541/MSAL06872/MSAL07568/MSAL07569/MSAL08359/MSAL08470/MSAL11174/MSAL12543/MSAL13765/MSAL13766	16
red	MF	GO:0001217	DNA-binding transcription repressor activity	15/285	113/6783	6.82e-05	0.00151828	0.00128917	MSAL00743/MSAL02126/MSAL03664/MSAL03779/MSAL06296/MSAL08062/MSAL08272/MSAL08457/MSAL08458/MSAL08804/MSAL11005/MSAL12192/MSAL12512/MSAL13897/MSAL13980	15
red	MF	GO:0001227	DNA-binding transcription repressor activity, RNA polymerase II-specific	15/285	113/6783	6.82e-05	0.00151828	0.00128917	MSAL00743/MSAL02126/MSAL03664/MSAL03779/MSAL06296/MSAL08062/MSAL08272/MSAL08457/MSAL08458/MSAL08804/MSAL11005/MSAL12192/MSAL12512/MSAL13897/MSAL13980	15
red	MF	GO:0004713	protein tyrosine kinase activity	13/285	70/6783	5.32e-06	0.000247799	0.000210405	MSAL00252/MSAL00593/MSAL00597/MSAL00598/MSAL01332/MSAL06793/MSAL06795/MSAL06797/MSAL12192/MSAL12483/MSAL13745/MSAL13746/MSAL13921	13
red	MF	GO:0004714	transmembrane receptor protein tyrosine kinase activity	12/285	31/6783	1.66e-09	1.7e-07	1.44e-07	MSAL00252/MSAL00593/MSAL00597/MSAL00598/MSAL01332/MSAL06793/MSAL06795/MSAL06797/MSAL12483/MSAL13745/MSAL13746/MSAL13921	12
red	MF	GO:0005518	collagen binding	12/285	38/6783	2.44e-08	2.09e-06	1.77e-06	MSAL00593/MSAL00597/MSAL00598/MSAL02428/MSAL03009/MSAL03013/MSAL03750/MSAL05566/MSAL06872/MSAL07568/MSAL07569/MSAL14200	12
red	MF	GO:0019199	transmembrane receptor protein kinase activity	12/285	39/6783	3.4e-08	2.49e-06	2.11e-06	MSAL00252/MSAL00593/MSAL00597/MSAL00598/MSAL01332/MSAL06793/MSAL06795/MSAL06797/MSAL12483/MSAL13745/MSAL13746/MSAL13921	12
red	MF	GO:0005539	glycosaminoglycan binding	12/285	80/6783	0.000111666	0.00228693	0.00194182	MSAL01528/MSAL01683/MSAL02327/MSAL02541/MSAL06541/MSAL06872/MSAL07568/MSAL07569/MSAL08359/MSAL11174/MSAL13765/MSAL13766	12
red	MF	GO:0003714	transcription corepressor activity	12/285	107/6783	0.00167149	0.0199023	0.016899	MSAL00241/MSAL00242/MSAL01182/MSAL02126/MSAL03174/MSAL03175/MSAL03176/MSAL03177/MSAL03664/MSAL04549/MSAL06988/MSAL08804	12
red	MF	GO:0005178	integrin binding	11/285	60/6783	3.24e-05	0.00082856	0.000703526	MSAL00214/MSAL00252/MSAL02302/MSAL04256/MSAL04257/MSAL05566/MSAL08824/MSAL10248/MSAL13855/MSAL14126/MSAL14200	11
red	MF	GO:0008201	heparin binding	10/285	47/6783	1.9e-05	0.000573737	0.000487158	MSAL01683/MSAL02327/MSAL06541/MSAL06872/MSAL07568/MSAL07569/MSAL08359/MSAL11174/MSAL13765/MSAL13766	10
brown	BP	GO:0006897	endocytosis	101/640	434/7686	5.89468e-23	3.01042e-19	1.98806e-19	MSAL00114/MSAL00227/MSAL00512/MSAL00611/MSAL00612/MSAL00614/MSAL00620/MSAL00682/MSAL01130/MSAL01307/MSAL01566/MSAL02117/MSAL02148/MSAL02206/MSAL02252/MSAL02265/MSAL02300/MSAL02513/MSAL02526/MSAL02563/MSAL02579/MSAL02582/MSAL02956/MSAL03027/MSAL03197/MSAL03210/MSAL03299/MSAL03610/MSAL03782/MSAL03783/MSAL03863/MSAL03867/MSAL04072/MSAL04397/MSAL04572/MSAL04768/MSAL05190/MSAL05355/MSAL05523/MSAL06030…	101
brown	BP	GO:0030029	actin filament-based process	98/640	493/7686	4.03058e-17	2.05842e-14	1.35937e-14	MSAL00110/MSAL00205/MSAL00611/MSAL00612/MSAL00614/MSAL01039/MSAL01130/MSAL01175/MSAL01466/MSAL01561/MSAL01566/MSAL01575/MSAL01576/MSAL01659/MSAL01712/MSAL01713/MSAL02130/MSAL02145/MSAL02224/MSAL02265/MSAL02322/MSAL02336/MSAL02435/MSAL02513/MSAL02518/MSAL02601/MSAL02603/MSAL02633/MSAL03197/MSAL03210/MSAL03589/MSAL03641/MSAL03782/MSAL03783/MSAL03867/MSAL04007/MSAL04112/MSAL04113/MSAL04115/MSAL04255…	98
brown	BP	GO:0048638	regulation of developmental growth	97/640	465/7686	1.89552e-18	2.4201e-15	1.59822e-15	MSAL00225/MSAL00236/MSAL00478/MSAL00512/MSAL00611/MSAL00612/MSAL00614/MSAL00620/MSAL01175/MSAL01296/MSAL01344/MSAL01520/MSAL01566/MSAL01691/MSAL01692/MSAL01712/MSAL01713/MSAL02224/MSAL02292/MSAL02347/MSAL02457/MSAL02490/MSAL02578/MSAL02601/MSAL02603/MSAL02621/MSAL02637/MSAL03210/MSAL03641/MSAL03726/MSAL03775/MSAL03782/MSAL03783/MSAL03867/MSAL04023/MSAL04115/MSAL04255/MSAL04351/MSAL04768/MSAL05115…	97
brown	BP	GO:0090066	regulation of anatomical structure size	96/640	477/7686	3.74981e-17	2.05842e-14	1.35937e-14	MSAL00110/MSAL00512/MSAL00611/MSAL00612/MSAL00614/MSAL00845/MSAL00855/MSAL01175/MSAL01296/MSAL01344/MSAL01566/MSAL01575/MSAL01576/MSAL01659/MSAL01691/MSAL01692/MSAL02490/MSAL02513/MSAL02515/MSAL02603/MSAL02621/MSAL02672/MSAL02699/MSAL02707/MSAL03520/MSAL03589/MSAL03775/MSAL03867/MSAL04023/MSAL04112/MSAL04113/MSAL04115/MSAL04255/MSAL04479/MSAL04480/MSAL04481/MSAL04488/MSAL04541/MSAL05476/MSAL05523…	96
brown	BP	GO:0022610	biological adhesion	92/640	498/7686	4.94359e-14	8.70582e-12	5.74927e-12	MSAL00016/MSAL00205/MSAL00328/MSAL00459/MSAL00461/MSAL00478/MSAL01175/MSAL01307/MSAL01366/MSAL01446/MSAL01466/MSAL01561/MSAL01566/MSAL01691/MSAL01692/MSAL02224/MSAL02252/MSAL02265/MSAL02321/MSAL02322/MSAL02415/MSAL02435/MSAL02579/MSAL02582/MSAL02630/MSAL02633/MSAL02672/MSAL02674/MSAL02707/MSAL03197/MSAL03210/MSAL03514/MSAL03589/MSAL03605/MSAL03641/MSAL03781/MSAL03782/MSAL03783/MSAL03867/MSAL04007…	92
brown	BP	GO:0016049	cell growth	91/640	457/7686	5.70702e-16	2.08184e-13	1.37483e-13	MSAL00225/MSAL00227/MSAL00236/MSAL00328/MSAL00512/MSAL00611/MSAL00612/MSAL00614/MSAL01296/MSAL01344/MSAL01446/MSAL01466/MSAL01566/MSAL01659/MSAL01691/MSAL01692/MSAL01712/MSAL01713/MSAL01948/MSAL02224/MSAL02370/MSAL02429/MSAL02490/MSAL02621/MSAL02674/MSAL03775/MSAL03867/MSAL04023/MSAL04115/MSAL04255/MSAL04479/MSAL04480/MSAL04481/MSAL04488/MSAL04572/MSAL05278/MSAL05523/MSAL05802/MSAL05804/MSAL05805…	91
brown	BP	GO:0007155	cell adhesion	91/640	496/7686	1.06354e-13	1.69734e-11	1.12091e-11	MSAL00016/MSAL00205/MSAL00328/MSAL00459/MSAL00461/MSAL00478/MSAL01175/MSAL01307/MSAL01366/MSAL01446/MSAL01466/MSAL01561/MSAL01566/MSAL01691/MSAL01692/MSAL02224/MSAL02252/MSAL02265/MSAL02321/MSAL02322/MSAL02415/MSAL02435/MSAL02579/MSAL02582/MSAL02630/MSAL02633/MSAL02672/MSAL02674/MSAL02707/MSAL03197/MSAL03210/MSAL03514/MSAL03589/MSAL03605/MSAL03641/MSAL03781/MSAL03782/MSAL03783/MSAL03867/MSAL04007…	91
brown	BP	GO:0034329	cell junction assembly	90/640	386/7686	1.60773e-20	4.10534e-17	2.71114e-17	MSAL00478/MSAL00611/MSAL00612/MSAL00614/MSAL00620/MSAL01175/MSAL01366/MSAL01566/MSAL01659/MSAL01691/MSAL01692/MSAL01697/MSAL02130/MSAL02224/MSAL02292/MSAL02322/MSAL02342/MSAL02347/MSAL02435/MSAL02457/MSAL02579/MSAL02582/MSAL02601/MSAL02633/MSAL02695/MSAL02707/MSAL02918/MSAL02919/MSAL03197/MSAL03210/MSAL03589/MSAL03605/MSAL03641/MSAL03782/MSAL03783/MSAL03867/MSAL04072/MSAL04112/MSAL04113/MSAL04115…	90
brown	BP	GO:0010975	regulation of neuron projection development	90/640	430/7686	3.09843e-17	1.97796e-14	1.30623e-14	MSAL00205/MSAL00512/MSAL00611/MSAL00612/MSAL00614/MSAL00717/MSAL01296/MSAL01344/MSAL01366/MSAL01566/MSAL01659/MSAL01691/MSAL01692/MSAL02224/MSAL02265/MSAL02292/MSAL02321/MSAL02526/MSAL02578/MSAL02579/MSAL02582/MSAL02601/MSAL02621/MSAL02669/MSAL02687/MSAL02707/MSAL03027/MSAL03775/MSAL03781/MSAL03867/MSAL04072/MSAL04115/MSAL04255/MSAL04768/MSAL05476/MSAL05523/MSAL05770/MSAL05802/MSAL05804/MSAL05805…	90
brown	BP	GO:0051962	positive regulation of nervous system development	89/640	422/7686	2.86595e-17	1.97796e-14	1.30623e-14	MSAL00205/MSAL00512/MSAL00611/MSAL00612/MSAL00614/MSAL00620/MSAL01344/MSAL01366/MSAL01446/MSAL01566/MSAL01659/MSAL01691/MSAL01692/MSAL02224/MSAL02265/MSAL02292/MSAL02321/MSAL02385/MSAL02490/MSAL02526/MSAL02579/MSAL02582/MSAL02601/MSAL02687/MSAL02707/MSAL03530/MSAL03641/MSAL03775/MSAL03867/MSAL04255/MSAL04269/MSAL04479/MSAL04480/MSAL04481/MSAL04488/MSAL05278/MSAL05523/MSAL05643/MSAL05770/MSAL05802…	89
brown	BP	GO:0030036	actin cytoskeleton organization	89/640	449/7686	1.67896e-15	4.51287e-13	2.98027e-13	MSAL00110/MSAL00205/MSAL00611/MSAL00612/MSAL00614/MSAL01039/MSAL01130/MSAL01175/MSAL01466/MSAL01561/MSAL01566/MSAL01575/MSAL01576/MSAL01659/MSAL01712/MSAL01713/MSAL02130/MSAL02145/MSAL02224/MSAL02322/MSAL02336/MSAL02435/MSAL02513/MSAL02518/MSAL02601/MSAL02603/MSAL02633/MSAL03197/MSAL03210/MSAL03589/MSAL03641/MSAL03782/MSAL03783/MSAL03867/MSAL04007/MSAL04115/MSAL04255/MSAL04541/MSAL04620/MSAL04768…	89
brown	BP	GO:0002064	epithelial cell development	88/640	437/7686	9.04568e-16	3.07975e-13	2.03385e-13	MSAL00227/MSAL00328/MSAL01130/MSAL01175/MSAL01307/MSAL01366/MSAL01446/MSAL01566/MSAL01691/MSAL01692/MSAL02130/MSAL02317/MSAL02370/MSAL02435/MSAL02490/MSAL02515/MSAL02518/MSAL02526/MSAL02579/MSAL02582/MSAL02601/MSAL02637/MSAL02672/MSAL02674/MSAL02707/MSAL03605/MSAL03641/MSAL03726/MSAL03863/MSAL03868/MSAL04023/MSAL04479/MSAL04480/MSAL04481/MSAL04488/MSAL04541/MSAL04768/MSAL04792/MSAL05149/MSAL05190…	88
brown	BP	GO:0001667	ameboidal-type cell migration	87/640	396/7686	4.53362e-18	4.63063e-15	3.05804e-15	MSAL00227/MSAL00328/MSAL00611/MSAL00612/MSAL00614/MSAL01077/MSAL01082/MSAL01130/MSAL01307/MSAL01366/MSAL01446/MSAL01466/MSAL01566/MSAL01691/MSAL01692/MSAL01697/MSAL01712/MSAL01713/MSAL02224/MSAL02238/MSAL02265/MSAL02292/MSAL02317/MSAL02321/MSAL02435/MSAL02515/MSAL02601/MSAL02637/MSAL02687/MSAL02707/MSAL03059/MSAL03197/MSAL03605/MSAL03641/MSAL03782/MSAL03783/MSAL03863/MSAL03867/MSAL04115/MSAL04255…	87
brown	BP	GO:0050808	synapse organization	87/640	423/7686	3.49795e-16	1.48867e-13	9.83107e-14	MSAL00376/MSAL00478/MSAL00512/MSAL00611/MSAL00612/MSAL00614/MSAL00620/MSAL01175/MSAL01366/MSAL01566/MSAL01648/MSAL01649/MSAL01659/MSAL01691/MSAL01692/MSAL02149/MSAL02224/MSAL02292/MSAL02300/MSAL02322/MSAL02347/MSAL02435/MSAL02457/MSAL02557/MSAL02582/MSAL02601/MSAL02674/MSAL02707/MSAL03210/MSAL03605/MSAL03641/MSAL03736/MSAL03738/MSAL03771/MSAL03782/MSAL03783/MSAL03867/MSAL04072/MSAL04112/MSAL04113…	87
brown	BP	GO:0010720	positive regulation of cell development	87/640	426/7686	5.50647e-16	2.08184e-13	1.37483e-13	MSAL00205/MSAL00512/MSAL00611/MSAL00612/MSAL00614/MSAL01344/MSAL01366/MSAL01446/MSAL01561/MSAL01566/MSAL01659/MSAL01691/MSAL01692/MSAL02224/MSAL02265/MSAL02321/MSAL02385/MSAL02490/MSAL02526/MSAL02579/MSAL02582/MSAL02601/MSAL02687/MSAL03530/MSAL03775/MSAL03867/MSAL04255/MSAL04269/MSAL04479/MSAL04480/MSAL04481/MSAL04488/MSAL04768/MSAL05278/MSAL05403/MSAL05523/MSAL05643/MSAL05770/MSAL05802/MSAL05804…	87
brown	BP	GO:0022604	regulation of cell morphogenesis	86/640	361/7686	2.84969e-20	4.85112e-17	3.20365e-17	MSAL00512/MSAL00611/MSAL00612/MSAL00614/MSAL01296/MSAL01344/MSAL01366/MSAL01466/MSAL01566/MSAL01659/MSAL01691/MSAL01692/MSAL01970/MSAL02292/MSAL02321/MSAL02513/MSAL02579/MSAL02621/MSAL02669/MSAL02707/MSAL03027/MSAL03589/MSAL03775/MSAL03781/MSAL03867/MSAL04112/MSAL04113/MSAL04115/MSAL04255/MSAL04768/MSAL05476/MSAL05523/MSAL05802/MSAL05804/MSAL05805/MSAL05806/MSAL05807/MSAL05809/MSAL05899/MSAL06099…	86
brown	BP	GO:0097485	neuron projection guidance	85/640	421/7686	2.54717e-15	6.19447e-13	4.09079e-13	MSAL00205/MSAL00227/MSAL00478/MSAL00611/MSAL00612/MSAL00614/MSAL01175/MSAL01217/MSAL01218/MSAL01296/MSAL01520/MSAL01536/MSAL01537/MSAL01566/MSAL01691/MSAL01692/MSAL01712/MSAL01713/MSAL02222/MSAL02272/MSAL02292/MSAL02300/MSAL02321/MSAL02367/MSAL02434/MSAL02490/MSAL02518/MSAL02621/MSAL02674/MSAL02707/MSAL03210/MSAL03771/MSAL03775/MSAL03781/MSAL03827/MSAL03867/MSAL04115/MSAL04255/MSAL04351/MSAL05523…	85
brown	BP	GO:0090596	sensory organ morphogenesis	85/640	456/7686	3.09985e-13	4.15917e-11	2.74669e-11	MSAL00205/MSAL00328/MSAL01039/MSAL01126/MSAL01307/MSAL01446/MSAL01575/MSAL01576/MSAL01691/MSAL01692/MSAL02222/MSAL02224/MSAL02272/MSAL02317/MSAL02322/MSAL02336/MSAL02370/MSAL02457/MSAL02466/MSAL02513/MSAL02578/MSAL02579/MSAL02621/MSAL02637/MSAL02699/MSAL03587/MSAL03641/MSAL03771/MSAL03775/MSAL04007/MSAL04269/MSAL04479/MSAL04480/MSAL04481/MSAL04488/MSAL04572/MSAL04768/MSAL05190/MSAL05355/MSAL05643…	85
brown	BP	GO:0009886	post-embryonic animal morphogenesis	85/640	482/7686	7.27287e-12	6.40389e-10	4.22909e-10	MSAL00205/MSAL00225/MSAL00236/MSAL00273/MSAL00328/MSAL00611/MSAL00612/MSAL00614/MSAL01307/MSAL01366/MSAL01561/MSAL01712/MSAL01713/MSAL01930/MSAL02347/MSAL02370/MSAL02466/MSAL02649/MSAL02672/MSAL03073/MSAL03210/MSAL03520/MSAL03587/MSAL03589/MSAL03641/MSAL03652/MSAL03775/MSAL03781/MSAL04255/MSAL04351/MSAL04654/MSAL04768/MSAL04975/MSAL05149/MSAL05190/MSAL05476/MSAL05523/MSAL05643/MSAL06099/MSAL06151…	85
brown	BP	GO:0007411	axon guidance	84/640	413/7686	2.41921e-15	6.17746e-13	4.07955e-13	MSAL00205/MSAL00227/MSAL00478/MSAL00611/MSAL00612/MSAL00614/MSAL01175/MSAL01217/MSAL01218/MSAL01296/MSAL01520/MSAL01536/MSAL01537/MSAL01566/MSAL01691/MSAL01692/MSAL01712/MSAL01713/MSAL02222/MSAL02272/MSAL02292/MSAL02300/MSAL02321/MSAL02367/MSAL02434/MSAL02490/MSAL02518/MSAL02621/MSAL02674/MSAL02707/MSAL03210/MSAL03771/MSAL03775/MSAL03781/MSAL03827/MSAL03867/MSAL04115/MSAL04255/MSAL04351/MSAL05523…	84
brown	BP	GO:0007552	metamorphosis	84/640	474/7686	7.51057e-12	6.5011e-10	4.29329e-10	MSAL00205/MSAL00225/MSAL00236/MSAL00273/MSAL00328/MSAL00611/MSAL00612/MSAL00614/MSAL01307/MSAL01366/MSAL01561/MSAL01712/MSAL01713/MSAL01930/MSAL02347/MSAL02370/MSAL02466/MSAL02649/MSAL02672/MSAL03073/MSAL03210/MSAL03520/MSAL03587/MSAL03589/MSAL03641/MSAL03652/MSAL03775/MSAL03781/MSAL04255/MSAL04351/MSAL04654/MSAL04768/MSAL04975/MSAL05149/MSAL05190/MSAL05476/MSAL05523/MSAL05643/MSAL06099/MSAL06151…	84
brown	BP	GO:0002164	larval development	83/640	437/7686	2.09316e-13	3.05422e-11	2.01699e-11	MSAL00110/MSAL00225/MSAL00236/MSAL00584/MSAL00611/MSAL00612/MSAL00614/MSAL00717/MSAL00845/MSAL00855/MSAL01126/MSAL01307/MSAL01712/MSAL01713/MSAL02115/MSAL02238/MSAL02270/MSAL02346/MSAL02415/MSAL02429/MSAL02466/MSAL02518/MSAL02575/MSAL02956/MSAL03059/MSAL03458/MSAL03475/MSAL03530/MSAL03863/MSAL04023/MSAL04073/MSAL04094/MSAL04626/MSAL04627/MSAL04768/MSAL04909/MSAL05149/MSAL05190/MSAL05403/MSAL05523…	83
brown	BP	GO:0048707	instar larval or pupal morphogenesis	83/640	455/7686	2.0676e-12	2.19984e-10	1.45276e-10	MSAL00205/MSAL00225/MSAL00236/MSAL00273/MSAL00328/MSAL00611/MSAL00612/MSAL00614/MSAL01307/MSAL01366/MSAL01561/MSAL01712/MSAL01713/MSAL01930/MSAL02347/MSAL02370/MSAL02466/MSAL02649/MSAL02672/MSAL03073/MSAL03210/MSAL03520/MSAL03587/MSAL03589/MSAL03641/MSAL03652/MSAL03775/MSAL03781/MSAL04255/MSAL04351/MSAL04654/MSAL04768/MSAL04975/MSAL05149/MSAL05190/MSAL05476/MSAL05523/MSAL05643/MSAL06099/MSAL06151…	83
brown	BP	GO:0098657	import into cell	82/640	394/7686	1.34971e-15	3.82944e-13	2.52894e-13	MSAL00114/MSAL00227/MSAL00512/MSAL00611/MSAL00612/MSAL00614/MSAL00682/MSAL01130/MSAL01307/MSAL01566/MSAL02117/MSAL02206/MSAL02252/MSAL02300/MSAL02513/MSAL02526/MSAL02563/MSAL02686/MSAL02956/MSAL03027/MSAL03210/MSAL03782/MSAL03783/MSAL03863/MSAL03867/MSAL03974/MSAL04072/MSAL04112/MSAL04113/MSAL04397/MSAL04572/MSAL05190/MSAL05355/MSAL05523/MSAL06030/MSAL06118/MSAL06258/MSAL06426/MSAL06624/MSAL06758…	82
brown	BP	GO:0048736	appendage development	82/640	433/7686	3.51851e-13	4.49225e-11	2.96666e-11	MSAL00016/MSAL00225/MSAL00236/MSAL00273/MSAL00328/MSAL00611/MSAL00612/MSAL00614/MSAL01307/MSAL01366/MSAL01446/MSAL01561/MSAL01712/MSAL01713/MSAL02238/MSAL02370/MSAL02434/MSAL02466/MSAL02672/MSAL02707/MSAL03210/MSAL03520/MSAL03587/MSAL03589/MSAL03641/MSAL03652/MSAL03775/MSAL03781/MSAL04255/MSAL04351/MSAL04626/MSAL04627/MSAL04768/MSAL04975/MSAL05149/MSAL05190/MSAL05476/MSAL05523/MSAL05643/MSAL05802…	82
brown	BP	GO:0051656	establishment of organelle localization	80/640	419/7686	4.49814e-13	5.46953e-11	3.61204e-11	MSAL00114/MSAL00376/MSAL00441/MSAL00512/MSAL01039/MSAL01130/MSAL01175/MSAL01366/MSAL01575/MSAL01576/MSAL01648/MSAL01649/MSAL02130/MSAL02252/MSAL02272/MSAL02415/MSAL02515/MSAL02526/MSAL02575/MSAL02579/MSAL02669/MSAL03027/MSAL03605/MSAL03782/MSAL03783/MSAL03867/MSAL04072/MSAL04115/MSAL04135/MSAL04414/MSAL04479/MSAL04480/MSAL04481/MSAL04488/MSAL04572/MSAL04768/MSAL04865/MSAL04887/MSAL05190/MSAL05440…	80
brown	BP	GO:0060627	regulation of vesicle-mediated transport	79/640	348/7686	2.48094e-17	1.97796e-14	1.30623e-14	MSAL00110/MSAL00227/MSAL00512/MSAL00620/MSAL00653/MSAL00682/MSAL01039/MSAL01130/MSAL01307/MSAL01566/MSAL02021/MSAL02117/MSAL02148/MSAL02265/MSAL02513/MSAL02526/MSAL02563/MSAL02579/MSAL02582/MSAL03027/MSAL03197/MSAL03299/MSAL03610/MSAL03863/MSAL03867/MSAL04115/MSAL04768/MSAL04792/MSAL05355/MSAL05440/MSAL06030/MSAL06151/MSAL06258/MSAL06277/MSAL06295/MSAL06363/MSAL06365/MSAL06426/MSAL06477/MSAL06624…	79
brown	BP	GO:0048592	eye morphogenesis	79/640	397/7686	6.35263e-14	1.08143e-11	7.1417e-12	MSAL00328/MSAL01039/MSAL01126/MSAL01307/MSAL01446/MSAL01575/MSAL01576/MSAL01691/MSAL01692/MSAL02222/MSAL02224/MSAL02272/MSAL02317/MSAL02322/MSAL02336/MSAL02370/MSAL02457/MSAL02466/MSAL02513/MSAL02579/MSAL02637/MSAL02699/MSAL03587/MSAL03641/MSAL03771/MSAL03775/MSAL04007/MSAL04269/MSAL04479/MSAL04480/MSAL04481/MSAL04488/MSAL04572/MSAL04768/MSAL05190/MSAL05355/MSAL05643/MSAL06151/MSAL06363/MSAL06365…	79
brown	BP	GO:0030097	hemopoiesis	79/640	475/7686	8.29023e-10	4.41023e-08	2.91249e-08	MSAL00016/MSAL00227/MSAL00328/MSAL00512/MSAL00584/MSAL01566/MSAL01712/MSAL01713/MSAL02224/MSAL02238/MSAL02252/MSAL02270/MSAL02321/MSAL02434/MSAL02518/MSAL02526/MSAL02579/MSAL02601/MSAL02687/MSAL02789/MSAL02829/MSAL03457/MSAL03530/MSAL03610/MSAL03867/MSAL04023/MSAL04073/MSAL04115/MSAL04351/MSAL04479/MSAL04480/MSAL04481/MSAL04488/MSAL04620/MSAL04909/MSAL04975/MSAL05115/MSAL05149/MSAL05355/MSAL05469…	79
brown	BP	GO:0051345	positive regulation of hydrolase activity	78/640	383/7686	2.51906e-14	4.94802e-12	3.26764e-12	MSAL00110/MSAL00227/MSAL00478/MSAL00512/MSAL00611/MSAL00612/MSAL00614/MSAL00653/MSAL01130/MSAL01566/MSAL01712/MSAL01713/MSAL02021/MSAL02206/MSAL02224/MSAL02265/MSAL02272/MSAL02322/MSAL02429/MSAL02515/MSAL02579/MSAL02582/MSAL02601/MSAL02621/MSAL02630/MSAL02637/MSAL02662/MSAL02686/MSAL03405/MSAL03610/MSAL03641/MSAL03771/MSAL03781/MSAL03782/MSAL03783/MSAL03867/MSAL04102/MSAL04451/MSAL04768/MSAL04775…	78
brown	CC	GO:0005768	endosome	85/636	477/7371	2.60005e-11	1.95747e-09	1.42319e-09	MSAL00512/MSAL00584/MSAL00620/MSAL00653/MSAL00682/MSAL01039/MSAL01493/MSAL01675/MSAL01691/MSAL01692/MSAL01697/MSAL01712/MSAL01713/MSAL02145/MSAL02149/MSAL02222/MSAL02248/MSAL02526/MSAL02563/MSAL02579/MSAL02582/MSAL02630/MSAL02645/MSAL02669/MSAL03299/MSAL03720/MSAL03782/MSAL03783/MSAL03863/MSAL04072/MSAL04112/MSAL04113/MSAL04135/MSAL04384/MSAL04397/MSAL04414/MSAL04887/MSAL05523/MSAL06030/MSAL06060…	85
brown	CC	GO:0030424	axon	79/636	491/7371	1.95443e-08	4.11995e-07	2.99543e-07	MSAL00110/MSAL00114/MSAL00512/MSAL00611/MSAL00612/MSAL00614/MSAL01307/MSAL01366/MSAL01566/MSAL01659/MSAL01691/MSAL01692/MSAL02117/MSAL02224/MSAL02310/MSAL02321/MSAL02322/MSAL02346/MSAL02367/MSAL02435/MSAL02578/MSAL02582/MSAL02649/MSAL02669/MSAL03589/MSAL03605/MSAL03736/MSAL03738/MSAL03867/MSAL04007/MSAL04072/MSAL04112/MSAL04113/MSAL04115/MSAL04255/MSAL04572/MSAL05523/MSAL05663/MSAL05770/MSAL06151…	79
brown	CC	GO:0043025	neuronal cell body	78/636	474/7371	8.72355e-09	2.13005e-07	1.54866e-07	MSAL00512/MSAL00611/MSAL00612/MSAL00614/MSAL00845/MSAL00855/MSAL01566/MSAL01575/MSAL01576/MSAL01659/MSAL01691/MSAL01692/MSAL02222/MSAL02292/MSAL02321/MSAL02322/MSAL02346/MSAL02415/MSAL02578/MSAL02649/MSAL02669/MSAL03027/MSAL03605/MSAL03736/MSAL03738/MSAL03867/MSAL04007/MSAL04072/MSAL04112/MSAL04113/MSAL04885/MSAL04886/MSAL05016/MSAL05491/MSAL05523/MSAL05663/MSAL05770/MSAL05899/MSAL06030/MSAL06151…	78
brown	CC	GO:0005911	cell-cell junction	72/636	343/7371	3.20369e-13	4.9186e-11	3.57609e-11	MSAL00205/MSAL00227/MSAL01296/MSAL01307/MSAL01466/MSAL01561/MSAL01566/MSAL01575/MSAL01576/MSAL01691/MSAL01692/MSAL01697/MSAL01712/MSAL01713/MSAL02265/MSAL02322/MSAL02435/MSAL02579/MSAL02582/MSAL02603/MSAL02633/MSAL02637/MSAL02672/MSAL02695/MSAL02918/MSAL02919/MSAL03197/MSAL03210/MSAL03454/MSAL03589/MSAL03605/MSAL03782/MSAL03783/MSAL03867/MSAL04112/MSAL04113/MSAL04255/MSAL04768/MSAL04771/MSAL05491…	72
brown	CC	GO:0070161	anchoring junction	72/636	344/7371	3.73329e-13	4.9186e-11	3.57609e-11	MSAL00205/MSAL00227/MSAL01296/MSAL01307/MSAL01466/MSAL01561/MSAL01566/MSAL01575/MSAL01576/MSAL01691/MSAL01692/MSAL01697/MSAL01712/MSAL01713/MSAL02265/MSAL02322/MSAL02435/MSAL02579/MSAL02582/MSAL02603/MSAL02633/MSAL02637/MSAL02672/MSAL02695/MSAL02918/MSAL02919/MSAL03197/MSAL03210/MSAL03454/MSAL03589/MSAL03605/MSAL03782/MSAL03783/MSAL03867/MSAL04112/MSAL04113/MSAL04255/MSAL04768/MSAL04771/MSAL05491…	72
brown	CC	GO:0098791	Golgi apparatus subcompartment	70/636	374/7371	1.9203e-10	7.71433e-09	5.60874e-09	MSAL00439/MSAL00717/MSAL01248/MSAL02252/MSAL02272/MSAL02300/MSAL02336/MSAL02415/MSAL02596/MSAL02662/MSAL03027/MSAL03356/MSAL03771/MSAL04072/MSAL04115/MSAL04269/MSAL04397/MSAL05187/MSAL05476/MSAL05554/MSAL05899/MSAL06030/MSAL06100/MSAL06151/MSAL06258/MSAL06363/MSAL06365/MSAL06426/MSAL06472/MSAL06484/MSAL06584/MSAL06624/MSAL06627/MSAL06862/MSAL07038/MSAL07371/MSAL07416/MSAL07417/MSAL07502/MSAL07507…	70
brown	CC	GO:0048471	perinuclear region of cytoplasm	70/636	429/7371	7.76541e-08	1.51569e-06	1.10199e-06	MSAL00611/MSAL00612/MSAL00614/MSAL00845/MSAL00855/MSAL01039/MSAL01307/MSAL01536/MSAL01537/MSAL01566/MSAL01675/MSAL01697/MSAL02148/MSAL02322/MSAL02429/MSAL02544/MSAL02579/MSAL02582/MSAL02649/MSAL02674/MSAL03027/MSAL03059/MSAL03867/MSAL04023/MSAL04072/MSAL04255/MSAL04397/MSAL04541/MSAL04654/MSAL05355/MSAL05523/MSAL05643/MSAL06030/MSAL06229/MSAL06258/MSAL06363/MSAL06365/MSAL06584/MSAL06624/MSAL06878…	70
brown	CC	GO:0098794	postsynapse	66/636	290/7371	6.22526e-14	1.64035e-11	1.19263e-11	MSAL00512/MSAL00611/MSAL00612/MSAL00614/MSAL01566/MSAL01659/MSAL01691/MSAL01692/MSAL02149/MSAL02224/MSAL02265/MSAL02321/MSAL02322/MSAL02415/MSAL02435/MSAL02582/MSAL02649/MSAL03589/MSAL03605/MSAL03736/MSAL03738/MSAL03867/MSAL04072/MSAL04112/MSAL04113/MSAL04255/MSAL05355/MSAL05523/MSAL06035/MSAL06151/MSAL06268/MSAL06277/MSAL06363/MSAL06365/MSAL06376/MSAL06538/MSAL07001/MSAL07151/MSAL07206/MSAL07390…	66
brown	CC	GO:0099568	cytoplasmic region	66/636	377/7371	1.14493e-08	2.62339e-07	1.90735e-07	MSAL01307/MSAL01366/MSAL01466/MSAL01566/MSAL01575/MSAL01576/MSAL01659/MSAL02130/MSAL02265/MSAL02310/MSAL02513/MSAL02575/MSAL02603/MSAL02637/MSAL02695/MSAL02699/MSAL03589/MSAL03605/MSAL03781/MSAL03782/MSAL03783/MSAL03867/MSAL04115/MSAL04255/MSAL04768/MSAL04885/MSAL04886/MSAL05190/MSAL05355/MSAL06099/MSAL06114/MSAL06477/MSAL06538/MSAL06584/MSAL06758/MSAL06878/MSAL07001/MSAL07070/MSAL07447/MSAL08000…	66
brown	CC	GO:0005938	cell cortex	63/636	263/7371	1.93379e-14	1.01911e-11	7.40949e-12	MSAL01307/MSAL01366/MSAL01466/MSAL01566/MSAL01575/MSAL01576/MSAL01659/MSAL02130/MSAL02265/MSAL02310/MSAL02513/MSAL02575/MSAL02603/MSAL02637/MSAL02695/MSAL02699/MSAL03589/MSAL03605/MSAL03781/MSAL03782/MSAL03783/MSAL03867/MSAL04115/MSAL04255/MSAL04768/MSAL04885/MSAL04886/MSAL05190/MSAL05355/MSAL06114/MSAL06477/MSAL06538/MSAL06584/MSAL06758/MSAL06878/MSAL07001/MSAL07070/MSAL07447/MSAL08000/MSAL08559…	63
brown	CC	GO:0030425	dendrite	60/636	443/7371	0.000236881	0.00222922	0.00162076	MSAL01366/MSAL01566/MSAL01659/MSAL02149/MSAL02224/MSAL02265/MSAL02321/MSAL02322/MSAL02346/MSAL02415/MSAL02582/MSAL02649/MSAL02789/MSAL03027/MSAL03356/MSAL03736/MSAL03738/MSAL03867/MSAL04112/MSAL04113/MSAL04620/MSAL05491/MSAL05523/MSAL06035/MSAL06277/MSAL06376/MSAL06477/MSAL07001/MSAL07151/MSAL07206/MSAL07390/MSAL07416/MSAL07417/MSAL08153/MSAL08192/MSAL08194/MSAL08641/MSAL08882/MSAL09012/MSAL09354…	60
brown	CC	GO:0097447	dendritic tree	60/636	443/7371	0.000236881	0.00222922	0.00162076	MSAL01366/MSAL01566/MSAL01659/MSAL02149/MSAL02224/MSAL02265/MSAL02321/MSAL02322/MSAL02346/MSAL02415/MSAL02582/MSAL02649/MSAL02789/MSAL03027/MSAL03356/MSAL03736/MSAL03738/MSAL03867/MSAL04112/MSAL04113/MSAL04620/MSAL05491/MSAL05523/MSAL06035/MSAL06277/MSAL06376/MSAL06477/MSAL07001/MSAL07151/MSAL07206/MSAL07390/MSAL07416/MSAL07417/MSAL08153/MSAL08192/MSAL08194/MSAL08641/MSAL08882/MSAL09012/MSAL09354…	60
brown	CC	GO:0045177	apical part of cell	54/636	335/7371	3.84494e-06	5.95965e-05	4.33299e-05	MSAL01566/MSAL01575/MSAL01576/MSAL01712/MSAL01713/MSAL02130/MSAL02317/MSAL02526/MSAL02637/MSAL02695/MSAL02699/MSAL02918/MSAL02919/MSAL03605/MSAL03641/MSAL03736/MSAL03738/MSAL03867/MSAL04007/MSAL04112/MSAL04113/MSAL04255/MSAL04572/MSAL04768/MSAL04771/MSAL04887/MSAL05149/MSAL05190/MSAL05355/MSAL06030/MSAL06258/MSAL06426/MSAL06861/MSAL06878/MSAL07416/MSAL07417/MSAL07447/MSAL07749/MSAL08000/MSAL09248…	54
brown	CC	GO:0031252	cell leading edge	52/636	243/7371	3.76911e-10	1.24145e-08	9.02602e-09	MSAL00227/MSAL01466/MSAL01566/MSAL01659/MSAL01691/MSAL01692/MSAL01697/MSAL02265/MSAL02321/MSAL02322/MSAL02435/MSAL02457/MSAL02557/MSAL02579/MSAL02603/MSAL02617/MSAL02621/MSAL03197/MSAL03782/MSAL03783/MSAL03867/MSAL04007/MSAL04023/MSAL04072/MSAL04115/MSAL04255/MSAL04541/MSAL04768/MSAL05523/MSAL05663/MSAL06258/MSAL06538/MSAL06878/MSAL07070/MSAL07206/MSAL07416/MSAL07417/MSAL07749/MSAL08754/MSAL09359…	52
brown	CC	GO:0030659	cytoplasmic vesicle membrane	50/636	322/7371	2.53181e-05	0.000305916	0.000222417	MSAL00376/MSAL00512/MSAL01675/MSAL01691/MSAL01692/MSAL02117/MSAL02248/MSAL02272/MSAL02526/MSAL02563/MSAL02579/MSAL02649/MSAL02707/MSAL02956/MSAL03299/MSAL03356/MSAL03404/MSAL03454/MSAL03863/MSAL04007/MSAL04072/MSAL06030/MSAL06258/MSAL06426/MSAL06766/MSAL06767/MSAL06940/MSAL07002/MSAL07416/MSAL07417/MSAL07548/MSAL07870/MSAL08192/MSAL08194/MSAL08403/MSAL08882/MSAL09359/MSAL09540/MSAL10287/MSAL11127…	50
brown	CC	GO:0012506	vesicle membrane	50/636	338/7371	9.19395e-05	0.000931772	0.000677449	MSAL00376/MSAL00512/MSAL01675/MSAL01691/MSAL01692/MSAL02117/MSAL02248/MSAL02272/MSAL02526/MSAL02563/MSAL02579/MSAL02649/MSAL02707/MSAL02956/MSAL03299/MSAL03356/MSAL03404/MSAL03454/MSAL03863/MSAL04007/MSAL04072/MSAL06030/MSAL06258/MSAL06426/MSAL06766/MSAL06767/MSAL06940/MSAL07002/MSAL07416/MSAL07417/MSAL07548/MSAL07870/MSAL08192/MSAL08194/MSAL08403/MSAL08882/MSAL09359/MSAL09540/MSAL10287/MSAL11127…	50
brown	CC	GO:0150034	distal axon	48/636	290/7371	6.48047e-06	8.75694e-05	6.36677e-05	MSAL00110/MSAL00512/MSAL00611/MSAL00612/MSAL00614/MSAL01307/MSAL01366/MSAL01566/MSAL01659/MSAL01691/MSAL01692/MSAL02117/MSAL02321/MSAL02322/MSAL02578/MSAL02582/MSAL02649/MSAL03605/MSAL03867/MSAL04072/MSAL04115/MSAL04255/MSAL04572/MSAL05523/MSAL05663/MSAL05770/MSAL06151/MSAL06477/MSAL06806/MSAL07001/MSAL07151/MSAL07206/MSAL07416/MSAL07417/MSAL08192/MSAL08194/MSAL08641/MSAL09012/MSAL10646/MSAL10822…	48
brown	CC	GO:0000785	chromatin	48/636	358/7371	0.00124299	0.0088079	0.00640383	MSAL00225/MSAL00236/MSAL00438/MSAL00845/MSAL00855/MSAL01217/MSAL01218/MSAL02115/MSAL02238/MSAL02400/MSAL02466/MSAL02601/MSAL02687/MSAL02789/MSAL03125/MSAL03530/MSAL03579/MSAL03868/MSAL03897/MSAL04023/MSAL04545/MSAL04626/MSAL04627/MSAL06229/MSAL06937/MSAL07016/MSAL07118/MSAL07121/MSAL07122/MSAL07757/MSAL07802/MSAL07961/MSAL08075/MSAL08753/MSAL09442/MSAL09540/MSAL11000/MSAL11198/MSAL11210/MSAL11264…	48
brown	CC	GO:0098793	presynapse	46/636	308/7371	0.000139802	0.00139011	0.00101068	MSAL00114/MSAL00376/MSAL00478/MSAL00512/MSAL01366/MSAL01659/MSAL01691/MSAL01692/MSAL02117/MSAL02415/MSAL02526/MSAL02582/MSAL02649/MSAL03299/MSAL03356/MSAL03457/MSAL03605/MSAL03867/MSAL04007/MSAL04072/MSAL06151/MSAL06258/MSAL06768/MSAL07001/MSAL07091/MSAL07206/MSAL07416/MSAL07417/MSAL08192/MSAL08194/MSAL08403/MSAL08643/MSAL08753/MSAL09001/MSAL09012/MSAL09248/MSAL09596/MSAL10287/MSAL10543/MSAL10646…	46
brown	CC	GO:0005912	adherens junction	45/636	199/7371	9.47137e-10	2.63148e-08	1.91323e-08	MSAL01296/MSAL01307/MSAL01466/MSAL01561/MSAL01566/MSAL01575/MSAL01576/MSAL01691/MSAL01692/MSAL02265/MSAL02322/MSAL02435/MSAL02582/MSAL02603/MSAL02633/MSAL02672/MSAL02695/MSAL03197/MSAL03210/MSAL03782/MSAL03783/MSAL03867/MSAL04255/MSAL04768/MSAL04771/MSAL05523/MSAL06308/MSAL06471/MSAL08203/MSAL08986/MSAL09540/MSAL09656/MSAL09657/MSAL09661/MSAL09858/MSAL10646/MSAL10902/MSAL11002/MSAL11019/MSAL11132…	45
brown	CC	GO:0000139	Golgi membrane	45/636	268/7371	8.65837e-06	0.000111292	8.09152e-05	MSAL00439/MSAL00717/MSAL01248/MSAL02272/MSAL02300/MSAL02336/MSAL02596/MSAL03771/MSAL04269/MSAL05187/MSAL05476/MSAL05899/MSAL06100/MSAL06151/MSAL06472/MSAL06484/MSAL06584/MSAL06624/MSAL06627/MSAL07038/MSAL07371/MSAL07416/MSAL07417/MSAL07507/MSAL08356/MSAL08618/MSAL09275/MSAL09372/MSAL09426/MSAL09735/MSAL10101/MSAL10287/MSAL10346/MSAL10528/MSAL10599/MSAL10902/MSAL10990/MSAL10995/MSAL11124/MSAL12392…	45
brown	CC	GO:0099572	postsynaptic specialization	43/636	172/7371	7.56246e-11	3.32118e-09	2.41468e-09	MSAL00512/MSAL00611/MSAL00612/MSAL00614/MSAL01659/MSAL01691/MSAL01692/MSAL02149/MSAL02224/MSAL02265/MSAL02322/MSAL02435/MSAL02582/MSAL02649/MSAL03589/MSAL03605/MSAL03736/MSAL03738/MSAL03867/MSAL04112/MSAL04113/MSAL04255/MSAL05355/MSAL05523/MSAL06151/MSAL06268/MSAL06277/MSAL06538/MSAL07390/MSAL08192/MSAL08194/MSAL08620/MSAL08827/MSAL09004/MSAL09656/MSAL10038/MSAL11019/MSAL11986/MSAL12304/MSAL12521…	43
brown	CC	GO:0005635	nuclear envelope	42/636	290/7371	0.00052689	0.00427186	0.00310588	MSAL00376/MSAL00438/MSAL00441/MSAL01010/MSAL01283/MSAL01566/MSAL02270/MSAL02649/MSAL02695/MSAL02829/MSAL03027/MSAL04023/MSAL04255/MSAL04885/MSAL04886/MSAL05403/MSAL05492/MSAL05523/MSAL06624/MSAL06806/MSAL06861/MSAL07297/MSAL07416/MSAL07417/MSAL08192/MSAL08194/MSAL08203/MSAL08641/MSAL09001/MSAL09354/MSAL09735/MSAL10139/MSAL10282/MSAL10419/MSAL10822/MSAL10990/MSAL11131/MSAL11220/MSAL11277/MSAL12127…	42
brown	CC	GO:0014069	postsynaptic density	41/636	155/7371	3.1206e-11	2.05569e-09	1.4946e-09	MSAL00512/MSAL00611/MSAL00612/MSAL00614/MSAL01659/MSAL01691/MSAL01692/MSAL02149/MSAL02224/MSAL02265/MSAL02322/MSAL02435/MSAL02582/MSAL02649/MSAL03589/MSAL03736/MSAL03738/MSAL03867/MSAL04112/MSAL04113/MSAL04255/MSAL05355/MSAL05523/MSAL06268/MSAL06277/MSAL06538/MSAL07390/MSAL08192/MSAL08194/MSAL08620/MSAL08827/MSAL09004/MSAL09656/MSAL10038/MSAL11019/MSAL11986/MSAL12304/MSAL12521/MSAL12952/MSAL12953…	41
brown	CC	GO:0032279	asymmetric synapse	41/636	156/7371	3.89505e-11	2.28077e-09	1.65824e-09	MSAL00512/MSAL00611/MSAL00612/MSAL00614/MSAL01659/MSAL01691/MSAL01692/MSAL02149/MSAL02224/MSAL02265/MSAL02322/MSAL02435/MSAL02582/MSAL02649/MSAL03589/MSAL03736/MSAL03738/MSAL03867/MSAL04112/MSAL04113/MSAL04255/MSAL05355/MSAL05523/MSAL06268/MSAL06277/MSAL06538/MSAL07390/MSAL08192/MSAL08194/MSAL08620/MSAL08827/MSAL09004/MSAL09656/MSAL10038/MSAL11019/MSAL11986/MSAL12304/MSAL12521/MSAL12952/MSAL12953…	41
brown	CC	GO:0098984	neuron to neuron synapse	41/636	157/7371	4.85066e-11	2.32391e-09	1.68961e-09	MSAL00512/MSAL00611/MSAL00612/MSAL00614/MSAL01659/MSAL01691/MSAL01692/MSAL02149/MSAL02224/MSAL02265/MSAL02322/MSAL02435/MSAL02582/MSAL02649/MSAL03589/MSAL03736/MSAL03738/MSAL03867/MSAL04112/MSAL04113/MSAL04255/MSAL05355/MSAL05523/MSAL06268/MSAL06277/MSAL06538/MSAL07390/MSAL08192/MSAL08194/MSAL08620/MSAL08827/MSAL09004/MSAL09656/MSAL10038/MSAL11019/MSAL11986/MSAL12304/MSAL12521/MSAL12952/MSAL12953…	41
brown	CC	GO:0030427	site of polarized growth	39/636	174/7371	1.67867e-08	3.68608e-07	2.67998e-07	MSAL00110/MSAL00611/MSAL00612/MSAL00614/MSAL01307/MSAL01566/MSAL01659/MSAL01691/MSAL01692/MSAL02321/MSAL02322/MSAL02578/MSAL02649/MSAL03605/MSAL03867/MSAL04007/MSAL04072/MSAL04115/MSAL04255/MSAL04572/MSAL05523/MSAL05663/MSAL05770/MSAL06151/MSAL06477/MSAL06806/MSAL07151/MSAL07206/MSAL07416/MSAL07417/MSAL08641/MSAL10646/MSAL10822/MSAL11002/MSAL11986/MSAL12304/MSAL13008/MSAL13957/MSAL14102	39
brown	CC	GO:0030426	growth cone	38/636	170/7371	2.7821e-08	5.6391e-07	4.09994e-07	MSAL00110/MSAL00611/MSAL00612/MSAL00614/MSAL01307/MSAL01566/MSAL01659/MSAL01691/MSAL01692/MSAL02321/MSAL02322/MSAL02578/MSAL02649/MSAL03605/MSAL03867/MSAL04072/MSAL04115/MSAL04255/MSAL04572/MSAL05523/MSAL05663/MSAL05770/MSAL06151/MSAL06477/MSAL06806/MSAL07151/MSAL07206/MSAL07416/MSAL07417/MSAL08641/MSAL10646/MSAL10822/MSAL11002/MSAL11986/MSAL12304/MSAL13008/MSAL13957/MSAL14102	38
brown	CC	GO:0098552	side of membrane	38/636	191/7371	6.85309e-07	1.24537e-05	9.05454e-06	MSAL00611/MSAL00612/MSAL00614/MSAL01175/MSAL01566/MSAL01575/MSAL01576/MSAL01659/MSAL02130/MSAL02213/MSAL02224/MSAL02322/MSAL02617/MSAL03197/MSAL03210/MSAL03867/MSAL04072/MSAL04255/MSAL04620/MSAL05149/MSAL05643/MSAL06151/MSAL06878/MSAL07749/MSAL08986/MSAL09540/MSAL09718/MSAL09727/MSAL09961/MSAL10498/MSAL10902/MSAL10999/MSAL11960/MSAL12485/MSAL12521/MSAL12920/MSAL13957/MSAL14148	38
brown	CC	GO:0015629	actin cytoskeleton	38/636	217/7371	1.65577e-05	0.00020776	0.000151053	MSAL00611/MSAL00612/MSAL00614/MSAL00811/MSAL00814/MSAL01366/MSAL01466/MSAL01566/MSAL01575/MSAL01576/MSAL01659/MSAL02518/MSAL02603/MSAL02633/MSAL03589/MSAL03867/MSAL04072/MSAL04255/MSAL05190/MSAL05554/MSAL06538/MSAL07001/MSAL07070/MSAL08192/MSAL08194/MSAL08641/MSAL09540/MSAL09606/MSAL10038/MSAL10646/MSAL10822/MSAL10945/MSAL10995/MSAL11002/MSAL12217/MSAL13957/MSAL13997/MSAL14236	38
brown	MF	GO:0008092	cytoskeletal protein binding	93/585	499/6783	1.28339e-13	2.79779e-11	2.23355e-11	MSAL00376/MSAL00811/MSAL00814/MSAL01164/MSAL01366/MSAL01520/MSAL01566/MSAL01575/MSAL01576/MSAL01659/MSAL02145/MSAL02224/MSAL02272/MSAL02317/MSAL02435/MSAL02457/MSAL02515/MSAL02518/MSAL02582/MSAL02603/MSAL02633/MSAL02695/MSAL03027/MSAL03197/MSAL03221/MSAL03589/MSAL03736/MSAL03738/MSAL03782/MSAL03783/MSAL03867/MSAL04007/MSAL04072/MSAL04112/MSAL04113/MSAL04115/MSAL04255/MSAL04620/MSAL04643/MSAL05190…	93
brown	MF	GO:0019904	protein domain specific binding	90/585	470/6783	6.48131e-14	2.11939e-11	1.69196e-11	MSAL00225/MSAL00236/MSAL00376/MSAL00512/MSAL00584/MSAL00845/MSAL00855/MSAL01039/MSAL01130/MSAL01307/MSAL01466/MSAL01566/MSAL01575/MSAL01576/MSAL01659/MSAL01691/MSAL01692/MSAL02117/MSAL02148/MSAL02272/MSAL02292/MSAL02322/MSAL02415/MSAL02457/MSAL02526/MSAL02601/MSAL02687/MSAL02940/MSAL03356/MSAL03530/MSAL03587/MSAL03589/MSAL03736/MSAL03738/MSAL03867/MSAL04072/MSAL04073/MSAL04102/MSAL04112/MSAL04113…	90
brown	MF	GO:0019900	kinase binding	87/585	485/6783	8.19953e-12	5.95832e-10	4.75668e-10	MSAL00225/MSAL00227/MSAL00236/MSAL00328/MSAL00512/MSAL00653/MSAL01077/MSAL01082/MSAL01130/MSAL01307/MSAL01446/MSAL01466/MSAL01566/MSAL01659/MSAL01691/MSAL01692/MSAL01697/MSAL02148/MSAL02248/MSAL02317/MSAL02322/MSAL02526/MSAL02601/MSAL02633/MSAL02669/MSAL02695/MSAL02940/MSAL03027/MSAL03605/MSAL03782/MSAL03783/MSAL03867/MSAL04112/MSAL04113/MSAL04115/MSAL04479/MSAL04480/MSAL04481/MSAL04488/MSAL04667…	87
brown	MF	GO:0019901	protein kinase binding	82/585	441/6783	5.1532e-12	4.21274e-10	3.36314e-10	MSAL00225/MSAL00227/MSAL00236/MSAL00328/MSAL00512/MSAL00653/MSAL01077/MSAL01082/MSAL01130/MSAL01307/MSAL01446/MSAL01466/MSAL01566/MSAL01659/MSAL01691/MSAL01692/MSAL01697/MSAL02248/MSAL02317/MSAL02322/MSAL02526/MSAL02601/MSAL02633/MSAL02669/MSAL02695/MSAL02940/MSAL03027/MSAL03605/MSAL03867/MSAL04112/MSAL04113/MSAL04115/MSAL04479/MSAL04480/MSAL04481/MSAL04488/MSAL04667/MSAL05523/MSAL05876/MSAL05899…	82
brown	MF	GO:0016772	transferase activity, transferring phosphorus-containing groups	76/585	493/6783	2.0754e-07	9.04875e-06	7.22386e-06	MSAL00110/MSAL00205/MSAL00584/MSAL00611/MSAL00612/MSAL00614/MSAL01175/MSAL01217/MSAL01218/MSAL01248/MSAL01353/MSAL01366/MSAL01446/MSAL01561/MSAL01566/MSAL01648/MSAL01649/MSAL01659/MSAL01697/MSAL01712/MSAL01713/MSAL02429/MSAL02490/MSAL02513/MSAL02515/MSAL02579/MSAL02582/MSAL02637/MSAL03210/MSAL03404/MSAL03514/MSAL03579/MSAL03641/MSAL03782/MSAL03783/MSAL03867/MSAL04007/MSAL04023/MSAL04768/MSAL04975…	76
brown	MF	GO:0051020	GTPase binding	75/585	363/6783	1.91524e-13	3.13142e-11	2.4999e-11	MSAL00273/MSAL00512/MSAL00611/MSAL00612/MSAL00614/MSAL00653/MSAL01010/MSAL01039/MSAL01130/MSAL01659/MSAL01697/MSAL02021/MSAL02117/MSAL02206/MSAL02248/MSAL02265/MSAL02336/MSAL02415/MSAL02579/MSAL02582/MSAL02603/MSAL02617/MSAL02621/MSAL02630/MSAL03027/MSAL03605/MSAL03771/MSAL03867/MSAL04414/MSAL04508/MSAL04620/MSAL04643/MSAL04768/MSAL04792/MSAL05440/MSAL05523/MSAL05899/MSAL06035/MSAL06114/MSAL06151…	75
brown	MF	GO:0016301	kinase activity	73/585	406/6783	4.42437e-10	2.2258e-08	1.77691e-08	MSAL00110/MSAL00205/MSAL00584/MSAL00611/MSAL00612/MSAL00614/MSAL01175/MSAL01217/MSAL01218/MSAL01366/MSAL01446/MSAL01561/MSAL01566/MSAL01648/MSAL01649/MSAL01659/MSAL01697/MSAL01712/MSAL01713/MSAL02429/MSAL02490/MSAL02513/MSAL02515/MSAL02579/MSAL02582/MSAL02637/MSAL03210/MSAL03404/MSAL03514/MSAL03641/MSAL03782/MSAL03783/MSAL03867/MSAL04007/MSAL04023/MSAL04768/MSAL04975/MSAL05115/MSAL05149/MSAL05523…	73
brown	MF	GO:0016773	phosphotransferase activity, alcohol group as acceptor	71/585	368/6783	2.81492e-11	1.84096e-09	1.46968e-09	MSAL00110/MSAL00205/MSAL00584/MSAL00611/MSAL00612/MSAL00614/MSAL01175/MSAL01217/MSAL01218/MSAL01366/MSAL01446/MSAL01561/MSAL01566/MSAL01648/MSAL01649/MSAL01659/MSAL01697/MSAL01712/MSAL01713/MSAL02429/MSAL02490/MSAL02513/MSAL02515/MSAL02579/MSAL02637/MSAL03210/MSAL03404/MSAL03514/MSAL03641/MSAL03782/MSAL03783/MSAL03867/MSAL04007/MSAL04023/MSAL04768/MSAL04975/MSAL05115/MSAL05149/MSAL05523/MSAL05567…	71
brown	MF	GO:0004672	protein kinase activity	66/585	290/6783	5.29121e-14	2.11939e-11	1.69196e-11	MSAL00110/MSAL00205/MSAL00584/MSAL00611/MSAL00612/MSAL00614/MSAL01175/MSAL01217/MSAL01218/MSAL01366/MSAL01446/MSAL01561/MSAL01566/MSAL01648/MSAL01649/MSAL01659/MSAL01697/MSAL01712/MSAL01713/MSAL02429/MSAL02490/MSAL02513/MSAL02515/MSAL02579/MSAL02637/MSAL03210/MSAL03404/MSAL03514/MSAL03641/MSAL03867/MSAL04007/MSAL04023/MSAL04768/MSAL04975/MSAL05115/MSAL05149/MSAL05523/MSAL05567/MSAL06372/MSAL06376…	66
brown	MF	GO:0031267	small GTPase binding	66/585	314/6783	2.75836e-12	2.66945e-10	2.13109e-10	MSAL00273/MSAL00512/MSAL00611/MSAL00612/MSAL00614/MSAL00653/MSAL01010/MSAL01039/MSAL01130/MSAL01697/MSAL02021/MSAL02206/MSAL02248/MSAL02265/MSAL02415/MSAL02579/MSAL02582/MSAL02617/MSAL02621/MSAL02630/MSAL03027/MSAL03605/MSAL03771/MSAL03867/MSAL04414/MSAL04508/MSAL04620/MSAL04643/MSAL04768/MSAL04792/MSAL05440/MSAL05523/MSAL05899/MSAL06035/MSAL06114/MSAL06151/MSAL06277/MSAL06295/MSAL06376/MSAL06538…	66
brown	MF	GO:0060589	nucleoside-triphosphatase regulator activity	61/585	278/6783	2.85721e-12	2.66945e-10	2.13109e-10	MSAL00273/MSAL00611/MSAL00612/MSAL00614/MSAL00653/MSAL01948/MSAL02021/MSAL02206/MSAL02224/MSAL02265/MSAL02272/MSAL02336/MSAL02579/MSAL02617/MSAL02621/MSAL02630/MSAL02662/MSAL03405/MSAL03610/MSAL03771/MSAL03781/MSAL03867/MSAL04414/MSAL04508/MSAL04620/MSAL04643/MSAL04792/MSAL04885/MSAL04886/MSAL05440/MSAL05643/MSAL06035/MSAL06114/MSAL06118/MSAL06151/MSAL06295/MSAL06538/MSAL06758/MSAL06768/MSAL06778…	61
brown	MF	GO:0030695	GTPase regulator activity	59/585	257/6783	8.72406e-13	1.14111e-10	9.10975e-11	MSAL00273/MSAL00611/MSAL00612/MSAL00614/MSAL00653/MSAL01948/MSAL02021/MSAL02206/MSAL02224/MSAL02265/MSAL02336/MSAL02579/MSAL02617/MSAL02621/MSAL02630/MSAL02662/MSAL03405/MSAL03610/MSAL03771/MSAL03781/MSAL03867/MSAL04414/MSAL04508/MSAL04620/MSAL04643/MSAL04792/MSAL04885/MSAL04886/MSAL05440/MSAL05643/MSAL06035/MSAL06114/MSAL06151/MSAL06295/MSAL06538/MSAL06758/MSAL06768/MSAL06778/MSAL07390/MSAL07560…	59
brown	MF	GO:0008134	transcription factor binding	55/585	460/6783	0.00705552	0.0476385	0.038031	MSAL00225/MSAL00236/MSAL00845/MSAL00855/MSAL00899/MSAL01446/MSAL01697/MSAL02115/MSAL02238/MSAL02317/MSAL02346/MSAL02370/MSAL02466/MSAL02575/MSAL02601/MSAL02633/MSAL02687/MSAL03125/MSAL03530/MSAL03587/MSAL03605/MSAL04479/MSAL04480/MSAL04481/MSAL04488/MSAL04909/MSAL04985/MSAL05115/MSAL05149/MSAL05190/MSAL05403/MSAL06118/MSAL06229/MSAL06277/MSAL06372/MSAL06937/MSAL06970/MSAL07016/MSAL07121/MSAL07122…	55
brown	MF	GO:0008047	enzyme activator activity	50/585	247/6783	5.67261e-09	2.64992e-07	2.1155e-07	MSAL00611/MSAL00612/MSAL00614/MSAL00653/MSAL01366/MSAL02021/MSAL02206/MSAL02224/MSAL02265/MSAL02272/MSAL02621/MSAL02662/MSAL02940/MSAL03405/MSAL03610/MSAL03781/MSAL04451/MSAL04541/MSAL04792/MSAL04885/MSAL04886/MSAL05440/MSAL05523/MSAL05643/MSAL06295/MSAL06627/MSAL06778/MSAL07371/MSAL07390/MSAL07416/MSAL07417/MSAL07749/MSAL07810/MSAL08151/MSAL08643/MSAL08754/MSAL09054/MSAL09606/MSAL09718/MSAL10038…	50
brown	MF	GO:0035639	purine ribonucleoside triphosphate binding	50/585	301/6783	3.50129e-06	0.000120518	9.62127e-05	MSAL01039/MSAL01164/MSAL01217/MSAL01218/MSAL01366/MSAL01566/MSAL01712/MSAL01713/MSAL02130/MSAL02272/MSAL02513/MSAL02515/MSAL02579/MSAL03641/MSAL04023/MSAL04112/MSAL04113/MSAL04115/MSAL05190/MSAL05278/MSAL05523/MSAL06030/MSAL06118/MSAL06372/MSAL06766/MSAL06767/MSAL07001/MSAL07371/MSAL07640/MSAL07802/MSAL08356/MSAL08403/MSAL08559/MSAL08674/MSAL09054/MSAL09275/MSAL09606/MSAL09718/MSAL10038/MSAL10239…	50
brown	MF	GO:0032555	purine ribonucleotide binding	50/585	346/6783	0.000159214	0.00306253	0.00244489	MSAL01039/MSAL01164/MSAL01217/MSAL01218/MSAL01366/MSAL01566/MSAL01712/MSAL01713/MSAL02130/MSAL02272/MSAL02513/MSAL02515/MSAL02579/MSAL03641/MSAL04023/MSAL04112/MSAL04113/MSAL04115/MSAL05190/MSAL05278/MSAL05523/MSAL06030/MSAL06118/MSAL06372/MSAL06766/MSAL06767/MSAL07001/MSAL07371/MSAL07640/MSAL07802/MSAL08356/MSAL08403/MSAL08559/MSAL08674/MSAL09054/MSAL09275/MSAL09606/MSAL09718/MSAL10038/MSAL10239…	50
brown	MF	GO:0032553	ribonucleotide binding	50/585	356/6783	0.000321482	0.00525624	0.00419619	MSAL01039/MSAL01164/MSAL01217/MSAL01218/MSAL01366/MSAL01566/MSAL01712/MSAL01713/MSAL02130/MSAL02272/MSAL02513/MSAL02515/MSAL02579/MSAL03641/MSAL04023/MSAL04112/MSAL04113/MSAL04115/MSAL05190/MSAL05278/MSAL05523/MSAL06030/MSAL06118/MSAL06372/MSAL06766/MSAL06767/MSAL07001/MSAL07371/MSAL07640/MSAL07802/MSAL08356/MSAL08403/MSAL08559/MSAL08674/MSAL09054/MSAL09275/MSAL09606/MSAL09718/MSAL10038/MSAL10239…	50
brown	MF	GO:0017076	purine nucleotide binding	50/585	357/6783	0.000344	0.00548721	0.00438059	MSAL01039/MSAL01164/MSAL01217/MSAL01218/MSAL01366/MSAL01566/MSAL01712/MSAL01713/MSAL02130/MSAL02272/MSAL02513/MSAL02515/MSAL02579/MSAL03641/MSAL04023/MSAL04112/MSAL04113/MSAL04115/MSAL05190/MSAL05278/MSAL05523/MSAL06030/MSAL06118/MSAL06372/MSAL06766/MSAL06767/MSAL07001/MSAL07371/MSAL07640/MSAL07802/MSAL08356/MSAL08403/MSAL08559/MSAL08674/MSAL09054/MSAL09275/MSAL09606/MSAL09718/MSAL10038/MSAL10239…	50
brown	MF	GO:0004674	protein serine/threonine kinase activity	47/585	208/6783	3.73253e-10	2.03423e-08	1.62398e-08	MSAL00110/MSAL00584/MSAL00611/MSAL00612/MSAL00614/MSAL01217/MSAL01218/MSAL01366/MSAL01561/MSAL01648/MSAL01649/MSAL01697/MSAL01712/MSAL01713/MSAL02429/MSAL02513/MSAL02515/MSAL02637/MSAL03514/MSAL03641/MSAL03867/MSAL04023/MSAL04768/MSAL04975/MSAL05115/MSAL05523/MSAL06372/MSAL06376/MSAL07502/MSAL07534/MSAL07802/MSAL08356/MSAL08559/MSAL09012/MSAL09359/MSAL09646/MSAL10038/MSAL10132/MSAL10204/MSAL10750…	47
brown	MF	GO:0008289	lipid binding	45/585	307/6783	0.000245397	0.00445804	0.00355897	MSAL00512/MSAL00620/MSAL00845/MSAL00855/MSAL01130/MSAL01366/MSAL02117/MSAL02224/MSAL02415/MSAL02526/MSAL02563/MSAL02617/MSAL02649/MSAL02674/MSAL02687/MSAL02878/MSAL03197/MSAL03422/MSAL04112/MSAL04113/MSAL04135/MSAL06229/MSAL06458/MSAL06538/MSAL07749/MSAL08075/MSAL08203/MSAL08620/MSAL08795/MSAL08882/MSAL08986/MSAL09001/MSAL09004/MSAL09054/MSAL09171/MSAL09540/MSAL09687/MSAL10014/MSAL10241/MSAL10346…	45
brown	MF	GO:0003712	transcription coregulator activity	45/585	319/6783	0.000580873	0.00883468	0.00705296	MSAL00682/MSAL01126/MSAL01697/MSAL02115/MSAL02222/MSAL02238/MSAL02346/MSAL02466/MSAL02601/MSAL02687/MSAL02789/MSAL03520/MSAL03530/MSAL03587/MSAL04351/MSAL04479/MSAL04480/MSAL04481/MSAL04488/MSAL05403/MSAL05529/MSAL06268/MSAL06878/MSAL06937/MSAL06970/MSAL07016/MSAL08674/MSAL08753/MSAL09013/MSAL09120/MSAL09442/MSAL09735/MSAL09742/MSAL10172/MSAL10282/MSAL10560/MSAL11624/MSAL11628/MSAL11629/MSAL12023…	45
brown	MF	GO:0046982	protein heterodimerization activity	39/585	296/6783	0.00460158	0.0349934	0.0279362	MSAL00205/MSAL00376/MSAL00584/MSAL01446/MSAL01712/MSAL01713/MSAL02238/MSAL02265/MSAL02300/MSAL02317/MSAL02435/MSAL02575/MSAL02601/MSAL02687/MSAL02789/MSAL03405/MSAL03530/MSAL03736/MSAL03738/MSAL04479/MSAL04480/MSAL04481/MSAL04488/MSAL05403/MSAL05440/MSAL05770/MSAL06268/MSAL07416/MSAL07417/MSAL08192/MSAL08194/MSAL08203/MSAL08643/MSAL09372/MSAL09735/MSAL11002/MSAL11741/MSAL12304/MSAL13008	39
brown	MF	GO:0140297	DNA-binding transcription factor binding	38/585	266/6783	0.00121233	0.0142141	0.0113475	MSAL00225/MSAL00236/MSAL01446/MSAL01697/MSAL02115/MSAL02238/MSAL02317/MSAL02346/MSAL02370/MSAL02466/MSAL02601/MSAL02687/MSAL03530/MSAL03587/MSAL04479/MSAL04480/MSAL04481/MSAL04488/MSAL04909/MSAL04985/MSAL05149/MSAL06118/MSAL06277/MSAL06372/MSAL06937/MSAL06970/MSAL07121/MSAL07122/MSAL07757/MSAL08753/MSAL09442/MSAL10346/MSAL11000/MSAL11132/MSAL11210/MSAL12358/MSAL14108/MSAL14135	38
brown	MF	GO:0005096	GTPase activator activity	34/585	119/6783	1.56272e-10	9.29105e-09	7.41729e-09	MSAL00611/MSAL00612/MSAL00614/MSAL00653/MSAL02021/MSAL02206/MSAL02224/MSAL02265/MSAL02621/MSAL02662/MSAL03405/MSAL03610/MSAL03781/MSAL04792/MSAL04885/MSAL04886/MSAL05440/MSAL05643/MSAL06295/MSAL06778/MSAL07390/MSAL07749/MSAL07810/MSAL08643/MSAL08754/MSAL09054/MSAL09606/MSAL09718/MSAL10990/MSAL10995/MSAL12217/MSAL12521/MSAL12984/MSAL13997	34
brown	MF	GO:0005524	ATP binding	34/585	213/6783	0.000289922	0.00512457	0.00409108	MSAL01039/MSAL01217/MSAL01218/MSAL01366/MSAL01566/MSAL01712/MSAL01713/MSAL02513/MSAL02515/MSAL03641/MSAL04023/MSAL04112/MSAL04113/MSAL05190/MSAL05278/MSAL06118/MSAL06372/MSAL06766/MSAL06767/MSAL07802/MSAL08356/MSAL08559/MSAL08674/MSAL09054/MSAL09606/MSAL10038/MSAL11002/MSAL11132/MSAL11491/MSAL11492/MSAL12113/MSAL13885/MSAL14102/MSAL14219	34
brown	MF	GO:0032559	adenyl ribonucleotide binding	34/585	251/6783	0.00514416	0.0383949	0.0306517	MSAL01039/MSAL01217/MSAL01218/MSAL01366/MSAL01566/MSAL01712/MSAL01713/MSAL02513/MSAL02515/MSAL03641/MSAL04023/MSAL04112/MSAL04113/MSAL05190/MSAL05278/MSAL06118/MSAL06372/MSAL06766/MSAL06767/MSAL07802/MSAL08356/MSAL08559/MSAL08674/MSAL09054/MSAL09606/MSAL10038/MSAL11002/MSAL11132/MSAL11491/MSAL11492/MSAL12113/MSAL13885/MSAL14102/MSAL14219	34
brown	MF	GO:0030554	adenyl nucleotide binding	34/585	257/6783	0.00740819	0.049319	0.0393727	MSAL01039/MSAL01217/MSAL01218/MSAL01366/MSAL01566/MSAL01712/MSAL01713/MSAL02513/MSAL02515/MSAL03641/MSAL04023/MSAL04112/MSAL04113/MSAL05190/MSAL05278/MSAL06118/MSAL06372/MSAL06766/MSAL06767/MSAL07802/MSAL08356/MSAL08559/MSAL08674/MSAL09054/MSAL09606/MSAL10038/MSAL11002/MSAL11132/MSAL11491/MSAL11492/MSAL12113/MSAL13885/MSAL14102/MSAL14219	34
brown	MF	GO:0003779	actin binding	33/585	188/6783	5.48805e-05	0.00132933	0.00106124	MSAL00811/MSAL00814/MSAL01566/MSAL01575/MSAL01576/MSAL01659/MSAL02317/MSAL02435/MSAL02518/MSAL02603/MSAL02633/MSAL03197/MSAL03589/MSAL03736/MSAL03738/MSAL03867/MSAL04007/MSAL04115/MSAL04255/MSAL05190/MSAL05554/MSAL06538/MSAL07070/MSAL07390/MSAL07659/MSAL08827/MSAL08986/MSAL09540/MSAL09606/MSAL10646/MSAL10945/MSAL11002/MSAL11348	33
brown	MF	GO:0004842	ubiquitin-protein transferase activity	33/585	198/6783	0.000155328	0.00306253	0.00244489	MSAL00016/MSAL01307/MSAL02222/MSAL02342/MSAL02385/MSAL02645/MSAL02650/MSAL03059/MSAL03475/MSAL03514/MSAL04654/MSAL04667/MSAL05355/MSAL05554/MSAL06178/MSAL06425/MSAL06525/MSAL06937/MSAL08063/MSAL08712/MSAL09489/MSAL10282/MSAL10349/MSAL10434/MSAL10891/MSAL11217/MSAL11237/MSAL11659/MSAL12062/MSAL12063/MSAL12657/MSAL14108/MSAL14135	33
brown	MF	GO:0019787	ubiquitin-like protein transferase activity	33/585	205/6783	0.00030296	0.00521409	0.00416255	MSAL00016/MSAL01307/MSAL02222/MSAL02342/MSAL02385/MSAL02645/MSAL02650/MSAL03059/MSAL03475/MSAL03514/MSAL04654/MSAL04667/MSAL05355/MSAL05554/MSAL06178/MSAL06425/MSAL06525/MSAL06937/MSAL08063/MSAL08712/MSAL09489/MSAL10282/MSAL10349/MSAL10434/MSAL10891/MSAL11217/MSAL11237/MSAL11659/MSAL12062/MSAL12063/MSAL12657/MSAL14108/MSAL14135	33
midnightblue	BP	GO:0006558	L-phenylalanine metabolic process	4/51	11/7686	5.48425e-07	0.000203191	0.000193681	MSAL03619/MSAL05557/MSAL07656/MSAL10876	4
midnightblue	BP	GO:0006559	L-phenylalanine catabolic process	4/51	11/7686	5.48425e-07	0.000203191	0.000193681	MSAL03619/MSAL05557/MSAL07656/MSAL10876	4
midnightblue	BP	GO:1902221	erythrose 4-phosphate/phosphoenolpyruvate family amino acid metabolic process	4/51	11/7686	5.48425e-07	0.000203191	0.000193681	MSAL03619/MSAL05557/MSAL07656/MSAL10876	4
midnightblue	BP	GO:1902222	erythrose 4-phosphate/phosphoenolpyruvate family amino acid catabolic process	4/51	11/7686	5.48425e-07	0.000203191	0.000193681	MSAL03619/MSAL05557/MSAL07656/MSAL10876	4
midnightblue	BP	GO:0009074	aromatic amino acid family catabolic process	4/51	14/7686	1.63927e-06	0.000485879	0.000463136	MSAL03619/MSAL05557/MSAL07656/MSAL10876	4
midnightblue	BP	GO:0006570	tyrosine metabolic process	4/51	18/7686	4.91386e-06	0.00121372	0.00115691	MSAL03619/MSAL05557/MSAL07656/MSAL10876	4
midnightblue	BP	GO:0042737	drug catabolic process	6/51	79/7686	1.21285e-05	0.00256778	0.00244759	MSAL03619/MSAL05557/MSAL07656/MSAL09498/MSAL09499/MSAL10876	6
midnightblue	BP	GO:0007608	sensory perception of smell	6/51	86/7686	1.9804e-05	0.00366868	0.00349696	MSAL02960/MSAL02979/MSAL02986/MSAL02987/MSAL03630/MSAL05014	6
midnightblue	BP	GO:0009072	aromatic amino acid family metabolic process	4/51	29/7686	3.614e-05	0.00595105	0.0056725	MSAL03619/MSAL05557/MSAL07656/MSAL10876	4
midnightblue	BP	GO:0008062	eclosion rhythm	3/51	13/7686	7.51264e-05	0.0111337	0.0106126	MSAL01625/MSAL04845/MSAL05745	3
midnightblue	BP	GO:0007606	sensory perception of chemical stimulus	6/51	124/7686	0.000155336	0.0199905	0.0190548	MSAL02960/MSAL02979/MSAL02986/MSAL02987/MSAL03630/MSAL05014	6
midnightblue	BP	GO:0045187	regulation of circadian sleep/wake cycle, sleep	4/51	43/7686	0.000175355	0.0199905	0.0190548	MSAL01625/MSAL01730/MSAL04845/MSAL05745	4
midnightblue	BP	GO:0009648	photoperiodism	3/51	17/7686	0.000175306	0.0199905	0.0190548	MSAL01625/MSAL04845/MSAL05745	3
midnightblue	BP	GO:0050802	circadian sleep/wake cycle, sleep	4/51	46/7686	0.000228498	0.0241882	0.023056	MSAL01625/MSAL01730/MSAL04845/MSAL05745	4
midnightblue	BP	GO:0022410	circadian sleep/wake cycle process	4/51	50/7686	0.000316236	0.0311699	0.0297109	MSAL01625/MSAL01730/MSAL04845/MSAL05745	4
midnightblue	BP	GO:0060025	regulation of synaptic activity	3/51	21/7686	0.000336517	0.0311699	0.0297109	MSAL01730/MSAL08289/MSAL08292	3
midnightblue	BP	GO:0042749	regulation of circadian sleep/wake cycle	4/51	53/7686	0.000396245	0.0326242	0.0310971	MSAL01625/MSAL01730/MSAL04845/MSAL05745	4
midnightblue	BP	GO:0007562	eclosion	3/51	22/7686	0.000387833	0.0326242	0.0310971	MSAL01625/MSAL04845/MSAL05745	3
midnightblue	BP	GO:0019236	response to pheromone	3/51	23/7686	0.000443926	0.0346263	0.0330055	MSAL02960/MSAL02986/MSAL02987	3
midnightblue	BP	GO:0008015	blood circulation	7/51	226/7686	0.000665851	0.0463679	0.0441975	MSAL01625/MSAL01730/MSAL04463/MSAL05745/MSAL06841/MSAL07605/MSAL08569	7
midnightblue	BP	GO:0035725	sodium ion transmembrane transport	5/51	108/7686	0.000701351	0.0463679	0.0441975	MSAL04738/MSAL08289/MSAL08292/MSAL10609/MSAL10611	5
midnightblue	BP	GO:0042745	circadian sleep/wake cycle	4/51	61/7686	0.000679129	0.0463679	0.0441975	MSAL01625/MSAL01730/MSAL04845/MSAL05745	4
midnightblue	BP	GO:0009649	entrainment of circadian clock	3/51	27/7686	0.00071961	0.0463679	0.0441975	MSAL01625/MSAL04845/MSAL05745	3
midnightblue	BP	GO:0010035	response to inorganic substance	10/51	463/7686	0.000779307	0.0475548	0.0453289	MSAL00253/MSAL01625/MSAL04432/MSAL04845/MSAL05014/MSAL05557/MSAL07605/MSAL09498/MSAL09499/MSAL11652	10
midnightblue	BP	GO:0071684	organism emergence from protective structure	3/51	28/7686	0.000802206	0.0475548	0.0453289	MSAL01625/MSAL04845/MSAL05745	3
midnightblue	BP	GO:0003013	circulatory system process	7/51	238/7686	0.00090447	0.0515548	0.0491417	MSAL01625/MSAL01730/MSAL04463/MSAL05745/MSAL06841/MSAL07605/MSAL08569	7
midnightblue	BP	GO:1901606	alpha-amino acid catabolic process	4/51	69/7686	0.00108201	0.0593902	0.0566103	MSAL03619/MSAL05557/MSAL07656/MSAL10876	4
midnightblue	BP	GO:0006814	sodium ion transport	5/51	122/7686	0.00121641	0.0621627	0.059253	MSAL04738/MSAL08289/MSAL08292/MSAL10609/MSAL10611	5
midnightblue	BP	GO:0060612	adipose tissue development	3/51	32/7686	0.0011921	0.0621627	0.059253	MSAL09498/MSAL09499/MSAL11652	3
midnightblue	BP	GO:0044282	small molecule catabolic process	7/51	258/7686	0.00144816	0.0715393	0.0681907	MSAL03619/MSAL05557/MSAL07656/MSAL08569/MSAL09498/MSAL09499/MSAL10876	7
midnightblue	CC	GO:0032590	dendrite membrane	3/50	33/7371	0.00138865	0.140691	0.133469	MSAL01730/MSAL10609/MSAL10611	3
midnightblue	CC	GO:0098576	lumenal side of membrane	2/50	10/7371	0.00196014	0.140691	0.133469	MSAL09498/MSAL09499	2
midnightblue	CC	GO:0034702	ion channel complex	4/50	97/7371	0.00408476	0.140691	0.133469	MSAL01730/MSAL08289/MSAL08292/MSAL08569	4
midnightblue	CC	GO:0005615	extracellular space	9/50	477/7371	0.00426915	0.140691	0.133469	MSAL02960/MSAL02979/MSAL02986/MSAL02987/MSAL03103/MSAL03630/MSAL04902/MSAL09593/MSAL12793	9
midnightblue	CC	GO:0032589	neuron projection membrane	3/50	53/7371	0.00542162	0.140691	0.133469	MSAL01730/MSAL10609/MSAL10611	3
midnightblue	CC	GO:1902495	transmembrane transporter complex	4/50	108/7371	0.00598295	0.140691	0.133469	MSAL01730/MSAL08289/MSAL08292/MSAL08569	4
midnightblue	CC	GO:0097482	muscle cell postsynaptic specialization	2/50	18/7371	0.00643761	0.140691	0.133469	MSAL08289/MSAL08292	2
midnightblue	CC	GO:1990351	transporter complex	4/50	116/7371	0.00768364	0.140691	0.133469	MSAL01730/MSAL08289/MSAL08292/MSAL08569	4
midnightblue	CC	GO:0098975	postsynapse of neuromuscular junction	2/50	21/7371	0.00872219	0.140691	0.133469	MSAL08289/MSAL08292	2
midnightblue	CC	GO:0008328	ionotropic glutamate receptor complex	2/50	22/7371	0.00955311	0.140691	0.133469	MSAL08289/MSAL08292	2
midnightblue	CC	GO:0016529	sarcoplasmic reticulum	2/50	22/7371	0.00955311	0.140691	0.133469	MSAL02379/MSAL08569	2
midnightblue	CC	GO:0098878	neurotransmitter receptor complex	2/50	24/7371	0.0113161	0.152767	0.144925	MSAL08289/MSAL08292	2
midnightblue	CC	GO:0016528	sarcoplasm	2/50	30/7371	0.0173805	0.216588	0.20547	MSAL02379/MSAL08569	2
midnightblue	CC	GO:0030016	myofibril	4/50	153/7371	0.0196246	0.227085	0.215428	MSAL01698/MSAL04805/MSAL06841/MSAL08569	4
midnightblue	CC	GO:0043292	contractile fiber	4/50	168/7371	0.0265962	0.287239	0.272494	MSAL01698/MSAL04805/MSAL06841/MSAL08569	4
midnightblue	CC	GO:0031256	leading edge membrane	3/50	98/7371	0.0284698	0.288256	0.27346	MSAL01730/MSAL10609/MSAL10611	3
midnightblue	CC	GO:0031672	A band	2/50	56/7371	0.0550639	0.416037	0.394681	MSAL01698/MSAL08569	2
midnightblue	CC	GO:0031594	neuromuscular junction	3/50	134/7371	0.062044	0.416037	0.394681	MSAL07605/MSAL08289/MSAL08292	3
midnightblue	CC	GO:0030017	sarcomere	3/50	135/7371	0.0631602	0.416037	0.394681	MSAL01698/MSAL04805/MSAL08569	3
midnightblue	CC	GO:0033017	sarcoplasmic reticulum membrane	1/50	10/7371	0.0658388	0.416037	0.394681	MSAL08569	1
midnightblue	CC	GO:0098533	ATPase dependent transmembrane transport complex	1/50	10/7371	0.0658388	0.416037	0.394681	MSAL08569	1
midnightblue	CC	GO:0098797	plasma membrane protein complex	4/50	227/7371	0.0670924	0.416037	0.394681	MSAL01730/MSAL06841/MSAL08289/MSAL08292	4
midnightblue	CC	GO:0042383	sarcolemma	2/50	64/7371	0.0696819	0.416037	0.394681	MSAL06841/MSAL07605	2
midnightblue	CC	GO:0005811	lipid droplet	2/50	65/7371	0.0715909	0.416037	0.394681	MSAL11652/MSAL11870	2
midnightblue	CC	GO:0005726	perichromatin fibrils	1/50	11/7371	0.0721841	0.416037	0.394681	MSAL01625	1
midnightblue	CC	GO:0016010	dystrophin-associated glycoprotein complex	1/50	11/7371	0.0721841	0.416037	0.394681	MSAL06841	1
midnightblue	CC	GO:0090665	glycoprotein complex	1/50	11/7371	0.0721841	0.416037	0.394681	MSAL06841	1
midnightblue	CC	GO:0001772	immunological synapse	1/50	12/7371	0.0784872	0.416037	0.394681	MSAL07605	1
midnightblue	CC	GO:0099512	supramolecular fiber	5/50	341/7371	0.0798591	0.416037	0.394681	MSAL00253/MSAL01698/MSAL04805/MSAL06841/MSAL08569	5
midnightblue	CC	GO:0099081	supramolecular polymer	5/50	343/7371	0.0814277	0.416037	0.394681	MSAL00253/MSAL01698/MSAL04805/MSAL06841/MSAL08569	5
midnightblue	MF	GO:0046873	metal ion transmembrane transporter activity	8/46	218/6783	9.10337e-05	0.00955853	0.00857633	MSAL01730/MSAL04738/MSAL08289/MSAL08292/MSAL08569/MSAL10609/MSAL10611/MSAL11705	8
midnightblue	MF	GO:0022890	inorganic cation transmembrane transporter activity	8/46	319/6783	0.00119449	0.0358348	0.0321525	MSAL01730/MSAL04738/MSAL08289/MSAL08292/MSAL08569/MSAL10609/MSAL10611/MSAL11705	8
midnightblue	MF	GO:0008324	cation transmembrane transporter activity	8/46	331/6783	0.0015148	0.0397636	0.0356776	MSAL01730/MSAL04738/MSAL08289/MSAL08292/MSAL08569/MSAL10609/MSAL10611/MSAL11705	8
midnightblue	MF	GO:0005261	cation channel activity	6/46	167/6783	0.000842958	0.0295035	0.0264718	MSAL01730/MSAL08289/MSAL08292/MSAL10609/MSAL10611/MSAL11705	6
midnightblue	MF	GO:0005549	odorant binding	5/46	31/6783	1.7094e-06	0.000358975	0.000322088	MSAL02960/MSAL02979/MSAL02986/MSAL02987/MSAL03630	5
midnightblue	MF	GO:0015081	sodium ion transmembrane transporter activity	5/46	90/6783	0.000328294	0.0172354	0.0154644	MSAL04738/MSAL08289/MSAL08292/MSAL10609/MSAL10611	5
midnightblue	MF	GO:0005272	sodium channel activity	4/46	41/6783	0.000156082	0.0109258	0.00980306	MSAL08289/MSAL08292/MSAL10609/MSAL10611	4
midnightblue	MF	GO:0005267	potassium channel activity	4/46	56/6783	0.000525586	0.0220746	0.0198063	MSAL01730/MSAL08289/MSAL08292/MSAL11705	4
midnightblue	MF	GO:0015079	potassium ion transmembrane transporter activity	4/46	77/6783	0.00174571	0.0407332	0.0365476	MSAL01730/MSAL08289/MSAL08292/MSAL11705	4
midnightblue	MF	GO:0015277	kainate selective glutamate receptor activity	2/46	12/6783	0.00284409	0.0507378	0.0455242	MSAL08289/MSAL08292	2
midnightblue	MF	GO:0005216	ion channel activity	6/46	213/6783	0.00293013	0.0507378	0.0455242	MSAL01730/MSAL08289/MSAL08292/MSAL10609/MSAL10611/MSAL11705	6
midnightblue	MF	GO:0015267	channel activity	6/46	218/6783	0.00328877	0.0507378	0.0455242	MSAL01730/MSAL08289/MSAL08292/MSAL10609/MSAL10611/MSAL11705	6
midnightblue	MF	GO:0022803	passive transmembrane transporter activity	6/46	218/6783	0.00328877	0.0507378	0.0455242	MSAL01730/MSAL08289/MSAL08292/MSAL10609/MSAL10611/MSAL11705	6
midnightblue	MF	GO:0015318	inorganic molecular entity transmembrane transporter activity	9/46	463/6783	0.00338252	0.0507378	0.0455242	MSAL01730/MSAL04738/MSAL08289/MSAL08292/MSAL08569/MSAL10208/MSAL10609/MSAL10611/MSAL11705	9
midnightblue	MF	GO:0022849	glutamate-gated calcium ion channel activity	2/46	14/6783	0.00388771	0.0544279	0.048835	MSAL08289/MSAL08292	2
midnightblue	MF	GO:0099094	ligand-gated cation channel activity	3/46	53/6783	0.00539564	0.0708178	0.0635408	MSAL08289/MSAL08292/MSAL11705	3
midnightblue	MF	GO:0004970	ionotropic glutamate receptor activity	2/46	18/6783	0.00642476	0.0793647	0.0712094	MSAL08289/MSAL08292	2
midnightblue	MF	GO:0008066	glutamate receptor activity	2/46	22/6783	0.00953464	0.104968	0.0941822	MSAL08289/MSAL08292	2
midnightblue	MF	GO:0099604	ligand-gated calcium channel activity	2/46	22/6783	0.00953464	0.104968	0.0941822	MSAL08289/MSAL08292	2
midnightblue	MF	GO:0015276	ligand-gated ion channel activity	3/46	68/6783	0.0107558	0.104968	0.0941822	MSAL08289/MSAL08292/MSAL11705	3
midnightblue	MF	GO:0022834	ligand-gated channel activity	3/46	68/6783	0.0107558	0.104968	0.0941822	MSAL08289/MSAL08292/MSAL11705	3
midnightblue	MF	GO:0022839	ion gated channel activity	4/46	129/6783	0.0109967	0.104968	0.0941822	MSAL01730/MSAL08289/MSAL08292/MSAL11705	4
midnightblue	MF	GO:0022836	gated channel activity	4/46	133/6783	0.0122015	0.111405	0.0999572	MSAL01730/MSAL08289/MSAL08292/MSAL11705	4
midnightblue	MF	GO:0015085	calcium ion transmembrane transporter activity	3/46	77/6783	0.0150496	0.131684	0.118153	MSAL08289/MSAL08292/MSAL08569	3
midnightblue	MF	GO:0005249	voltage-gated potassium channel activity	2/46	33/6783	0.0207896	0.174211	0.15631	MSAL01730/MSAL11705	2
midnightblue	MF	GO:0051213	dioxygenase activity	2/46	34/6783	0.0219947	0.174211	0.15631	MSAL07656/MSAL10876	2
midnightblue	MF	GO:0022824	transmitter-gated ion channel activity	2/46	35/6783	0.0232282	0.174211	0.15631	MSAL08289/MSAL08292	2
midnightblue	MF	GO:0022835	transmitter-gated channel activity	2/46	35/6783	0.0232282	0.174211	0.15631	MSAL08289/MSAL08292	2
midnightblue	MF	GO:0005230	extracellular ligand-gated ion channel activity	2/46	37/6783	0.0257788	0.186674	0.167492	MSAL08289/MSAL08292	2
midnightblue	MF	GO:0015297	antiporter activity	2/46	42/6783	0.0326238	0.228366	0.2049	MSAL04738/MSAL10208	2
lightcyan	BP	GO:0097435	supramolecular fiber organization	15/45	442/7686	1.37378e-08	2.02404e-06	1.71603e-06	MSAL00263/MSAL00264/MSAL02282/MSAL06209/MSAL06210/MSAL07318/MSAL07488/MSAL09027/MSAL11322/MSAL11480/MSAL11481/MSAL11482/MSAL11484/MSAL11673/MSAL13988	15
lightcyan	BP	GO:0030036	actin cytoskeleton organization	15/45	449/7686	1.69911e-08	2.25302e-06	1.91016e-06	MSAL00263/MSAL00264/MSAL02282/MSAL06209/MSAL06210/MSAL07318/MSAL07488/MSAL09027/MSAL11322/MSAL11480/MSAL11481/MSAL11482/MSAL11484/MSAL11673/MSAL13988	15
lightcyan	BP	GO:0030029	actin filament-based process	15/45	493/7686	5.95293e-08	6.07199e-06	5.14796e-06	MSAL00263/MSAL00264/MSAL02282/MSAL06209/MSAL06210/MSAL07318/MSAL07488/MSAL09027/MSAL11322/MSAL11480/MSAL11481/MSAL11482/MSAL11484/MSAL11673/MSAL13988	15
lightcyan	BP	GO:0031032	actomyosin structure organization	14/45	185/7686	1.16405e-12	1.54354e-09	1.30864e-09	MSAL00263/MSAL00264/MSAL06209/MSAL06210/MSAL07318/MSAL07488/MSAL09027/MSAL11322/MSAL11480/MSAL11481/MSAL11482/MSAL11484/MSAL11673/MSAL13988	14
lightcyan	BP	GO:0007015	actin filament organization	12/45	244/7686	9.08188e-09	1.50532e-06	1.27624e-06	MSAL02282/MSAL06209/MSAL06210/MSAL07488/MSAL09027/MSAL11322/MSAL11480/MSAL11481/MSAL11482/MSAL11484/MSAL11673/MSAL13988	12
lightcyan	BP	GO:0051146	striated muscle cell differentiation	11/45	237/7686	7.64421e-08	7.24016e-06	6.13836e-06	MSAL00263/MSAL00264/MSAL04793/MSAL07318/MSAL07320/MSAL07488/MSAL09027/MSAL10296/MSAL11322/MSAL11673/MSAL13988	11
lightcyan	BP	GO:0042692	muscle cell differentiation	11/45	300/7686	8.26503e-07	4.76497e-05	4.03984e-05	MSAL00263/MSAL00264/MSAL04793/MSAL07318/MSAL07320/MSAL07488/MSAL09027/MSAL10296/MSAL11322/MSAL11673/MSAL13988	11
lightcyan	BP	GO:0007044	cell-substrate junction assembly	10/45	68/7686	3.69624e-12	1.63374e-09	1.38512e-09	MSAL06209/MSAL06210/MSAL06340/MSAL07488/MSAL10296/MSAL11480/MSAL11481/MSAL11482/MSAL11484/MSAL13988	10
lightcyan	BP	GO:0150115	cell-substrate junction organization	10/45	68/7686	3.69624e-12	1.63374e-09	1.38512e-09	MSAL06209/MSAL06210/MSAL06340/MSAL07488/MSAL10296/MSAL11480/MSAL11481/MSAL11482/MSAL11484/MSAL13988	10
lightcyan	BP	GO:0006936	muscle contraction	10/45	165/7686	2.64233e-08	3.18521e-06	2.70049e-06	MSAL07318/MSAL07488/MSAL09027/MSAL10261/MSAL11322/MSAL11480/MSAL11481/MSAL11482/MSAL11484/MSAL11673	10
lightcyan	BP	GO:0003012	muscle system process	10/45	223/7686	4.52734e-07	3.15961e-05	2.67878e-05	MSAL07318/MSAL07488/MSAL09027/MSAL10261/MSAL11322/MSAL11480/MSAL11481/MSAL11482/MSAL11484/MSAL11673	10
lightcyan	BP	GO:0007517	muscle organ development	10/45	299/7686	6.49253e-06	0.000260882	0.000221181	MSAL00263/MSAL00264/MSAL10261/MSAL10296/MSAL11322/MSAL11480/MSAL11481/MSAL11482/MSAL11484/MSAL13988	10
lightcyan	BP	GO:0034329	cell junction assembly	10/45	386/7686	5.96204e-05	0.00168206	0.00142608	MSAL06209/MSAL06210/MSAL06340/MSAL07488/MSAL10296/MSAL11480/MSAL11481/MSAL11482/MSAL11484/MSAL13988	10
lightcyan	BP	GO:0007155	cell adhesion	9/45	496/7686	0.0019776	0.026223	0.0222324	MSAL06209/MSAL06210/MSAL06340/MSAL07488/MSAL11480/MSAL11481/MSAL11482/MSAL11484/MSAL13988	9
lightcyan	BP	GO:0022610	biological adhesion	9/45	498/7686	0.00203331	0.0266623	0.0226048	MSAL06209/MSAL06210/MSAL06340/MSAL07488/MSAL11480/MSAL11481/MSAL11482/MSAL11484/MSAL13988	9
lightcyan	BP	GO:0043149	stress fiber assembly	8/45	64/7686	2.49173e-09	7.50313e-07	6.36131e-07	MSAL06209/MSAL06210/MSAL07488/MSAL11480/MSAL11481/MSAL11482/MSAL11484/MSAL13988	8
lightcyan	BP	GO:0030038	contractile actin filament bundle assembly	8/45	65/7686	2.82923e-09	7.50313e-07	6.36131e-07	MSAL06209/MSAL06210/MSAL07488/MSAL11480/MSAL11481/MSAL11482/MSAL11484/MSAL13988	8
lightcyan	BP	GO:0051017	actin filament bundle assembly	8/45	106/7686	1.41646e-07	1.2079e-05	1.02408e-05	MSAL06209/MSAL06210/MSAL07488/MSAL11480/MSAL11481/MSAL11482/MSAL11484/MSAL13988	8
lightcyan	BP	GO:0007160	cell-matrix adhesion	8/45	108/7686	1.63918e-07	1.27856e-05	1.08399e-05	MSAL06209/MSAL06210/MSAL07488/MSAL11480/MSAL11481/MSAL11482/MSAL11484/MSAL13988	8
lightcyan	BP	GO:0061572	actin filament bundle organization	8/45	111/7686	2.02947e-07	1.49504e-05	1.26753e-05	MSAL06209/MSAL06210/MSAL07488/MSAL11480/MSAL11481/MSAL11482/MSAL11484/MSAL13988	8
lightcyan	BP	GO:0007043	cell-cell junction assembly	8/45	133/7686	8.18878e-07	4.76497e-05	4.03984e-05	MSAL06209/MSAL06210/MSAL07488/MSAL11480/MSAL11481/MSAL11482/MSAL11484/MSAL13988	8
lightcyan	BP	GO:0055002	striated muscle cell development	8/45	141/7686	1.27795e-06	6.77825e-05	5.74674e-05	MSAL00263/MSAL00264/MSAL04793/MSAL07318/MSAL09027/MSAL11322/MSAL11673/MSAL13988	8
lightcyan	BP	GO:0031589	cell-substrate adhesion	8/45	158/7686	3.01758e-06	0.000148197	0.000125644	MSAL06209/MSAL06210/MSAL07488/MSAL11480/MSAL11481/MSAL11482/MSAL11484/MSAL13988	8
lightcyan	BP	GO:0055001	muscle cell development	8/45	161/7686	3.47413e-06	0.000164525	0.000139488	MSAL00263/MSAL00264/MSAL04793/MSAL07318/MSAL09027/MSAL11322/MSAL11673/MSAL13988	8
lightcyan	BP	GO:0060538	skeletal muscle organ development	8/45	164/7686	3.98814e-06	0.000176276	0.00014945	MSAL00263/MSAL00264/MSAL10296/MSAL11480/MSAL11481/MSAL11482/MSAL11484/MSAL13988	8
lightcyan	BP	GO:0010927	cellular component assembly involved in morphogenesis	8/45	181/7686	8.29123e-06	0.000323358	0.00027415	MSAL00263/MSAL00264/MSAL07318/MSAL07488/MSAL09027/MSAL11322/MSAL11673/MSAL13988	8
lightcyan	BP	GO:0045216	cell-cell junction organization	8/45	187/7686	1.05399e-05	0.000399312	0.000338545	MSAL06209/MSAL06210/MSAL07488/MSAL11480/MSAL11481/MSAL11482/MSAL11484/MSAL13988	8
lightcyan	BP	GO:0032970	regulation of actin filament-based process	8/45	213/7686	2.7181e-05	0.000924155	0.000783518	MSAL06209/MSAL06210/MSAL07318/MSAL07488/MSAL09027/MSAL11322/MSAL11673/MSAL13988	8
lightcyan	BP	GO:0007600	sensory perception	8/45	422/7686	0.00276862	0.0319272	0.0270686	MSAL02627/MSAL07110/MSAL10296/MSAL11480/MSAL11481/MSAL11482/MSAL11484/MSAL13988	8
lightcyan	BP	GO:0034333	adherens junction assembly	7/45	46/7686	6.53984e-09	1.23883e-06	1.05031e-06	MSAL06209/MSAL06210/MSAL07488/MSAL11480/MSAL11481/MSAL11482/MSAL11484	7
lightcyan	CC	GO:0015629	actin cytoskeleton	15/37	217/7371	3.52714e-14	5.60815e-12	4.08405e-12	MSAL00263/MSAL00264/MSAL02282/MSAL06209/MSAL06210/MSAL07318/MSAL07488/MSAL09027/MSAL10261/MSAL11322/MSAL11480/MSAL11481/MSAL11482/MSAL11484/MSAL11673	15
lightcyan	CC	GO:0099512	supramolecular fiber	11/37	341/7371	5.11899e-07	6.63864e-06	4.83449e-06	MSAL00263/MSAL00264/MSAL04793/MSAL06209/MSAL06210/MSAL07318/MSAL07488/MSAL09027/MSAL11322/MSAL11673/MSAL13988	11
lightcyan	CC	GO:0099081	supramolecular polymer	11/37	343/7371	5.42782e-07	6.63864e-06	4.83449e-06	MSAL00263/MSAL00264/MSAL04793/MSAL06209/MSAL06210/MSAL07318/MSAL07488/MSAL09027/MSAL11322/MSAL11673/MSAL13988	11
lightcyan	CC	GO:0030016	myofibril	9/37	153/7371	4.28072e-08	1.09396e-06	7.96658e-07	MSAL00263/MSAL00264/MSAL04793/MSAL07318/MSAL07488/MSAL09027/MSAL11322/MSAL11673/MSAL13988	9
lightcyan	CC	GO:0043292	contractile fiber	9/37	168/7371	9.63616e-08	1.91519e-06	1.39471e-06	MSAL00263/MSAL00264/MSAL04793/MSAL07318/MSAL07488/MSAL09027/MSAL11322/MSAL11673/MSAL13988	9
lightcyan	CC	GO:0030017	sarcomere	8/37	135/7371	2.53872e-07	4.03657e-06	2.93957e-06	MSAL00263/MSAL00264/MSAL04793/MSAL07318/MSAL07488/MSAL09027/MSAL11322/MSAL11673	8
lightcyan	CC	GO:0005925	focal adhesion	7/37	101/7371	5.40682e-07	6.63864e-06	4.83449e-06	MSAL07318/MSAL07488/MSAL11480/MSAL11481/MSAL11482/MSAL11484/MSAL13988	7
lightcyan	CC	GO:0030055	cell-substrate junction	7/37	121/7371	1.8472e-06	1.95804e-05	1.42591e-05	MSAL07318/MSAL07488/MSAL11480/MSAL11481/MSAL11482/MSAL11484/MSAL13988	7
lightcyan	CC	GO:0005912	adherens junction	7/37	199/7371	4.86777e-05	0.000407356	0.000296651	MSAL07318/MSAL07488/MSAL11480/MSAL11481/MSAL11482/MSAL11484/MSAL13988	7
lightcyan	CC	GO:0098797	plasma membrane protein complex	7/37	227/7371	0.000112036	0.000742242	0.000540527	MSAL02627/MSAL09675/MSAL11480/MSAL11481/MSAL11482/MSAL11484/MSAL13988	7
lightcyan	CC	GO:0005911	cell-cell junction	7/37	343/7371	0.00136553	0.00712339	0.00518751	MSAL07318/MSAL07488/MSAL11480/MSAL11481/MSAL11482/MSAL11484/MSAL13988	7
lightcyan	CC	GO:0070161	anchoring junction	7/37	344/7371	0.00138884	0.00712339	0.00518751	MSAL07318/MSAL07488/MSAL11480/MSAL11481/MSAL11482/MSAL11484/MSAL13988	7
lightcyan	CC	GO:0001725	stress fiber	6/37	36/7371	1.82753e-08	7.26442e-07	5.29021e-07	MSAL07318/MSAL07488/MSAL11480/MSAL11481/MSAL11482/MSAL11484	6
lightcyan	CC	GO:0097517	contractile actin filament bundle	6/37	36/7371	1.82753e-08	7.26442e-07	5.29021e-07	MSAL07318/MSAL07488/MSAL11480/MSAL11481/MSAL11482/MSAL11484	6
lightcyan	CC	GO:0032432	actin filament bundle	6/37	39/7371	3.02812e-08	9.62941e-07	7.01248e-07	MSAL07318/MSAL07488/MSAL11480/MSAL11481/MSAL11482/MSAL11484	6
lightcyan	CC	GO:0042641	actomyosin	6/37	42/7371	4.81616e-08	1.09396e-06	7.96658e-07	MSAL07318/MSAL07488/MSAL11480/MSAL11481/MSAL11482/MSAL11484	6
lightcyan	CC	GO:0098802	plasma membrane signaling receptor complex	6/37	80/7371	2.4041e-06	2.38907e-05	1.73981e-05	MSAL09675/MSAL11480/MSAL11481/MSAL11482/MSAL11484/MSAL13988	6
lightcyan	CC	GO:0043235	receptor complex	6/37	137/7371	5.34646e-05	0.000425043	0.000309532	MSAL09675/MSAL11480/MSAL11481/MSAL11482/MSAL11484/MSAL13988	6
lightcyan	CC	GO:0045121	membrane raft	6/37	148/7371	8.2335e-05	0.000569185	0.000414501	MSAL02627/MSAL11480/MSAL11481/MSAL11482/MSAL11484/MSAL13988	6
lightcyan	CC	GO:0098857	membrane microdomain	6/37	148/7371	8.2335e-05	0.000569185	0.000414501	MSAL02627/MSAL11480/MSAL11481/MSAL11482/MSAL11484/MSAL13988	6
lightcyan	CC	GO:0036379	myofilament	5/37	15/7371	6.97149e-09	5.54234e-07	4.03613e-07	MSAL00263/MSAL00264/MSAL09027/MSAL11322/MSAL11673	5
lightcyan	CC	GO:0016363	nuclear matrix	5/37	75/7371	3.22295e-05	0.000284694	0.000207324	MSAL07488/MSAL11480/MSAL11481/MSAL11482/MSAL11484	5
lightcyan	CC	GO:0034399	nuclear periphery	5/37	124/7371	0.00035194	0.00223834	0.00163004	MSAL07488/MSAL11480/MSAL11481/MSAL11482/MSAL11484	5
lightcyan	CC	GO:0005899	insulin receptor complex	4/37	10/7371	1.1045e-07	1.95128e-06	1.42099e-06	MSAL11480/MSAL11481/MSAL11482/MSAL11484	4
lightcyan	CC	GO:0005915	zonula adherens	4/37	18/7371	1.56386e-06	1.7761e-05	1.29342e-05	MSAL11480/MSAL11481/MSAL11482/MSAL11484	4
lightcyan	CC	GO:0005884	actin filament	4/37	43/7371	5.76619e-05	0.000436583	0.000317936	MSAL06209/MSAL06210/MSAL09027/MSAL11673	4
lightcyan	CC	GO:1902911	protein kinase complex	4/37	71/7371	0.00041066	0.00251134	0.00182885	MSAL11480/MSAL11481/MSAL11482/MSAL11484	4
lightcyan	CC	GO:0030018	Z disc	4/37	83/7371	0.00074402	0.00438145	0.00319073	MSAL00263/MSAL00264/MSAL04793/MSAL07318	4
lightcyan	CC	GO:0031674	I band	4/37	87/7371	0.000888422	0.00504497	0.00367393	MSAL00263/MSAL00264/MSAL04793/MSAL07318	4
lightcyan	CC	GO:0043296	apical junction complex	4/37	108/7371	0.00198428	0.00956062	0.00696238	MSAL11480/MSAL11481/MSAL11482/MSAL11484	4
lightcyan	MF	GO:0008092	cytoskeletal protein binding	16/38	499/6783	2.83548e-09	1.34498e-07	1.16113e-07	MSAL00263/MSAL00264/MSAL02282/MSAL07318/MSAL07320/MSAL07488/MSAL08233/MSAL09027/MSAL10261/MSAL11322/MSAL11480/MSAL11481/MSAL11482/MSAL11484/MSAL11673/MSAL13988	16
lightcyan	MF	GO:0003779	actin binding	13/38	188/6783	1.11181e-11	1.54541e-09	1.33417e-09	MSAL00263/MSAL00264/MSAL02282/MSAL07320/MSAL09027/MSAL10261/MSAL11322/MSAL11480/MSAL11481/MSAL11482/MSAL11484/MSAL11673/MSAL13988	13
lightcyan	MF	GO:0030674	protein-macromolecule adaptor activity	9/38	160/6783	1.63818e-07	5.3429e-06	4.61258e-06	MSAL06209/MSAL06210/MSAL07488/MSAL10269/MSAL11322/MSAL11480/MSAL11481/MSAL11482/MSAL11484	9
lightcyan	MF	GO:0060090	molecular adaptor activity	9/38	163/6783	1.92191e-07	5.3429e-06	4.61258e-06	MSAL06209/MSAL06210/MSAL07488/MSAL10269/MSAL11322/MSAL11480/MSAL11481/MSAL11482/MSAL11484	9
lightcyan	MF	GO:0035591	signaling adaptor activity	8/38	69/6783	2.90283e-09	1.34498e-07	1.16113e-07	MSAL06209/MSAL06210/MSAL07488/MSAL10269/MSAL11480/MSAL11481/MSAL11482/MSAL11484	8
lightcyan	MF	GO:0005198	structural molecule activity	8/38	438/6783	0.00248226	0.0383371	0.0330968	MSAL00263/MSAL00264/MSAL07318/MSAL07488/MSAL10261/MSAL10269/MSAL11322/MSAL11673	8
lightcyan	MF	GO:0004888	transmembrane signaling receptor activity	6/38	219/6783	0.00122874	0.0213494	0.0184311	MSAL00082/MSAL01399/MSAL06902/MSAL06903/MSAL09675/MSAL13988	6
lightcyan	MF	GO:0008307	structural constituent of muscle	5/38	34/6783	1.03897e-06	2.40694e-05	2.07793e-05	MSAL00263/MSAL00264/MSAL07318/MSAL10261/MSAL11673	5
lightcyan	MF	GO:0031625	ubiquitin protein ligase binding	5/38	199/6783	0.00471973	0.0468602	0.0404548	MSAL07488/MSAL11480/MSAL11481/MSAL11482/MSAL11484	5
lightcyan	MF	GO:0044389	ubiquitin-like protein ligase binding	5/38	205/6783	0.00535163	0.0473387	0.040868	MSAL07488/MSAL11480/MSAL11481/MSAL11482/MSAL11484	5
lightcyan	MF	GO:0005158	insulin receptor binding	4/38	36/6783	4.33882e-05	0.000861566	0.000743798	MSAL11480/MSAL11481/MSAL11482/MSAL11484	4
lightcyan	MF	GO:0005267	potassium channel activity	3/38	56/6783	0.00366489	0.0424516	0.0366489	MSAL02627/MSAL08428/MSAL09675	3
lightcyan	MF	GO:0005178	integrin binding	3/38	60/6783	0.00445516	0.0468602	0.0404548	MSAL06340/MSAL07488/MSAL13988	3
lightcyan	MF	GO:0043274	phospholipase binding	2/38	15/6783	0.00306491	0.0424516	0.0366489	MSAL06209/MSAL06210	2
lightcyan	MF	GO:0051393	alpha-actinin binding	2/38	16/6783	0.00349041	0.0424516	0.0366489	MSAL07318/MSAL13988	2
lightcyan	MF	GO:0042805	actinin binding	2/38	20/6783	0.00544906	0.0473387	0.040868	MSAL07318/MSAL13988	2
darkred	BP	GO:0008063	Toll signaling pathway	7/30	73/7686	8.89333e-09	1.0672e-05	9.59544e-06	MSAL03250/MSAL08011/MSAL08014/MSAL08025/MSAL08026/MSAL11095/MSAL12077	7
darkred	BP	GO:0008592	regulation of Toll signaling pathway	6/30	53/7686	4.2044e-08	2.52264e-05	2.26816e-05	MSAL03250/MSAL08011/MSAL08014/MSAL08025/MSAL08026/MSAL11095	6
darkred	BP	GO:0006032	chitin catabolic process	4/30	23/7686	1.58634e-06	0.000634535	0.000570525	MSAL03896/MSAL07583/MSAL08017/MSAL08029	4
darkred	BP	GO:1901072	glucosamine-containing compound catabolic process	4/30	25/7686	2.25394e-06	0.000676183	0.000607971	MSAL03896/MSAL07583/MSAL08017/MSAL08029	4
darkred	BP	GO:0046348	amino sugar catabolic process	4/30	29/7686	4.18625e-06	0.0010047	0.000903348	MSAL03896/MSAL07583/MSAL08017/MSAL08029	4
darkred	BP	GO:0006030	chitin metabolic process	4/30	32/7686	6.28682e-06	0.00125736	0.00113052	MSAL03896/MSAL07583/MSAL08017/MSAL08029	4
darkred	BP	GO:0050830	defense response to Gram-positive bacterium	5/30	88/7686	1.99555e-05	0.00342095	0.00307585	MSAL03250/MSAL08011/MSAL08014/MSAL08025/MSAL08026	5
darkred	BP	GO:1901071	glucosamine-containing compound metabolic process	4/30	52/7686	4.48327e-05	0.00672491	0.00604652	MSAL03896/MSAL07583/MSAL08017/MSAL08029	4
darkred	BP	GO:0009620	response to fungus	5/30	107/7686	5.14209e-05	0.00685612	0.00616449	MSAL03250/MSAL08017/MSAL08029/MSAL11095/MSAL12077	5
darkred	BP	GO:0006026	aminoglycan catabolic process	4/30	59/7686	7.39536e-05	0.00862053	0.00775091	MSAL03896/MSAL07583/MSAL08017/MSAL08029	4
darkred	BP	GO:0006040	amino sugar metabolic process	4/30	60/7686	7.90215e-05	0.00862053	0.00775091	MSAL03896/MSAL07583/MSAL08017/MSAL08029	4
darkred	BP	GO:0018990	ecdysis, chitin-based cuticle	3/30	23/7686	9.01689e-05	0.00901689	0.00810729	MSAL07765/MSAL08017/MSAL08029	3
darkred	BP	GO:0009617	response to bacterium	8/30	416/7686	0.000140303	0.012951	0.0116446	MSAL03250/MSAL06038/MSAL07765/MSAL08011/MSAL08014/MSAL08025/MSAL08026/MSAL11095	8
darkred	BP	GO:0042737	drug catabolic process	4/30	79/7686	0.000231262	0.0198225	0.0178228	MSAL03896/MSAL07583/MSAL08017/MSAL08029	4
darkred	BP	GO:0045087	innate immune response	7/30	374/7686	0.000469737	0.037579	0.0337881	MSAL03250/MSAL07765/MSAL08011/MSAL08014/MSAL08025/MSAL08026/MSAL12077	7
darkred	BP	GO:0006022	aminoglycan metabolic process	4/30	106/7686	0.000710687	0.0533015	0.0479246	MSAL03896/MSAL07583/MSAL08017/MSAL08029	4
darkred	BP	GO:0006954	inflammatory response	5/30	197/7686	0.000888992	0.0627523	0.0564221	MSAL01391/MSAL06038/MSAL07765/MSAL08017/MSAL08029	5
darkred	BP	GO:0044036	cell wall macromolecule metabolic process	2/30	13/7686	0.00111857	0.0706464	0.0635198	MSAL08017/MSAL08029	2
darkred	BP	GO:0071554	cell wall organization or biogenesis	2/30	13/7686	0.00111857	0.0706464	0.0635198	MSAL08017/MSAL08029	2
darkred	BP	GO:1901136	carbohydrate derivative catabolic process	4/30	134/7686	0.00170289	0.102173	0.0918663	MSAL03896/MSAL07583/MSAL08017/MSAL08029	4
darkred	BP	GO:0050714	positive regulation of protein secretion	4/30	136/7686	0.0017983	0.10276	0.0923938	MSAL06038/MSAL07765/MSAL08017/MSAL08029	4
darkred	BP	GO:0048266	behavioral response to pain	2/30	17/7686	0.00193149	0.105354	0.0947262	MSAL03690/MSAL09619	2
darkred	BP	GO:0051222	positive regulation of protein transport	5/30	240/7686	0.00214102	0.111705	0.100437	MSAL01989/MSAL06038/MSAL07765/MSAL08017/MSAL08029	5
darkred	BP	GO:0002532	production of molecular mediator involved in inflammatory response	2/30	19/7686	0.00241682	0.115431	0.103787	MSAL08017/MSAL08029	2
darkred	BP	GO:1904951	positive regulation of establishment of protein localization	5/30	250/7686	0.00255935	0.115431	0.103787	MSAL01989/MSAL06038/MSAL07765/MSAL08017/MSAL08029	5
darkred	BP	GO:0032722	positive regulation of chemokine production	2/30	20/7686	0.00267885	0.115431	0.103787	MSAL08017/MSAL08029	2
darkred	BP	GO:0044245	polysaccharide digestion	2/30	20/7686	0.00267885	0.115431	0.103787	MSAL08017/MSAL08029	2
darkred	BP	GO:0002793	positive regulation of peptide secretion	4/30	152/7686	0.00269975	0.115431	0.103787	MSAL06038/MSAL07765/MSAL08017/MSAL08029	4
darkred	BP	GO:0042742	defense response to bacterium	5/30	255/7686	0.00278959	0.115431	0.103787	MSAL03250/MSAL08011/MSAL08014/MSAL08025/MSAL08026	5
darkred	BP	GO:0045861	negative regulation of proteolysis	4/30	157/7686	0.00303547	0.121419	0.10917	MSAL01391/MSAL07765/MSAL11095/MSAL12077	4
darkred	CC	GO:0005615	extracellular space	8/24	477/7371	8.4644e-05	0.00702545	0.00694971	MSAL02971/MSAL03690/MSAL06038/MSAL08017/MSAL08029/MSAL09364/MSAL11095/MSAL12077	8
darkred	CC	GO:0098576	lumenal side of membrane	1/24	10/7371	0.0321064	0.571187	0.56503	MSAL01989	1
darkred	CC	GO:0031045	dense core granule	1/24	11/7371	0.0352621	0.571187	0.56503	MSAL06038	1
darkred	CC	GO:0005665	RNA polymerase II, core complex	1/24	12/7371	0.038408	0.571187	0.56503	MSAL03186	1
darkred	CC	GO:0005666	RNA polymerase III complex	1/24	13/7371	0.0415441	0.571187	0.56503	MSAL03186	1
darkred	CC	GO:0032580	Golgi cisterna membrane	1/24	18/7371	0.0570779	0.571187	0.56503	MSAL01989	1
darkred	CC	GO:0097038	perinuclear endoplasmic reticulum	1/24	18/7371	0.0570779	0.571187	0.56503	MSAL01989	1
darkred	CC	GO:0031304	intrinsic component of mitochondrial inner membrane	1/24	20/7371	0.0632236	0.571187	0.56503	MSAL05714	1
darkred	CC	GO:0016529	sarcoplasmic reticulum	1/24	22/7371	0.0693309	0.571187	0.56503	MSAL03690	1
darkred	CC	GO:0034704	calcium channel complex	1/24	22/7371	0.0693309	0.571187	0.56503	MSAL09619	1
darkred	CC	GO:0005927	muscle tendon junction	1/24	27/7371	0.0844327	0.571187	0.56503	MSAL03690	1
darkred	CC	GO:0019898	extrinsic component of membrane	2/24	156/7371	0.0907263	0.571187	0.56503	MSAL05714/MSAL12977	2
darkred	CC	GO:0016528	sarcoplasm	1/24	30/7371	0.0933808	0.571187	0.56503	MSAL03690	1
darkred	CC	GO:0031312	extrinsic component of organelle membrane	1/24	31/7371	0.0963448	0.571187	0.56503	MSAL05714	1
darkred	CC	GO:0098573	intrinsic component of mitochondrial membrane	1/24	39/7371	0.119725	0.657227	0.650142	MSAL05714	1
darkred	CC	GO:0031012	extracellular matrix	2/24	201/7371	0.138261	0.657227	0.650142	MSAL03690/MSAL06038	2
darkred	CC	GO:0030312	external encapsulating structure	2/24	207/7371	0.144976	0.657227	0.650142	MSAL03690/MSAL06038	2
darkred	CC	GO:0005758	mitochondrial intermembrane space	1/24	48/7371	0.145335	0.657227	0.650142	MSAL05714	1
darkred	CC	GO:0031300	intrinsic component of organelle membrane	2/24	212/7371	0.150626	0.657227	0.650142	MSAL01989/MSAL05714	2
darkred	CC	GO:0031970	organelle envelope lumen	1/24	58/7371	0.172952	0.657227	0.650142	MSAL05714	1
darkred	CC	GO:0032993	protein-DNA complex	1/24	60/7371	0.178372	0.657227	0.650142	MSAL03186	1
darkred	CC	GO:0005604	basement membrane	1/24	65/7371	0.191773	0.657227	0.650142	MSAL03690	1
darkred	CC	GO:0005811	lipid droplet	1/24	65/7371	0.191773	0.657227	0.650142	MSAL01989	1
darkred	CC	GO:0031985	Golgi cisterna	1/24	70/7371	0.204965	0.657227	0.650142	MSAL01989	1
darkred	CC	GO:0034703	cation channel complex	1/24	76/7371	0.220523	0.657227	0.650142	MSAL09619	1
darkred	CC	GO:0062023	collagen-containing extracellular matrix	1/24	76/7371	0.220523	0.657227	0.650142	MSAL03690	1
darkred	CC	GO:0030136	clathrin-coated vesicle	1/24	82/7371	0.235788	0.657227	0.650142	MSAL01989	1
darkred	CC	GO:0016591	RNA polymerase II, holoenzyme	1/24	94/7371	0.265465	0.657227	0.650142	MSAL03186	1
darkred	CC	GO:0030176	integral component of endoplasmic reticulum membrane	1/24	95/7371	0.267887	0.657227	0.650142	MSAL01989	1
darkred	CC	GO:0034702	ion channel complex	1/24	97/7371	0.272709	0.657227	0.650142	MSAL09619	1
darkred	MF	GO:0004252	serine-type endopeptidase activity	6/31	105/6783	6.41034e-06	0.000689503	0.000516666	MSAL03250/MSAL08011/MSAL08014/MSAL08025/MSAL08026/MSAL12210	6
darkred	MF	GO:0008236	serine-type peptidase activity	6/31	119/6783	1.3219e-05	0.000689503	0.000516666	MSAL03250/MSAL08011/MSAL08014/MSAL08025/MSAL08026/MSAL12210	6
darkred	MF	GO:0017171	serine hydrolase activity	6/31	125/6783	1.75297e-05	0.000689503	0.000516666	MSAL03250/MSAL08011/MSAL08014/MSAL08025/MSAL08026/MSAL12210	6
darkred	MF	GO:0004175	endopeptidase activity	6/31	205/6783	0.000277087	0.00467089	0.00350005	MSAL03250/MSAL08011/MSAL08014/MSAL08025/MSAL08026/MSAL12210	6
darkred	MF	GO:0008233	peptidase activity	6/31	300/6783	0.00205391	0.012118	0.00908043	MSAL03250/MSAL08011/MSAL08014/MSAL08025/MSAL08026/MSAL12210	6
darkred	MF	GO:0008201	heparin binding	4/31	47/6783	5.55217e-05	0.00163789	0.00122732	MSAL00169/MSAL03690/MSAL06038/MSAL08235	4
darkred	MF	GO:0005539	glycosaminoglycan binding	4/31	80/6783	0.000443145	0.00581012	0.00435371	MSAL00169/MSAL03690/MSAL06038/MSAL08235	4
darkred	MF	GO:0004553	hydrolase activity, hydrolyzing O-glycosyl compounds	4/31	105/6783	0.00123682	0.00912152	0.00683503	MSAL03896/MSAL07583/MSAL08017/MSAL08029	4
darkred	MF	GO:1901681	sulfur compound binding	4/31	105/6783	0.00123682	0.00912152	0.00683503	MSAL00169/MSAL03690/MSAL06038/MSAL08235	4
darkred	MF	GO:0016798	hydrolase activity, acting on glycosyl bonds	4/31	117/6783	0.00184626	0.0114662	0.00859199	MSAL03896/MSAL07583/MSAL08017/MSAL08029	4
darkred	MF	GO:0005509	calcium ion binding	4/31	155/6783	0.00510394	0.0250944	0.018804	MSAL03250/MSAL03690/MSAL04821/MSAL04822	4
darkred	MF	GO:0004568	chitinase activity	3/31	22/6783	0.000125531	0.00296254	0.00221992	MSAL07583/MSAL08017/MSAL08029	3
darkred	MF	GO:0043395	heparan sulfate proteoglycan binding	3/31	25/6783	0.000185748	0.00365305	0.00273734	MSAL00169/MSAL03690/MSAL08235	3
darkred	MF	GO:0004869	cysteine-type endopeptidase inhibitor activity	3/31	30/6783	0.00032285	0.00476204	0.00356835	MSAL01391/MSAL11095/MSAL12077	3
darkred	MF	GO:0008061	chitin binding	3/31	35/6783	0.000512468	0.00604712	0.00453129	MSAL07583/MSAL08017/MSAL08029	3
darkred	MF	GO:0043394	proteoglycan binding	3/31	40/6783	0.000761727	0.00817125	0.00612297	MSAL00169/MSAL03690/MSAL08235	3
darkred	MF	GO:0004866	endopeptidase inhibitor activity	3/31	46/6783	0.00114884	0.00912152	0.00683503	MSAL01391/MSAL11095/MSAL12077	3
darkred	MF	GO:0030414	peptidase inhibitor activity	3/31	47/6783	0.00122339	0.00912152	0.00683503	MSAL01391/MSAL11095/MSAL12077	3
darkred	MF	GO:0061135	endopeptidase regulator activity	3/31	49/6783	0.00138149	0.00958916	0.00718546	MSAL01391/MSAL11095/MSAL12077	3
darkred	MF	GO:0061134	peptidase regulator activity	3/31	65/6783	0.00311746	0.0159939	0.0119847	MSAL01391/MSAL11095/MSAL12077	3
darkred	MF	GO:0061783	peptidoglycan muralytic activity	2/31	10/6783	0.00088921	0.0087439	0.00655208	MSAL08017/MSAL08029	2
darkred	MF	GO:0005545	1-phosphatidylinositol binding	2/31	14/6783	0.00177781	0.0114662	0.00859199	MSAL00169/MSAL08235	2
darkred	MF	GO:0001786	phosphatidylserine binding	2/31	16/6783	0.00233106	0.0130983	0.00981498	MSAL00169/MSAL08235	2
darkred	MF	GO:0005544	calcium-dependent phospholipid binding	2/31	18/6783	0.00295524	0.0158508	0.0118775	MSAL00169/MSAL08235	2
darkred	MF	GO:0004867	serine-type endopeptidase inhibitor activity	2/31	25/6783	0.00568046	0.0268118	0.0200909	MSAL11095/MSAL12077	2
darkred	MF	GO:0072341	modified amino acid binding	2/31	32/6783	0.00920705	0.0417859	0.0313114	MSAL00169/MSAL08235	2
darkred	MF	GO:0005496	steroid binding	2/31	35/6783	0.0109513	0.0478612	0.0358639	MSAL03690/MSAL07765	2
darkred	MF	GO:0048018	receptor ligand activity	2/31	56/6783	0.0267125	0.111046	0.0832104	MSAL06038/MSAL09364	2
darkred	MF	GO:0004857	enzyme inhibitor activity	3/31	144/6783	0.027291	0.111046	0.0832104	MSAL01391/MSAL11095/MSAL12077	3
darkred	MF	GO:0030546	signaling receptor activator activity	2/31	63/6783	0.0332157	0.130649	0.097899	MSAL06038/MSAL09364	2
