# Supplementary material for: Physiological Measurements and Transcriptomics Reveal the Fitness Costs of Monochamus saltuarius to Bursaphelenchus xylophilus
Source: Int J Mol Sci. 2024 Apr 30;25(9):4906. doi: 10.3390/ijms25094906 (PMC11084816; doi:10.3390/ijms25094906)
Supplement: Supplementary file 1 [file ijms-25-04906-s001.zip › Supplementary materials/Supplenmental Tables/Table S5 KEGG enrichment result in the seven modules (top 30 terms for each class).xlsx]

## Sheet: TableS5 KEGG result for modules
Table S5 KEGG enrichment result in the seven modules
module	ID	Description	GeneRatio	BgRatio	pvalue	p.adjust	qvalue	geneID	Count
brown	1522	Endocrine resistance	12/353	53/4900	0.000289997	0.00291113	0.0017259	MSAL01175/MSAL02490/MSAL03867/MSAL04023/MSAL07530/MSAL07532/MSAL08702/MSAL09961/MSAL10038/MSAL10172/MSAL11817/MSAL12521	12
brown	4010	MAPK signaling pathway	28/353	169/4900	2.15e-05	0.000450873	0.000267305	MSAL00584/MSAL01217/MSAL01218/MSAL01712/MSAL01713/MSAL02224/MSAL02490/MSAL02518/MSAL02579/MSAL02601/MSAL02637/MSAL02789/MSAL04094/MSAL05523/MSAL05643/MSAL07091/MSAL08118/MSAL08559/MSAL08620/MSAL09646/MSAL09727/MSAL09961/MSAL10038/MSAL10204/MSAL11409/MSAL11817/MSAL12521/MSAL14219	28
brown	4012	ErbB signaling pathway	14/353	40/4900	3.25e-07	2.12e-05	1.26e-05	MSAL00227/MSAL01175/MSAL01307/MSAL01566/MSAL03867/MSAL05149/MSAL05523/MSAL08702/MSAL09961/MSAL10038/MSAL10204/MSAL11409/MSAL11817/MSAL12521	14
brown	4013	MAPK signaling pathway - fly	22/353	113/4900	1.28e-05	0.000417644	0.000247605	MSAL01175/MSAL01712/MSAL01713/MSAL02222/MSAL02370/MSAL02575/MSAL02601/MSAL03210/MSAL03641/MSAL05643/MSAL06277/MSAL09646/MSAL09727/MSAL09961/MSAL10038/MSAL10204/MSAL10750/MSAL10752/MSAL11236/MSAL11817/MSAL12521/MSAL12946	22
brown	4015	Rap1 signaling pathway	23/353	147/4900	0.000285938	0.00291113	0.0017259	MSAL00227/MSAL01175/MSAL01466/MSAL02130/MSAL02322/MSAL02490/MSAL02579/MSAL02582/MSAL03605/MSAL04620/MSAL04643/MSAL05663/MSAL06778/MSAL07390/MSAL07530/MSAL07532/MSAL08118/MSAL08702/MSAL09718/MSAL09727/MSAL10990/MSAL10999/MSAL11817	23
brown	4062	Chemokine signaling pathway	20/353	92/4900	5.62e-06	0.000244631	0.000145032	MSAL01130/MSAL01175/MSAL01466/MSAL02130/MSAL02579/MSAL03867/MSAL04768/MSAL05149/MSAL05523/MSAL06778/MSAL07530/MSAL07532/MSAL08702/MSAL08754/MSAL09727/MSAL09961/MSAL11409/MSAL11817/MSAL12485/MSAL12521	20
brown	4072	Phospholipase D signaling pathway	19/353	92/4900	2.11e-05	0.000450873	0.000267305	MSAL00227/MSAL01175/MSAL02490/MSAL02918/MSAL02919/MSAL03782/MSAL03783/MSAL03867/MSAL04094/MSAL06707/MSAL06778/MSAL07530/MSAL07532/MSAL08118/MSAL08702/MSAL09961/MSAL10902/MSAL11817/MSAL12521	19
brown	4137	Mitophagy - animal	17/353	52/4900	5.52e-08	1.44e-05	8.53e-06	MSAL01175/MSAL02429/MSAL04094/MSAL04479/MSAL04480/MSAL04481/MSAL04488/MSAL04885/MSAL04886/MSAL06295/MSAL08118/MSAL10038/MSAL10132/MSAL10991/MSAL11127/MSAL11817/MSAL12168	17
brown	4140	Autophagy - animal	21/353	118/4900	8.16e-05	0.0013084	0.000775698	MSAL02429/MSAL02490/MSAL02649/MSAL03073/MSAL04094/MSAL04479/MSAL04480/MSAL04481/MSAL04488/MSAL05841/MSAL06229/MSAL08118/MSAL08702/MSAL10038/MSAL10132/MSAL10346/MSAL11127/MSAL11305/MSAL11817/MSAL12168/MSAL12404	21
brown	4144	Endocytosis	30/353	184/4900	1.5e-05	0.000434502	0.000257599	MSAL01039/MSAL01175/MSAL01307/MSAL01712/MSAL01713/MSAL02115/MSAL02145/MSAL02248/MSAL02336/MSAL02490/MSAL02526/MSAL02956/MSAL03605/MSAL03610/MSAL03782/MSAL03783/MSAL04887/MSAL06707/MSAL07502/MSAL07749/MSAL08641/MSAL09054/MSAL10646/MSAL10902/MSAL11131/MSAL12168/MSAL12619/MSAL12920/MSAL14347/MSAL14373	30
brown	4310	Wnt signaling pathway	21/353	107/4900	1.78e-05	0.000450873	0.000267305	MSAL00225/MSAL00236/MSAL02222/MSAL02707/MSAL03254/MSAL04768/MSAL04797/MSAL06778/MSAL07091/MSAL08356/MSAL08559/MSAL08753/MSAL09727/MSAL10038/MSAL11217/MSAL12304/MSAL12946/MSAL12952/MSAL12953/MSAL12956/MSAL14236	21
brown	4360	Axon guidance	25/353	112/4900	2.16e-07	1.88e-05	1.11e-05	MSAL00227/MSAL01175/MSAL01561/MSAL01566/MSAL01712/MSAL01713/MSAL02130/MSAL02265/MSAL02621/MSAL03254/MSAL03605/MSAL03641/MSAL03827/MSAL03867/MSAL04768/MSAL05523/MSAL07091/MSAL08702/MSAL08986/MSAL09727/MSAL10750/MSAL10752/MSAL11409/MSAL11817/MSAL13008	25
brown	4390	Hippo signaling pathway	22/353	109/4900	6.95e-06	0.000259259	0.000153705	MSAL00225/MSAL00236/MSAL01712/MSAL01713/MSAL02435/MSAL02575/MSAL02637/MSAL02707/MSAL03254/MSAL03605/MSAL03641/MSAL09633/MSAL09656/MSAL09657/MSAL10750/MSAL10752/MSAL10995/MSAL11132/MSAL11217/MSAL12034/MSAL12127/MSAL12304	22
brown	4520	Adherens junction	16/353	82/4900	0.000192351	0.00235502	0.0013962	MSAL00225/MSAL00236/MSAL01175/MSAL01691/MSAL01692/MSAL01712/MSAL01713/MSAL02322/MSAL02435/MSAL02490/MSAL02633/MSAL04620/MSAL04643/MSAL08559/MSAL09727/MSAL09858	16
brown	4650	Natural killer cell mediated cytotoxicity	11/353	40/4900	8e-05	0.0013084	0.000775698	MSAL00227/MSAL01175/MSAL03867/MSAL05523/MSAL07091/MSAL08702/MSAL09727/MSAL09961/MSAL11409/MSAL11817/MSAL12521	11
brown	4660	T cell receptor signaling pathway	12/353	52/4900	0.000239576	0.00271867	0.00161179	MSAL00227/MSAL01175/MSAL01307/MSAL04023/MSAL05523/MSAL07091/MSAL08702/MSAL09633/MSAL09961/MSAL11409/MSAL11817/MSAL12521	12
brown	4664	Fc epsilon RI signaling pathway	9/353	28/4900	9.53e-05	0.00138208	0.000819381	MSAL00227/MSAL01175/MSAL08702/MSAL09727/MSAL09961/MSAL10038/MSAL10204/MSAL11817/MSAL12521	9
brown	4666	Fc gamma R-mediated phagocytosis	13/353	60/4900	0.000260263	0.00283036	0.00167801	MSAL00227/MSAL02918/MSAL02919/MSAL03782/MSAL03783/MSAL05523/MSAL06707/MSAL08702/MSAL08754/MSAL09727/MSAL10646/MSAL11409/MSAL13008	13
brown	4670	Leukocyte transendothelial migration	12/353	54/4900	0.000349148	0.00334644	0.00198397	MSAL00227/MSAL01466/MSAL02130/MSAL02322/MSAL02435/MSAL02579/MSAL03867/MSAL04768/MSAL07390/MSAL08702/MSAL09540/MSAL09727	12
brown	4912	GnRH signaling pathway	14/353	65/4900	0.000162028	0.00211446	0.00125358	MSAL01175/MSAL02649/MSAL03867/MSAL06707/MSAL06778/MSAL07530/MSAL07532/MSAL09646/MSAL09718/MSAL09961/MSAL10038/MSAL10204/MSAL11817/MSAL12521	14
brown	4926	Relaxin signaling pathway	16/353	75/4900	6.28e-05	0.00117118	0.000694347	MSAL01175/MSAL01712/MSAL01713/MSAL02130/MSAL06778/MSAL07530/MSAL07532/MSAL08702/MSAL09735/MSAL09961/MSAL10038/MSAL10204/MSAL10999/MSAL11817/MSAL12485/MSAL12521	16
brown	5132	Salmonella infection	10/353	37/4900	0.000198508	0.00235502	0.0013962	MSAL01697/MSAL02518/MSAL04768/MSAL06806/MSAL08620/MSAL09727/MSAL09858/MSAL10038/MSAL10646/MSAL12168	10
brown	5142	Chagas disease	14/353	55/4900	2.25e-05	0.000450873	0.000267305	MSAL00584/MSAL01712/MSAL01713/MSAL02130/MSAL04775/MSAL06778/MSAL07530/MSAL07532/MSAL08620/MSAL08702/MSAL09718/MSAL10038/MSAL10204/MSAL10999	14
brown	5161	Hepatitis B	15/353	78/4900	0.000359005	0.00334644	0.00198397	MSAL01175/MSAL01712/MSAL01713/MSAL02575/MSAL03867/MSAL04023/MSAL04775/MSAL05149/MSAL08620/MSAL08702/MSAL09735/MSAL09961/MSAL10038/MSAL10204/MSAL11817	15
brown	5167	Kaposi sarcoma-associated herpesvirus infection	16/353	80/4900	0.000141939	0.0019498	0.00115596	MSAL00227/MSAL01175/MSAL02649/MSAL04023/MSAL04479/MSAL04480/MSAL04481/MSAL04488/MSAL04775/MSAL07091/MSAL08702/MSAL09727/MSAL10038/MSAL10204/MSAL11817/MSAL12485	16
brown	5200	Pathways in cancer	47/353	300/4900	1.64e-07	1.88e-05	1.11e-05	MSAL00225/MSAL00227/MSAL00236/MSAL00478/MSAL01217/MSAL01218/MSAL01307/MSAL01566/MSAL01712/MSAL01713/MSAL02130/MSAL02206/MSAL02435/MSAL02490/MSAL02674/MSAL02687/MSAL02707/MSAL02789/MSAL03254/MSAL03867/MSAL03910/MSAL04023/MSAL04479/MSAL04480/MSAL04481/MSAL04488/MSAL04768/MSAL04775/MSAL04865/MSAL05149/MSAL06778/MSAL07530/MSAL07532/MSAL07864/MSAL08702/MSAL08753/MSAL09013/MSAL09718/MSAL09727/MSAL09742…	47
brown	5205	Proteoglycans in cancer	28/353	182/4900	8.52e-05	0.0013084	0.000775698	MSAL00227/MSAL01175/MSAL01307/MSAL01520/MSAL02292/MSAL02490/MSAL02518/MSAL02649/MSAL02707/MSAL03254/MSAL03867/MSAL04094/MSAL04479/MSAL04480/MSAL04481/MSAL04488/MSAL04768/MSAL05523/MSAL08118/MSAL08702/MSAL09004/MSAL09540/MSAL09727/MSAL09961/MSAL11409/MSAL11817/MSAL12127/MSAL12521	28
brown	5211	Renal cell carcinoma	15/353	48/4900	6.63e-07	3.46e-05	2.05e-05	MSAL02579/MSAL03910/MSAL04479/MSAL04480/MSAL04481/MSAL04488/MSAL05523/MSAL07864/MSAL08702/MSAL09727/MSAL09742/MSAL09961/MSAL11409/MSAL11817/MSAL12521	15
brown	5225	Hepatocellular carcinoma	18/353	104/4900	0.000376087	0.00338478	0.00200671	MSAL00225/MSAL00227/MSAL00236/MSAL01712/MSAL01713/MSAL02466/MSAL02490/MSAL02687/MSAL02707/MSAL03254/MSAL04023/MSAL08356/MSAL08702/MSAL09442/MSAL09961/MSAL11817/MSAL12304/MSAL12521	18
brown	5231	Choline metabolism in cancer	17/353	96/4900	0.000412842	0.00359172	0.00212939	MSAL00227/MSAL02918/MSAL02919/MSAL03782/MSAL03783/MSAL04479/MSAL04480/MSAL04481/MSAL04488/MSAL06707/MSAL08702/MSAL09727/MSAL09961/MSAL10038/MSAL11359/MSAL11817/MSAL12521	17
darkred	511	Other glycan degradation	1/25	45/4900	0.206437	0.542036	0.497726	MSAL03896	1
darkred	513	Various types of N-glycan biosynthesis	1/25	40/4900	0.185699	0.542036	0.497726	MSAL03896	1
darkred	531	Glycosaminoglycan degradation	1/25	29/4900	0.138228	0.542036	0.497726	MSAL03896	1
darkred	603	Glycosphingolipid biosynthesis - globo and isoglobo series	1/25	10/4900	0.0499096	0.390959	0.358999	MSAL03896	1
darkred	604	Glycosphingolipid biosynthesis - ganglio series	1/25	13/4900	0.0644101	0.432468	0.397115	MSAL03896	1
darkred	3020	RNA polymerase	1/25	33/4900	0.155789	0.542036	0.497726	MSAL03186	1
darkred	3320	PPAR signaling pathway	1/25	69/4900	0.299121	0.554346	0.50903	MSAL07765	1
darkred	4060	Cytokine-cytokine receptor interaction	1/25	33/4900	0.155789	0.542036	0.497726	MSAL06038	1
darkred	4210	Apoptosis	1/25	76/4900	0.324135	0.554346	0.50903	MSAL01391	1
darkred	4214	Apoptosis - fly	1/25	68/4900	0.295476	0.554346	0.50903	MSAL07765	1
darkred	4350	TGF-beta signaling pathway	1/25	49/4900	0.222661	0.542036	0.497726	MSAL06038	1
darkred	4512	ECM-receptor interaction	1/25	54/4900	0.242494	0.542725	0.498359	MSAL03690	1
darkred	4612	Antigen processing and presentation	1/25	44/4900	0.20233	0.542036	0.497726	MSAL01391	1
darkred	4623	Cytosolic DNA-sensing pathway	1/25	32/4900	0.151432	0.542036	0.497726	MSAL03186	1
darkred	4725	Cholinergic synapse	1/25	92/4900	0.378131	0.554346	0.50903	MSAL10122	1
darkred	4750	Inflammatory mediator regulation of TRP channels	1/25	63/4900	0.276976	0.554346	0.50903	MSAL09619	1
darkred	4913	Ovarian steroidogenesis	1/25	47/4900	0.214589	0.542036	0.497726	MSAL06038	1
darkred	4931	Insulin resistance	1/25	93/4900	0.381364	0.554346	0.50903	MSAL07765	1
darkred	5144	Malaria	1/25	17/4900	0.083414	0.490057	0.449997	MSAL03690	1
darkred	5160	Hepatitis C	1/25	51/4900	0.230653	0.542036	0.497726	MSAL07765	1
darkred	5231	Choline metabolism in cancer	1/25	96/4900	0.390968	0.554346	0.50903	MSAL01013	1
darkred	5323	Rheumatoid arthritis	1/25	50/4900	0.226667	0.542036	0.497726	MSAL01391	1
darkred	4142	Lysosome	2/25	252/4900	0.370974	0.554346	0.50903	MSAL01391/MSAL03896	2
darkred	4145	Phagosome	2/25	105/4900	0.0992245	0.518173	0.475814	MSAL01391/MSAL03690	2
darkred	5165	Human papillomavirus infection	2/25	193/4900	0.258393	0.552021	0.506895	MSAL01989/MSAL03690	2
darkred	520	Amino sugar and nucleotide sugar metabolism	4/25	52/4900	0.000121027	0.00142207	0.00130582	MSAL03896/MSAL07583/MSAL08017/MSAL08029	4
darkred	4610	Complement and coagulation cascades	4/25	34/4900	2.20568e-05	0.000345557	0.000317309	MSAL08011/MSAL08014/MSAL08025/MSAL08026	4
darkred	5146	Amoebiasis	4/25	90/4900	0.00100225	0.00942111	0.00865097	MSAL02291/MSAL07616/MSAL11095/MSAL12077	4
darkred	5150	Staphylococcus aureus infection	4/25	25/4900	6.20559e-06	0.000145831	0.00013391	MSAL08011/MSAL08014/MSAL08025/MSAL08026	4
darkred	4624	Toll and Imd signaling pathway	7/25	102/4900	4.86807e-07	2.28799e-05	2.10096e-05	MSAL03250/MSAL08011/MSAL08014/MSAL08025/MSAL08026/MSAL11095/MSAL11828	7
green	30	Pentose phosphate pathway	5/196	46/4900	0.0353027	0.453051	0.431477	MSAL05140/MSAL05141/MSAL06801/MSAL08977/MSAL08978	5
green	51	Fructose and mannose metabolism	4/196	24/4900	0.0140678	0.232119	0.221066	MSAL05140/MSAL05141/MSAL08078/MSAL08079	4
green	61	Fatty acid biosynthesis	4/196	20/4900	0.00726566	0.139864	0.133204	MSAL01853/MSAL02328/MSAL12486/MSAL13002	4
green	130	Ubiquinone and other terpenoid-quinone biosynthesis	3/196	22/4900	0.0554786	0.557198	0.530665	MSAL04335/MSAL04336/MSAL04337	3
green	260	Glycine, serine and threonine metabolism	5/196	43/4900	0.0272752	0.370621	0.352973	MSAL03194/MSAL06801/MSAL07566/MSAL07567/MSAL12924	5
green	360	Phenylalanine metabolism	4/196	37/4900	0.0586138	0.564158	0.537293	MSAL02992/MSAL04335/MSAL04336/MSAL04337	4
green	380	Tryptophan metabolism	4/196	39/4900	0.0686899	0.58768	0.559695	MSAL02992/MSAL07988/MSAL09696/MSAL09909	4
green	500	Starch and sucrose metabolism	7/196	83/4900	0.0471466	0.495445	0.471852	MSAL07409/MSAL07492/MSAL07493/MSAL07494/MSAL07495/MSAL11200/MSAL13166	7
green	630	Glyoxylate and dicarboxylate metabolism	6/196	33/4900	0.0017011	0.0482853	0.045986	MSAL04679/MSAL05222/MSAL06801/MSAL07566/MSAL07567/MSAL12924	6
green	680	Methane metabolism	5/196	23/4900	0.0018166	0.0482853	0.045986	MSAL05140/MSAL05141/MSAL06801/MSAL07566/MSAL07567	5
green	720	Carbon fixation pathways in prokaryotes	3/196	15/4900	0.020095	0.290121	0.276306	MSAL06804/MSAL14138/MSAL14204	3
green	1110	Biosynthesis of secondary metabolites	37/196	489/4900	8.14e-05	0.00626487	0.00596655	MSAL01949/MSAL02992/MSAL03194/MSAL03275/MSAL03417/MSAL03626/MSAL04335/MSAL04336/MSAL04337/MSAL04788/MSAL05140/MSAL05141/MSAL05222/MSAL06548/MSAL06848/MSAL07454/MSAL07492/MSAL07493/MSAL07494/MSAL07495/MSAL07566/MSAL07567/MSAL07973/MSAL07988/MSAL08977/MSAL08978/MSAL09696/MSAL09909/MSAL11485/MSAL11575/MSAL11576/MSAL11858/MSAL12924/MSAL13002/MSAL13166/MSAL14138/MSAL14204	37
green	1120	Microbial metabolism in diverse environments	16/196	183/4900	0.00244661	0.0513789	0.0489322	MSAL04500/MSAL04679/MSAL05140/MSAL05141/MSAL05222/MSAL06801/MSAL06804/MSAL07566/MSAL07567/MSAL07988/MSAL08977/MSAL08978/MSAL09696/MSAL09909/MSAL14138/MSAL14204	16
green	1130	NA	19/196	272/4900	0.0117492	0.208774	0.198832	MSAL01949/MSAL03194/MSAL03275/MSAL03417/MSAL04679/MSAL05140/MSAL05141/MSAL05222/MSAL06801/MSAL06848/MSAL07566/MSAL07567/MSAL08977/MSAL08978/MSAL09696/MSAL09909/MSAL12924/MSAL14138/MSAL14204	19
green	1200	Carbon metabolism	13/196	114/4900	0.000554437	0.025615	0.0243952	MSAL03194/MSAL04679/MSAL05140/MSAL05141/MSAL05222/MSAL06801/MSAL06804/MSAL07566/MSAL07567/MSAL08977/MSAL08978/MSAL09909/MSAL12924	13
green	1212	Fatty acid metabolism	6/196	66/4900	0.0471852	0.495445	0.471852	MSAL01853/MSAL02328/MSAL08878/MSAL09909/MSAL12486/MSAL13002	6
green	1230	Biosynthesis of amino acids	9/196	66/4900	0.00111622	0.0429745	0.0409281	MSAL01949/MSAL03194/MSAL06804/MSAL06848/MSAL08977/MSAL08978/MSAL11485/MSAL11575/MSAL11576	9
green	4142	Lysosome	15/196	252/4900	0.0779135	0.599934	0.571366	MSAL00702/MSAL01158/MSAL02436/MSAL02656/MSAL05303/MSAL06158/MSAL06733/MSAL07671/MSAL07701/MSAL07702/MSAL09385/MSAL09517/MSAL09520/MSAL10521/MSAL11841	15
green	4151	PI3K-Akt signaling pathway	12/196	170/4900	0.0385982	0.469272	0.446926	MSAL00657/MSAL00669/MSAL02245/MSAL04747/MSAL04748/MSAL04858/MSAL05389/MSAL11024/MSAL11026/MSAL11027/MSAL11678/MSAL14295	12
green	4152	AMPK signaling pathway	15/196	112/4900	3.21e-05	0.0037031	0.00352676	MSAL01853/MSAL02952/MSAL05140/MSAL05141/MSAL07671/MSAL08078/MSAL08079/MSAL08878/MSAL11024/MSAL11026/MSAL11027/MSAL11678/MSAL12486/MSAL12979/MSAL13002	15
green	4211	Longevity regulating pathway	6/196	72/4900	0.0668468	0.58768	0.559695	MSAL00583/MSAL11024/MSAL11026/MSAL11027/MSAL11678/MSAL12979	6
green	4212	Longevity regulating pathway - worm	9/196	100/4900	0.0178691	0.275185	0.262081	MSAL00129/MSAL01334/MSAL08878/MSAL11024/MSAL11026/MSAL11027/MSAL11678/MSAL12780/MSAL12831	9
green	4512	ECM-receptor interaction	5/196	54/4900	0.0632417	0.584353	0.556527	MSAL00657/MSAL00669/MSAL03574/MSAL07671/MSAL08921	5
green	4624	Toll and Imd signaling pathway	21/196	102/4900	2.88e-10	6.65e-08	6.34e-08	MSAL00657/MSAL00669/MSAL00680/MSAL02598/MSAL03748/MSAL05287/MSAL05288/MSAL05289/MSAL05291/MSAL05293/MSAL05294/MSAL05295/MSAL05296/MSAL08007/MSAL08008/MSAL08009/MSAL08024/MSAL10909/MSAL10911/MSAL10914/MSAL11094	21
green	4910	Insulin signaling pathway	13/196	130/4900	0.00190652	0.0482853	0.045986	MSAL00657/MSAL00669/MSAL01476/MSAL01853/MSAL05140/MSAL05141/MSAL07444/MSAL11024/MSAL11026/MSAL11027/MSAL11678/MSAL12486/MSAL13002	13
green	4920	Adipocytokine signaling pathway	7/196	46/4900	0.00209027	0.0482853	0.045986	MSAL02328/MSAL04858/MSAL07671/MSAL11024/MSAL11026/MSAL11027/MSAL12979	7
green	4931	Insulin resistance	7/196	93/4900	0.0774801	0.599934	0.571366	MSAL01476/MSAL06025/MSAL07671/MSAL11024/MSAL11026/MSAL11027/MSAL11678	7
green	4978	Mineral absorption	4/196	33/4900	0.0410364	0.47397	0.4514	MSAL07383/MSAL09053/MSAL11751/MSAL11753	4
green	5146	Amoebiasis	12/196	90/4900	0.000210677	0.0121666	0.0115873	MSAL00657/MSAL00669/MSAL05287/MSAL05288/MSAL05289/MSAL05291/MSAL05293/MSAL05294/MSAL05295/MSAL05296/MSAL05978/MSAL11094	12
green	5150	Staphylococcus aureus infection	3/196	25/4900	0.0760041	0.599934	0.571366	MSAL02540/MSAL08008/MSAL08024	3
lightcyan	40	Pentose and glucuronate interconversions	2/33	78/4900	0.0962568	0.318643	0.265536	MSAL08089/MSAL08090	2
lightcyan	53	Ascorbate and aldarate metabolism	2/33	68/4900	0.0760797	0.277436	0.231197	MSAL08089/MSAL08090	2
lightcyan	100	Steroid biosynthesis	5/33	45/4900	1.02e-05	0.00032623	0.000271858	MSAL00216/MSAL00220/MSAL06131/MSAL06132/MSAL06709	5
lightcyan	140	Steroid hormone biosynthesis	2/33	64/4900	0.0684484	0.277436	0.231197	MSAL08089/MSAL08090	2
lightcyan	561	Glycerolipid metabolism	2/33	69/4900	0.078029	0.277436	0.231197	MSAL00220/MSAL06131	2
lightcyan	830	Retinol metabolism	4/33	67/4900	0.000969569	0.017332	0.0144433	MSAL06635/MSAL06636/MSAL08089/MSAL08090	4
lightcyan	860	Porphyrin metabolism	2/33	65/4900	0.0703308	0.277436	0.231197	MSAL08089/MSAL08090	2
lightcyan	910	Nitrogen metabolism	1/33	14/4900	0.0903822	0.309882	0.258235	MSAL04832	1
lightcyan	980	Metabolism of xenobiotics by cytochrome P450	3/33	95/4900	0.0253063	0.151838	0.126532	MSAL01078/MSAL08089/MSAL08090	3
lightcyan	982	Drug metabolism - cytochrome P450	3/33	84/4900	0.0183126	0.120938	0.100781	MSAL01078/MSAL08089/MSAL08090	3
lightcyan	983	Drug metabolism - other enzymes	5/33	140/4900	0.00220732	0.0264878	0.0220732	MSAL01078/MSAL08089/MSAL08090/MSAL11109/MSAL11316	5
lightcyan	3320	PPAR signaling pathway	4/33	69/4900	0.00108325	0.017332	0.0144433	MSAL11480/MSAL11481/MSAL11482/MSAL11484	4
lightcyan	4142	Lysosome	6/33	252/4900	0.00597317	0.0555003	0.0462502	MSAL00216/MSAL00220/MSAL06131/MSAL06132/MSAL06709/MSAL09528	6
lightcyan	4214	Apoptosis - fly	2/33	68/4900	0.0760797	0.277436	0.231197	MSAL06902/MSAL06903	2
lightcyan	4215	Apoptosis - multiple species	2/33	29/4900	0.0159424	0.117728	0.0981069	MSAL06902/MSAL06903	2
lightcyan	4260	Cardiac muscle contraction	3/33	47/4900	0.00368899	0.0393492	0.032791	MSAL11206/MSAL11322/MSAL11673	3
lightcyan	4261	Adrenergic signaling in cardiomyocytes	3/33	85/4900	0.0188965	0.120938	0.100781	MSAL11206/MSAL11322/MSAL11673	3
lightcyan	4380	Osteoclast differentiation	3/33	57/4900	0.00635941	0.0555003	0.0462502	MSAL04793/MSAL09528/MSAL13988	3
lightcyan	4520	Adherens junction	4/33	82/4900	0.00206076	0.0264878	0.0220732	MSAL11480/MSAL11481/MSAL11482/MSAL11484	4
lightcyan	4670	Leukocyte transendothelial migration	2/33	54/4900	0.0506363	0.23148	0.1929	MSAL07488/MSAL13988	2
lightcyan	4910	Insulin signaling pathway	4/33	130/4900	0.010666	0.0853278	0.0711065	MSAL11480/MSAL11481/MSAL11482/MSAL11484	4
lightcyan	4975	Fat digestion and absorption	2/33	47/4900	0.0393784	0.203832	0.16986	MSAL00220/MSAL06131	2
lightcyan	4979	Cholesterol metabolism	5/33	119/4900	0.00106922	0.017332	0.0144433	MSAL00216/MSAL00220/MSAL06131/MSAL06132/MSAL06709	5
lightcyan	5100	Bacterial invasion of epithelial cells	2/33	63/4900	0.0665835	0.277436	0.231197	MSAL07488/MSAL13988	2
lightcyan	5144	Malaria	1/33	17/4900	0.108692	0.337635	0.281363	MSAL13988	1
lightcyan	5204	Chemical carcinogenesis - DNA adducts	3/33	98/4900	0.027432	0.15491	0.129092	MSAL01078/MSAL08089/MSAL08090	3
lightcyan	5323	Rheumatoid arthritis	2/33	50/4900	0.0440716	0.211544	0.176287	MSAL09528/MSAL13988	2
lightcyan	5410	Hypertrophic cardiomyopathy	6/33	60/4900	2.24e-06	0.000107456	8.95e-05	MSAL00263/MSAL00264/MSAL11206/MSAL11322/MSAL11673/MSAL13988	6
lightcyan	5414	Dilated cardiomyopathy	6/33	57/4900	1.65e-06	0.000107456	8.95e-05	MSAL00263/MSAL00264/MSAL11206/MSAL11322/MSAL11673/MSAL13988	6
lightcyan	5418	Fluid shear stress and atherosclerosis	3/33	114/4900	0.0403417	0.203832	0.16986	MSAL01078/MSAL09528/MSAL13988	3
midnightblue	73	Cutin, suberine and wax biosynthesis	1/27	30/4900	0.153172	0.500126	0.46849	MSAL01863	1
midnightblue	740	Riboflavin metabolism	1/27	19/4900	0.099835	0.494637	0.463349	MSAL12793	1
midnightblue	965	Betalain biosynthesis	1/27	10/4900	0.0538038	0.426007	0.39906	MSAL05255	1
midnightblue	4964	Proximal tubule bicarbonate reclamation	1/27	18/4900	0.094829	0.494637	0.463349	MSAL10208	1
midnightblue	120	Primary bile acid biosynthesis	2/27	17/4900	0.00377929	0.0938621	0.0879249	MSAL04299/MSAL04316	2
midnightblue	130	Ubiquinone and other terpenoid-quinone biosynthesis	2/27	22/4900	0.00631128	0.0938621	0.0879249	MSAL05557/MSAL07656	2
midnightblue	650	Butanoate metabolism	2/27	20/4900	0.00522642	0.0938621	0.0879249	MSAL09498/MSAL09499	2
midnightblue	950	Isoquinoline alkaloid biosynthesis	2/27	20/4900	0.00522642	0.0938621	0.0879249	MSAL05255/MSAL05557	2
midnightblue	1120	Microbial metabolism in diverse environments	2/27	183/4900	0.267303	0.500126	0.46849	MSAL03619/MSAL10876	2
midnightblue	1521	EGFR tyrosine kinase inhibitor resistance	2/27	47/4900	0.0271431	0.253463	0.237431	MSAL06792/MSAL10118	2
midnightblue	3320	PPAR signaling pathway	2/27	69/4900	0.0547165	0.426007	0.39906	MSAL04299/MSAL04316	2
midnightblue	4020	Calcium signaling pathway	2/27	112/4900	0.125696	0.500126	0.46849	MSAL08569/MSAL11371	2
midnightblue	4066	HIF-1 signaling pathway	2/27	82/4900	0.07417	0.494637	0.463349	MSAL06792/MSAL10118	2
midnightblue	4270	Vascular smooth muscle contraction	2/27	97/4900	0.0989337	0.494637	0.463349	MSAL07605/MSAL11371	2
midnightblue	4371	Apelin signaling pathway	2/27	91/4900	0.0887613	0.494637	0.463349	MSAL07605/MSAL11371	2
midnightblue	4510	Focal adhesion	2/27	116/4900	0.133112	0.500126	0.46849	MSAL06792/MSAL11371	2
midnightblue	4710	Circadian rhythm	2/27	23/4900	0.00688896	0.0938621	0.0879249	MSAL01625/MSAL04845	2
midnightblue	4728	Dopaminergic synapse	2/27	85/4900	0.0789393	0.494637	0.463349	MSAL01625/MSAL05255	2
midnightblue	4810	Regulation of actin cytoskeleton	2/27	136/4900	0.171576	0.500126	0.46849	MSAL06792/MSAL11371	2
midnightblue	5168	Herpes simplex virus 1 infection	2/27	93/4900	0.0921147	0.494637	0.463349	MSAL01625/MSAL04845	2
midnightblue	5202	Transcriptional misregulation in cancer	2/27	114/4900	0.129391	0.500126	0.46849	MSAL04845/MSAL06792	2
midnightblue	5221	Acute myeloid leukemia	2/27	28/4900	0.0101198	0.122562	0.114809	MSAL04845/MSAL10118	2
midnightblue	360	Phenylalanine metabolism	3/27	37/4900	0.00102348	0.0371863	0.0348341	MSAL05255/MSAL05557/MSAL07656	3
midnightblue	4022	cGMP-PKG signaling pathway	3/27	121/4900	0.0279042	0.253463	0.237431	MSAL07605/MSAL08569/MSAL11371	3
midnightblue	4142	Lysosome	3/27	252/4900	0.159295	0.500126	0.46849	MSAL00663/MSAL08271/MSAL12793	3
midnightblue	4151	PI3K-Akt signaling pathway	3/27	170/4900	0.0652604	0.474226	0.444229	MSAL01698/MSAL06792/MSAL10118	3
midnightblue	4711	Circadian rhythm - fly	3/27	12/4900	3.18e-05	0.00173135	0.00162184	MSAL01625/MSAL04845/MSAL05745	3
midnightblue	4979	Cholesterol metabolism	3/27	119/4900	0.0267258	0.253463	0.237431	MSAL04299/MSAL04316/MSAL08271	3
midnightblue	1110	Biosynthesis of secondary metabolites	4/27	489/4900	0.280574	0.500126	0.46849	MSAL01437/MSAL04432/MSAL05255/MSAL05557	4
midnightblue	350	Tyrosine metabolism	5/27	40/4900	1.98e-06	0.000216112	0.000202442	MSAL03619/MSAL05255/MSAL05557/MSAL07656/MSAL10876	5
red	1521	EGFR tyrosine kinase inhibitor resistance	8/181	47/4900	0.000271306	0.0050282	0.00373165	MSAL00214/MSAL00252/MSAL06793/MSAL06795/MSAL06797/MSAL13855/MSAL13921/MSAL14126	8
red	4013	MAPK signaling pathway - fly	12/181	113/4900	0.000847316	0.00982183	0.0072892	MSAL00252/MSAL01332/MSAL02260/MSAL03664/MSAL03881/MSAL05930/MSAL05949/MSAL06872/MSAL11994/MSAL12702/MSAL12703/MSAL12954	12
red	4014	Ras signaling pathway	13/181	122/4900	0.00049939	0.00771281	0.00572401	MSAL00214/MSAL00252/MSAL02549/MSAL03881/MSAL06793/MSAL06795/MSAL06797/MSAL07842/MSAL10216/MSAL11994/MSAL13855/MSAL13921/MSAL14126	13
red	4015	Rap1 signaling pathway	14/181	147/4900	0.000953526	0.00982183	0.0072892	MSAL00214/MSAL00252/MSAL05566/MSAL05930/MSAL05949/MSAL06793/MSAL06795/MSAL06797/MSAL07842/MSAL10216/MSAL13855/MSAL13921/MSAL14126/MSAL14200	14
red	4060	Cytokine-cytokine receptor interaction	6/181	33/4900	0.00112646	0.0111841	0.00830021	MSAL00252/MSAL06793/MSAL06795/MSAL06797/MSAL06872/MSAL13921	6
red	4066	HIF-1 signaling pathway	10/181	82/4900	0.000782565	0.00982183	0.0072892	MSAL00214/MSAL00252/MSAL06793/MSAL06795/MSAL06797/MSAL07703/MSAL08359/MSAL13855/MSAL13921/MSAL14126	10
red	4151	PI3K-Akt signaling pathway	16/181	170/4900	0.000472298	0.00771281	0.00572401	MSAL00214/MSAL00252/MSAL03009/MSAL03013/MSAL03750/MSAL05566/MSAL06793/MSAL06795/MSAL06797/MSAL07368/MSAL07703/MSAL13855/MSAL13921/MSAL14031/MSAL14126/MSAL14200	16
red	4360	Axon guidance	23/181	112/4900	7.58e-12	2.11e-09	1.56e-09	MSAL00214/MSAL01212/MSAL02147/MSAL02302/MSAL02327/MSAL02403/MSAL02541/MSAL02559/MSAL03755/MSAL04717/MSAL04718/MSAL05566/MSAL06032/MSAL06541/MSAL10216/MSAL11174/MSAL11994/MSAL13745/MSAL13746/MSAL13855/MSAL14126/MSAL14200/MSAL14249	23
red	4370	VEGF signaling pathway	9/181	40/4900	1.07e-05	0.000329245	0.000244347	MSAL00214/MSAL03755/MSAL06793/MSAL06795/MSAL06797/MSAL07703/MSAL13855/MSAL13921/MSAL14126	9
red	4391	Hippo signaling pathway - fly	10/181	84/4900	0.000947474	0.00982183	0.0072892	MSAL02191/MSAL03174/MSAL03175/MSAL03176/MSAL03177/MSAL06640/MSAL06716/MSAL06718/MSAL12075/MSAL13980	10
red	4510	Focal adhesion	16/181	116/4900	4.23e-06	0.000195853	0.000145351	MSAL00214/MSAL00252/MSAL03009/MSAL03013/MSAL03750/MSAL05566/MSAL06793/MSAL06795/MSAL06797/MSAL07368/MSAL10216/MSAL13855/MSAL13921/MSAL14031/MSAL14126/MSAL14200	16
red	4512	ECM-receptor interaction	8/181	54/4900	0.00071974	0.00952799	0.00707113	MSAL03009/MSAL03013/MSAL03750/MSAL03820/MSAL05566/MSAL12801/MSAL14031/MSAL14200	8
red	4514	Cell adhesion molecules	9/181	51/4900	8.35e-05	0.00210379	0.00156132	MSAL01683/MSAL02302/MSAL02676/MSAL03009/MSAL03013/MSAL03750/MSAL04027/MSAL05566/MSAL14200	9
red	4550	Signaling pathways regulating pluripotency of stem cells	11/181	99/4900	0.000953918	0.00982183	0.0072892	MSAL03174/MSAL03175/MSAL03176/MSAL03177/MSAL06793/MSAL06795/MSAL06797/MSAL06872/MSAL10585/MSAL10586/MSAL13921	11
red	4650	Natural killer cell mediated cytotoxicity	7/181	40/4900	0.000553882	0.00810417	0.00601446	MSAL00214/MSAL01125/MSAL03755/MSAL05566/MSAL13855/MSAL14126/MSAL14200	7
red	4670	Leukocyte transendothelial migration	9/181	54/4900	0.000132559	0.00283473	0.00210378	MSAL00214/MSAL03009/MSAL03013/MSAL03750/MSAL05566/MSAL10216/MSAL13855/MSAL14126/MSAL14200	9
red	4810	Regulation of actin cytoskeleton	14/181	136/4900	0.000434461	0.00754876	0.00560226	MSAL00252/MSAL01212/MSAL03009/MSAL03013/MSAL03750/MSAL05566/MSAL05930/MSAL05949/MSAL06793/MSAL06795/MSAL06797/MSAL10216/MSAL13921/MSAL14200	14
red	4919	Thyroid hormone signaling pathway	15/181	98/4900	2.26e-06	0.00013775	0.00010223	MSAL00125/MSAL00214/MSAL01182/MSAL03009/MSAL03013/MSAL03750/MSAL05104/MSAL05566/MSAL06872/MSAL07368/MSAL11951/MSAL12075/MSAL13855/MSAL14126/MSAL14200	15
red	5130	Pathogenic Escherichia coli infection	7/181	46/4900	0.00131895	0.011896	0.00882851	MSAL00214/MSAL03979/MSAL05566/MSAL10216/MSAL13855/MSAL14126/MSAL14200	7
red	5133	Pertussis	9/181	40/4900	1.07e-05	0.000329245	0.000244347	MSAL01125/MSAL03009/MSAL03013/MSAL03750/MSAL05566/MSAL07703/MSAL07842/MSAL10216/MSAL14200	9
red	5140	Leishmaniasis	9/181	34/4900	2.48e-06	0.00013775	0.00010223	MSAL00214/MSAL03009/MSAL03013/MSAL03750/MSAL05566/MSAL07703/MSAL13855/MSAL14126/MSAL14200	9
red	5200	Pathways in cancer	32/181	300/4900	2.84e-08	3.95e-06	2.93e-06	MSAL00214/MSAL00252/MSAL01125/MSAL01136/MSAL01182/MSAL01216/MSAL01332/MSAL02327/MSAL03009/MSAL03013/MSAL03750/MSAL03881/MSAL05566/MSAL06032/MSAL06264/MSAL06793/MSAL06795/MSAL06797/MSAL06872/MSAL07368/MSAL07703/MSAL07842/MSAL10216/MSAL10585/MSAL10586/MSAL11951/MSAL12075/MSAL13855/MSAL13921/MSAL14031/MSAL14126/MSAL14200	32
red	5202	Transcriptional misregulation in cancer	13/181	114/4900	0.000255231	0.0050282	0.00373165	MSAL01177/MSAL01182/MSAL03174/MSAL03175/MSAL03176/MSAL03177/MSAL04766/MSAL06793/MSAL06795/MSAL06797/MSAL07368/MSAL09970/MSAL13921	13
red	5205	Proteoglycans in cancer	20/181	182/4900	9.38e-06	0.000329245	0.000244347	MSAL00214/MSAL00252/MSAL01125/MSAL02327/MSAL03009/MSAL03013/MSAL03750/MSAL05566/MSAL06032/MSAL06793/MSAL06795/MSAL06797/MSAL07368/MSAL10216/MSAL10585/MSAL10586/MSAL13855/MSAL13921/MSAL14126/MSAL14200	20
red	5206	MicroRNAs in cancer	18/181	128/4900	7.66e-07	7.1e-05	5.27e-05	MSAL00214/MSAL00252/MSAL01125/MSAL01216/MSAL03009/MSAL03013/MSAL03750/MSAL04987/MSAL05566/MSAL07368/MSAL08804/MSAL10216/MSAL10248/MSAL11951/MSAL12075/MSAL13855/MSAL14126/MSAL14200	18
red	5217	Basal cell carcinoma	6/181	30/4900	0.000662173	0.0092042	0.00683084	MSAL01136/MSAL02327/MSAL06032/MSAL06872/MSAL10585/MSAL10586	6
red	5222	Small cell lung cancer	9/181	72/4900	0.0011967	0.0114719	0.00851375	MSAL01125/MSAL03009/MSAL03013/MSAL03750/MSAL05566/MSAL07368/MSAL07703/MSAL14031/MSAL14200	9
red	5223	Non-small cell lung cancer	6/181	32/4900	0.000950367	0.00982183	0.0072892	MSAL00214/MSAL00252/MSAL01332/MSAL07368/MSAL13855/MSAL14126	6
red	5224	Breast cancer	11/181	76/4900	9.08e-05	0.00210379	0.00156132	MSAL00252/MSAL06264/MSAL06793/MSAL06795/MSAL06797/MSAL07368/MSAL10585/MSAL10586/MSAL11951/MSAL12075/MSAL13921	11
red	5418	Fluid shear stress and atherosclerosis	15/181	114/4900	1.54e-05	0.000427075	0.000316951	MSAL03009/MSAL03013/MSAL03750/MSAL03946/MSAL03967/MSAL05566/MSAL06793/MSAL06795/MSAL06797/MSAL06872/MSAL07703/MSAL07842/MSAL10216/MSAL13921/MSAL14200	15
salmon	40	Pentose and glucuronate interconversions	8/78	78/4900	2.73707e-05	0.000529166	0.000422565	MSAL00956/MSAL04412/MSAL04613/MSAL09594/MSAL09715/MSAL10307/MSAL10308/MSAL10310	8
salmon	61	Fatty acid biosynthesis	4/78	20/4900	0.000237242	0.00305778	0.00244179	MSAL00493/MSAL00495/MSAL06251/MSAL06431	4
salmon	62	Fatty acid elongation	7/78	28/4900	1.78524e-07	6.90293e-06	5.51232e-06	MSAL01140/MSAL02569/MSAL04067/MSAL05180/MSAL07443/MSAL08425/MSAL08759	7
salmon	73	Cutin, suberine and wax biosynthesis	4/78	30/4900	0.00118928	0.0114964	0.00918041	MSAL00127/MSAL00128/MSAL00131/MSAL12834	4
salmon	230	Purine metabolism	8/78	179/4900	0.0071564	0.0488319	0.0389946	MSAL01660/MSAL04084/MSAL04085/MSAL10158/MSAL10810/MSAL11865/MSAL12004/MSAL12005	8
salmon	250	Alanine, aspartate and glutamate metabolism	4/78	35/4900	0.00213948	0.0177271	0.014156	MSAL00629/MSAL07758/MSAL10158/MSAL12005	4
salmon	260	Glycine, serine and threonine metabolism	3/78	43/4900	0.0303576	0.144824	0.115649	MSAL00629/MSAL10168/MSAL11878	3
salmon	280	Valine, leucine and isoleucine degradation	7/78	51/4900	1.3015e-05	0.000301947	0.000241119	MSAL00629/MSAL02858/MSAL06852/MSAL07758/MSAL09639/MSAL11508/MSAL11914	7
salmon	330	Arginine and proline metabolism	4/78	51/4900	0.00842883	0.0514602	0.0410935	MSAL03557/MSAL05986/MSAL09806/MSAL11508	4
salmon	380	Tryptophan metabolism	3/78	39/4900	0.0235172	0.118609	0.0947146	MSAL01266/MSAL06095/MSAL11508	3
salmon	410	beta-Alanine metabolism	4/78	39/4900	0.00320311	0.0247707	0.0197806	MSAL06852/MSAL07758/MSAL09806/MSAL11508	4
salmon	562	Inositol phosphate metabolism	3/78	54/4900	0.053941	0.215764	0.172298	MSAL06740/MSAL06852/MSAL12327	3
salmon	591	Linoleic acid metabolism	2/78	12/4900	0.0148903	0.086364	0.0689658	MSAL07826/MSAL07835	2
salmon	640	Propanoate metabolism	4/78	27/4900	0.000789666	0.00916013	0.0073148	MSAL06852/MSAL07758/MSAL09639/MSAL13995	4
salmon	670	One carbon pool by folate	3/78	13/4900	0.000989484	0.0104346	0.00833249	MSAL03659/MSAL10810/MSAL11865	3
salmon	981	Insect hormone biosynthesis	6/78	100/4900	0.00487726	0.0353601	0.0282368	MSAL07826/MSAL07835/MSAL10469/MSAL11508/MSAL12251/MSAL12255	6
salmon	983	Drug metabolism - other enzymes	6/78	140/4900	0.0232939	0.118609	0.0947146	MSAL04084/MSAL04085/MSAL04434/MSAL04613/MSAL10469/MSAL11108	6
salmon	1040	Biosynthesis of unsaturated fatty acids	4/78	33/4900	0.00171276	0.0152831	0.0122043	MSAL01919/MSAL02569/MSAL05180/MSAL08881	4
salmon	1110	Biosynthesis of secondary metabolites	27/78	489/4900	2.45269e-09	2.84512e-07	2.27196e-07	MSAL00629/MSAL01140/MSAL01266/MSAL01660/MSAL01919/MSAL02569/MSAL03557/MSAL04067/MSAL04084/MSAL04085/MSAL04244/MSAL04613/MSAL05180/MSAL05986/MSAL07443/MSAL08242/MSAL08425/MSAL08759/MSAL09639/MSAL10158/MSAL10168/MSAL10810/MSAL11508/MSAL11865/MSAL11914/MSAL12004/MSAL12005	27
salmon	1120	Microbial metabolism in diverse environments	8/78	183/4900	0.0081443	0.0514602	0.0410935	MSAL04084/MSAL04085/MSAL06740/MSAL07758/MSAL08242/MSAL10168/MSAL11508/MSAL11878	8
salmon	1130	NA	18/78	272/4900	1.48468e-07	6.90293e-06	5.51232e-06	MSAL01266/MSAL03557/MSAL04412/MSAL05986/MSAL06740/MSAL08242/MSAL09639/MSAL10158/MSAL10168/MSAL10810/MSAL11508/MSAL11865/MSAL11878/MSAL11914/MSAL12004/MSAL12005/MSAL12251/MSAL12255	18
salmon	1212	Fatty acid metabolism	8/78	66/4900	7.81861e-06	0.00022674	0.000181063	MSAL00493/MSAL00495/MSAL01919/MSAL02569/MSAL05180/MSAL06251/MSAL06431/MSAL08881	8
salmon	1230	Biosynthesis of amino acids	4/78	66/4900	0.0203325	0.112313	0.089687	MSAL05986/MSAL10168/MSAL11878/MSAL11914	4
salmon	4146	Peroxisome	8/78	98/4900	0.000142196	0.0023564	0.00188169	MSAL00127/MSAL00128/MSAL00131/MSAL01266/MSAL01919/MSAL04084/MSAL04085/MSAL12834	8
salmon	4152	AMPK signaling pathway	5/78	112/4900	0.0321498	0.144824	0.115649	MSAL00493/MSAL00495/MSAL06251/MSAL06431/MSAL08881	5
salmon	4212	Longevity regulating pathway - worm	8/78	100/4900	0.000163898	0.00237652	0.00189777	MSAL00127/MSAL00128/MSAL00131/MSAL01266/MSAL07826/MSAL07835/MSAL08881/MSAL12834	8
salmon	4721	Synaptic vesicle cycle	3/78	55/4900	0.0564202	0.218158	0.17421	MSAL05703/MSAL11853/MSAL11854	3
salmon	4913	Ovarian steroidogenesis	3/78	47/4900	0.0381347	0.163838	0.130833	MSAL07826/MSAL07835/MSAL12798	3
salmon	4966	Collecting duct acid secretion	2/78	18/4900	0.0324606	0.144824	0.115649	MSAL11853/MSAL11854	2
salmon	5323	Rheumatoid arthritis	3/78	50/4900	0.0445721	0.184656	0.147457	MSAL01171/MSAL11853/MSAL11854	3
