# Supplementary material for: Physiological Measurements and Transcriptomics Reveal the Fitness Costs of Monochamus saltuarius to Bursaphelenchus xylophilus
Source: Int J Mol Sci. 2024 Apr 30;25(9):4906. doi: 10.3390/ijms25094906 (PMC11084816; doi:10.3390/ijms25094906)
Supplement: Supplementary file 1 [file ijms-25-04906-s001.zip › Supplementary materials/Supplenmental Tables/Table S6 Growth-related DEGs identified in M. saltuarius transcriptome.xlsx]

## Sheet: Table S6 growth related genes
Table S6 Growth-related DEGs identified in M. saltuarius transcriptome
order	gene_name	gene_id	Nr_Desc	SwissProt_Desc	TPM value in different treatments
					L5	BL5	P1	BP1	P5	BP5	P10	BP10	A1C	A1G	A1T	BA1C	BA1G	BA1T	A5C	A5G	A5T	BA5C	BA5G	BA5T
1	20E pathway
2	CYP18a1-1	MSAL07826	cytochrome P450 18a1	Cytochrome P450 18a1 OS=Drosophila melanogaster OX=7227 GN=Cyp18a1 PE=2 SV=2	7.59556	16.2954	5.34388	6.84731	0.893698	18.2331	1.98064	7.5604	4.97921	6.39173	4.55688	5.72111	3.78049	8.71495	8.19456	5.08534	6.30294	12.5826	17.4496	26.5198
3	CYP18a1-2	MSAL07835	cytochrome P450 18a1-2	Cytochrome P450 18a1 OS=Drosophila melanogaster OX=7227 GN=Cyp18a1 PE=2 SV=2	8.9676	15.6087	6.42573	5.69521	1.00831	23.6846	1.85528	7.26452	4.53334	7.29325	4.90162	4.8892	3.56476	9.07533	7.98995	4.2343	6.25301	9.89351	13.3382	19.6886
4	CYP302a1	MSAL05754	cytochrome P450 302a1, mitochondrial-like	Cytochrome P450 302a1, mitochondrial OS=Drosophila melanogaster OX=7227 GN=dib PE=2 SV=2	6.76204	10.3259	6.58331	6.7097	11.1629	11.3694	4.72381	8.46365	4.48937	10.9869	6.6674	3.81697	4.9524	7.25491	7.29213	7.66357	8.37132	7.07634	9.74156	9.23317
5	CYP306a1-1	MSAL07828	cytochrome P450 306a1	Cytochrome P450 306a1 OS=Drosophila melanogaster OX=7227 GN=phm PE=1 SV=1	3.13758	1.77673	3.48216	5.14011	35.5459	18.7021	2.11261	2.1942	5.43251	28.7949	7.69934	3.12913	13.1019	32.328	8.77104	30.1281	38.2714	7.3782	35.0001	42.3637
6	CYP306a1-2	MSAL07836	cytochrome P450 306a1	Cytochrome P450 306a1 OS=Drosophila melanogaster OX=7227 GN=phm PE=1 SV=1	2.09714	1.64969	4.12407	3.09952	35.536	14.2602	1.11121	1.31682	3.81203	21.3406	6.8815	2.66255	8.2566	24.2412	7.22486	22.128	29.106	4.92009	20.2922	30.0976
7	CYP307a1	MSAL02209	cytochrome P450 307a1-like	Cytochrome P450 307a1 OS=Drosophila melanogaster OX=7227 GN=spo PE=1 SV=3	0.354681	0.236681	4.61822	8.10463	180.281	98.1754	3.06541	2.07712	0.253462	1.82041	0.433314	0.116621	0.639682	1.13332	0.629457	2.00556	2.29827	0.262157	1.38832	1.54384
8	CYP314a1	MSAL09366	ecdysone 20-monooxygenase	Ecdysone 20-monooxygenase OS=Drosophila melanogaster OX=7227 GN=shd PE=1 SV=3	85.6279	70.5856	19.502	5.45899	86.0543	205.795	11.4856	18.9279	6.70193	41.3066	15.577	4.7269	13.6174	35.0711	12.8912	45.9975	49.594	8.45692	31.4311	38.8886
9	CYP315a1	MSAL02679	cytochrome P450 315a1, mitochondrial	Cytochrome P450 315a1, mitochondrial OS=Drosophila melanogaster OX=7227 GN=sad PE=2 SV=1	11.4405	13.9312	5.62322	2.71802	66.5884	23.777	2.19555	0.924408	4.1884	19.3641	10.2356	2.38675	5.892	19.1438	7.31438	18.4024	19.5313	4.6708	14.2118	18.2005
10	E74EA1	MSAL11243	ecdysone-induced protein 74EF-like isoform X1	Ecdysone-induced protein 74EF isoform A OS=Drosophila melanogaster OX=7227 GN=Eip74EF PE=2 SV=2	27.85	43.4448	62.0901	58.6578	6.15591	56.8815	52.4706	137.138	6.03829	22.5533	13.1411	6.1997	32.7935	14.1195	5.05024	22.536	18.4971	8.58709	31.4502	17.5782
11	E74EA2	MSAL11244	ecdysone-induced protein 74EF-like, partial	-	0.471327	1.08009	6.81203	13.6349	3.36179	30.0749	9.81677	69.1261	3.16473	17.3642	10.1519	2.24326	15.9958	7.84827	1.29886	9.55158	1.17753	0.865022	13.0867	1.77594
12	E75	MSAL08210	ecdysone-inducible protein E75 isoform X1	Ecdysone-inducible protein E75 OS=Choristoneura fumiferana OX=7141 GN=E75 PE=2 SV=1	116.193	104.664	120.254	75.5536	120.451	284.916	52.7327	40.6314	16.7706	28.4742	16.406	18.2022	24.6259	22.7722	30.7455	40.8279	40.5351	37.4233	50.9112	47.9964
13	E78C1	MSAL01564	E78, partial	Ecdysone-induced protein 78C OS=Drosophila melanogaster OX=7227 GN=Eip78C PE=2 SV=4	0	0	0	0.29483	12.4771	13.4808	0.206952	0.059624	0.0920587	0.105122	0.0451297	0.0538717	0	0	0.107262	0.137877	0	0	0	0
14	E78C2	MSAL01565	ecdysone-induced protein 78C	Ecdysone-induced protein 78C OS=Drosophila melanogaster OX=7227 GN=Eip78C PE=2 SV=4	0.0469347	0.0566557	0.06323	0.232605	13.9174	19.5894	0.256925	0.020629	0.349268	0.504909	0.102893	0.0548763	0.13014	0.250168	0.512903	0.447005	0.760627	0.561622	0.689542	1.44268
15	EcR	MSAL07765	ecdysone receptor isoform B	Ecdysone receptor OS=Lucilia cuprina OX=7375 GN=EcR PE=2 SV=2	43.9104	57.3835	54.5508	39.2654	1.54904	24.1877	13.8968	18.2233	6.53471	10.8254	10.0683	5.88174	9.34743	11.7558	7.01801	9.7743	9.61996	6.51517	7.53061	7.47663
16	ERR1	MSAL04415	steroid hormone receptor ERR1 isoform X1	Steroid hormone receptor ERR2 OS=Homo sapiens OX=9606 GN=ESRRB PE=1 SV=3	13.5138	14.6935	12.6806	11.4654	1.26228	8.04408	7.13923	8.90975	6.60362	17.3721	9.89936	5.23492	13.3602	21.8875	12.6313	33.3335	38.287	8.17931	23.1206	28.5195
17	FTZ-F1	MSAL01345	nuclear hormone receptor FTZ-F1	Nuclear hormone receptor FTZ-F1 OS=Bombyx mori OX=7091 GN=FTZ-F1 PE=1 SV=2	4.52633	5.98901	6.02673	5.78916	1.55892	2.09684	23.9731	84.3689	8.67903	14.2268	14.2556	5.2248	8.49314	18.5334	5.34514	12.2194	13.1088	4.16651	9.35612	10.4673
18	HNF	MSAL02725	unnamed protein product	Transcription factor HNF-4 homolog OS=Drosophila melanogaster OX=7227 GN=Hnf4 PE=1 SV=3	5.7572	6.10984	5.6696	3.79449	0.860723	2.86401	2.73179	3.48629	3.20445	10.8239	4.60798	2.94399	11.775	10.1359	5.03379	11.3829	12.0133	3.59775	11.0465	10.8431
19	KLF	MSAL01719	Krueppel-like factor luna	Krueppel-like factor luna OS=Drosophila melanogaster OX=7227 GN=luna PE=2 SV=1	5.42561	7.55438	10.8341	11.5011	0.324997	10.7813	8.62332	11.1723	3.56129	16.4168	7.38155	4.41161	11.22	14.9662	6.96145	20.0122	24.8281	4.5012	14.0969	15.2223
20	KLF10	MSAL04931	Krueppel-like factor 10	Krueppel-like factor 11 OS=Homo sapiens OX=9606 GN=KLF11 PE=1 SV=2	73.9946	261.986	85.5265	69.3999	43.4212	93.5422	24.3355	77.9263	39.1557	43.5635	44.3856	36.3661	35.7477	38.509	83.865	30.022	54.1366	118.619	67.3155	114.619
21	KLF7	MSAL12344	Krueppel-like factor 7 isoform X2	Krueppel-like factor 2 OS=Homo sapiens OX=9606 GN=KLF2 PE=1 SV=2	3.54567	2.6788	12.6866	8.84478	0.836401	7.18789	7.83697	15.0353	3.78793	8.32227	5.00734	3.39024	18.1214	6.64072	2.74099	6.4965	6.54367	1.44534	5.46179	3.76404
22	KNI	MSAL00743	knirps-related protein-like isoform X1	Knirps-related protein OS=Drosophila melanogaster OX=7227 GN=knrl PE=2 SV=1	4.06601	11.2711	17.9801	16.125	3.8247	23.7764	26.6786	22.8624	2.08762	14.6548	6.11391	2.70033	13.5334	3.91049	2.64672	10.961	1.96255	2.36784	12.662	2.75564
23	Kr-h1	MSAL05208	Krueppel homolog 1-like isoform X1	-	15.1695	10.1057	0.562941	0.272838	0.059365	1.17126	0.0650917	0.365949	59.6821	101.689	54.2672	76.0076	121.964	153.724	71.418	144.621	179.659	101.325	179.652	174.532
24	Kr-h2	MSAL06885	Krueppel homolog 2	Krueppel homolog 2 OS=Drosophila melanogaster OX=7227 GN=Kr-h2 PE=1 SV=1	27.5469	26.8862	70.7996	74.3889	215.042	125.286	46.3129	66.8122	44.3866	99.3018	49.8637	47.357	85.8609	69.2372	42.7937	68.9777	62.8842	33.6914	70.9138	63.9419
25	SVP	MSAL02512	steroid receptor seven-up, isoforms B/C	Steroid receptor seven-up, isoforms B/C OS=Drosophila melanogaster OX=7227 GN=svp PE=1 SV=1	19.0964	26.9466	25.9777	20.9173	0.314976	7.32545	6.56765	9.93289	4.59292	3.1946	8.48976	8.55143	3.35904	9.35229	5.86466	2.33886	6.26004	3.54977	4.86545	9.01951
26	β-ftz-F1	MSAL11978	nuclear hormone receptor FTZ-F1 beta isoform X2	Nuclear hormone receptor FTZ-F1 beta OS=Drosophila melanogaster OX=7227 GN=Hr39 PE=1 SV=3	18.3974	12.268	64.0163	56.9367	13.8928	33.7395	8.35703	17.0003	18.648	31.4179	20.3784	20.2237	41.8594	33.9002	15.1023	30.2129	30.2548	14.5888	21.6629	23.8712
27	JH pathway
28	ALDH1	MSAL11161	aldehyde dehydrogenase family 8 member A1	-	29.9642	26.0537	52.6847	40.1692	55.483	42.2482	12.4137	36.2694	26.6896	59.7736	42.7648	23.8661	48.6493	60.3892	21.6159	55.32	72.3251	22.3772	48.9719	58.8326
29	ALDH2	MSAL10571	aldehyde dehydrogenase, dimeric NADP-preferring-like	Aldehyde dehydrogenase family 3 member B1 OS=Bos taurus OX=9913 GN=ALDH3B1 PE=2 SV=1	5.40573	5.95076	3.39837	6.66094	1.04293	3.21159	12.8989	15.3708	0.933524	1.28102	1.2189	0.64907	0.390802	2.081	0.757743	0.595924	0.871077	1.64056	3.39884	7.71629
30	ALDH3	MSAL10628	aldehyde dehydrogenase, dimeric NADP-preferring-like	Aldehyde dehydrogenase family 3 member B1 OS=Rattus norvegicus OX=10116 GN=Aldh3b1 PE=2 SV=1	5.03994	2.37106	3.36902	2.90454	1.68157	2.29164	10.8693	7.00918	0.7775	1.30879	1.77696	0.776177	0.691894	2.24865	0.942351	0.731309	1.18415	2.20439	3.65486	6.71251
31	ALDH4	MSAL11508	aldehyde dehydrogenase, mitochondrial	Aldehyde dehydrogenase, mitochondrial OS=Pongo abelii OX=9601 GN=ALDH2 PE=2 SV=1	34.671	66.401	13.3684	13.7292	54.9699	42.9491	45.8882	89.1419	86.7017	149.684	136.579	146.86	305.861	246.861	160.501	179.599	328.428	164.816	241.668	320.428
32	BRCA1	MSAL00262	microcephalin	Microcephalin OS=Colobus guereza OX=33548 GN=MCPH1 PE=3 SV=1	8.93507	10.9774	22.2421	20.8508	13.3558	23.1733	5.87676	24.7536	5.72287	21.1865	8.37295	3.97085	11.5636	18.3208	8.42212	22.4562	26.9174	9.10509	21.2291	23.6081
33	BRCA2	MSAL04624	uncharacterized protein LOC108913978 isoform X1	Protein BREAST CANCER SUSCEPTIBILITY 1 homolog OS=Arabidopsis thaliana OX=3702 GN=BRCA1 PE=1 SV=1	4.41884	5.82572	11.8997	11.4027	6.15521	5.67266	2.78071	6.1339	4.5503	14.2144	6.36373	3.0776	6.36913	15.5079	4.35816	13.1549	16.6324	3.46461	9.32226	12.2191
34	DR1	MSAL07793	dopamine receptor 1	Dopamine receptor 1 OS=Drosophila melanogaster OX=7227 GN=Dop1R1 PE=2 SV=2	0.1842	0.290245	0.072257	0.0496567	0	0	0	0.091285	0.143388	0.1886	0.122978	0	0.062357	0.140193	0.074192	0.167582	0.59996	0.045798	0.347553	0.539274
35	DR2	MSAL11524	dopamine receptor 2-like	Dopamine receptor 2 OS=Drosophila melanogaster OX=7227 GN=Dop1R2 PE=2 SV=1	0	0.0246747	0.122526	0.100601	0.154764	0.222129	0.009384	0.145983	0	0.353752	0.089325	0.0207053	0.122891	0.185776	0.162502	0	0.204287	0.10852	0.23208	0.413893
36	HR38	MSAL05844	probable nuclear hormone receptor HR38	Probable nuclear hormone receptor HR38 (Fragment) OS=Bombyx mori OX=7091 GN=HR38 PE=2 SV=1	0.337459	0.249949	1.79418	3.15677	1.67964	3.61793	3.21322	1.28543	1.0076	1.30968	0.727421	0.891096	0.832471	1.29912	0.547087	1.43306	0.663249	0.786518	0.915234	0.647241
37	HR4	MSAL09341	hormone receptor 4	Hormone receptor 4 OS=Drosophila melanogaster OX=7227 GN=Hr4 PE=1 SV=4	0.117159	0.0585277	1.55103	0.9017	6.78629	11.2222	8.91196	5.42114	0.153863	0.78656	1.3268	0.0711227	0.437747	0.55623	0.206654	0.545359	0.644082	0.166108	0.503716	0.368681
38	HR96	MSAL08676	nuclear hormone receptor HR96 isoform X2	Nuclear hormone receptor HR96 OS=Drosophila melanogaster OX=7227 GN=Hr96 PE=1 SV=1	1.98695	3.2218	4.92781	3.98786	0.619514	2.91262	1.58819	3.94168	2.65309	7.95183	3.90145	3.51077	8.45037	10.2459	4.59981	12.2546	16.7787	3.23768	8.03812	9.88021
39	HSP68	MSAL09857	heat shock protein 68-like	Heat shock protein 68 OS=Drosophila melanogaster OX=7227 GN=Hsp68 PE=1 SV=1	23.9608	17.4833	2.423	6.34348	2.90587	2.64733	1.1704	141.113	1.45062	1.57907	1.41962	3.85994	0.850082	1.62529	9.21721	2.6028	5.42284	17.4382	4.29525	14.0751
40	HSP83	MSAL14102	heat shock protein 90	Heat shock protein 83 OS=Bombyx mori OX=7091 GN=Hsp83 PE=1 SV=1	586.412	524.369	1176.31	1130.91	725.463	956.59	246.361	586.597	234.316	763.043	459.685	231.075	847.498	670.403	277.285	662.794	682.897	189.993	495.055	588.147
41	IGF1	MSAL06040	receptor-type guanylate cyclase gcy-12-like	Insulin-like growth factor 1 receptor (Fragment) OS=Bos taurus OX=9913 GN=IGF1R PE=2 SV=1	7.56541	8.23583	11.6906	11.2362	1.59077	11.2212	2.98887	2.70439	16.3975	80.3595	32.9444	9.76571	35.1123	112.936	23.6471	90.5927	125.981	17.1149	55.0736	70.8724
42	IGF2a	MSAL04605	insulin-like growth factor 2 mRNA-binding protein 3-A	Insulin-like growth factor 2 mRNA-binding protein 3-A OS=Xenopus laevis OX=8355 GN=igf2bp3-a PE=1 SV=1	0.508764	1.68992	3.16193	5.39982	1.45382	0.284157	0.546538	96.5644	0.272791	3.20898	0.722735	0	1.23636	3.6188	0.85286	2.50664	3.13011	0.208283	1.57702	3.02366
43	IGF2b	MSAL04606	insulin-like growth factor 2 mRNA-binding protein 1	-	8.20142	6.66428	14.2111	12.9003	4.58517	9.50261	7.16299	33.7189	3.09858	14.7736	10.003	2.96845	14.5629	17.8618	3.88173	13.5182	20.8272	3.46069	11.0378	14.2174
44	IGF2c	MSAL04607	insulin-like growth factor 2 mRNA-binding protein 1	Insulin-like growth factor 2 mRNA-binding protein 1 OS=Gallus gallus OX=9031 GN=IGF2BP1 PE=1 SV=1	12.8944	11.3271	22.5135	21.8374	5.73865	16.4147	8.80099	46.2904	6.81794	24.4103	14.6871	5.00079	24.0363	29.3796	7.27611	22.6722	31.0632	5.8734	19.1685	22.8881
45	ISL-1	MSAL04192	insulin gene enhancer protein ISL-1	Insulin gene enhancer protein ISL-1 OS=Gallus gallus OX=9031 GN=ISL1 PE=1 SV=1	2.62877	2.40916	7.83703	1.92701	1.23482	4.28102	5.75091	3.73386	0.898816	3.90536	3.20414	1.32083	3.54792	6.59791	2.08138	7.30042	6.93804	2.22983	4.37248	6.00633
46	JHAMT	MSAL06336	juvenile hormone acid O-methyltransferase	Juvenile hormone acid O-methyltransferase OS=Bombyx mori OX=7091 GN=JHAMT PE=1 SV=1	9.38304	9.84678	0.127353	0.0349133	0.0267267	0	0	0.294456	0.233446	1.54321	0.139914	0.635932	0.453444	0.785933	0.286112	0.334702	0.122332	0.0897123	0.145284	0.142606
47	JHE1	MSAL08263	esterase B1	Juvenile hormone esterase OS=Tribolium castaneum OX=7070 GN=Tcjhe PE=1 SV=2	3.71729	3.68442	9.84286	5.93348	7.16492	5.38765	3.40652	45.2932	18.7815	35.2919	29.1863	33.2319	154.564	44.6475	15.3763	26.4659	46.1596	16.7735	26.786	18.8952
48	JHE2	MSAL10474	cholinesterase 1	Juvenile hormone esterase OS=Heliothis virescens OX=7102 PE=1 SV=2	0.034283	0.090873	0	0	0	0.103597	0	0	1.7439	1.80893	0.0436397	36.2549	137.593	8.2867	38.7015	17.8794	389.777	38.3121	5.26798	31.6504
49	JHE3	MSAL10475	cholinesterase 2-like	Juvenile hormone esterase OS=Tribolium castaneum OX=7070 GN=Tcjhe PE=1 SV=2	0	0	1.56638	0.0864313	0	0	0	0.530168	32.1063	69.3515	9.34291	111.327	724.413	74.2587	141.2	177.135	1121.59	448.102	295.437	296.733
50	JHE4	MSAL05579	esterase E4-like	Juvenile hormone esterase OS=Tribolium castaneum OX=7070 GN=Tcjhe PE=1 SV=2	8.30521	19.8913	13.7251	21.9914	0.310105	0.376023	1.8694	6.25787	6.62204	10.3321	2.50602	12.4574	7.18745	9.3042	16.9262	10.44	10.0648	7.88372	10.1231	9.20058
51	JHE5	MSAL10479	esterase FE4	Juvenile hormone esterase OS=Tribolium castaneum OX=7070 GN=Tcjhe PE=1 SV=2	0.01965	0.0275503	56.1984	0.350691	0	0	0	2.50195	15.8057	5.4042	15.4375	31.5992	132.271	88.2856	20.5942	38.8506	158.994	44.7441	17.606	21.1909
52	JHE6	MSAL10470	esterase FE4 isoform X2	Juvenile hormone esterase OS=Tribolium castaneum OX=7070 GN=Tcjhe PE=1 SV=2	63.7803	59.7947	3.6174	3.00619	0.240122	2.58748	10.3144	11.2588	1.59544	3.46378	3.75032	2.79446	3.337	6.84275	6.31289	5.76942	9.55291	13.2024	19.9495	34.3688
53	JHE7	MSAL05968	esterase FE4-like	Juvenile hormone esterase OS=Tribolium castaneum OX=7070 GN=Tcjhe PE=1 SV=2	3.87257	1.4615	2.3853	1.36573	0.633208	0.319476	0.127487	3.18749	0.203985	0.463207	0.41734	0.164151	0.0689527	0.0566953	0.131976	0.515515	0.0437437	0.01172	0.730137	0.0518777
54	JHE8	MSAL13994	juvenile hormone esterase-like	Esterase 6 OS=Drosophila mauritiana OX=7226 GN=Est-6 PE=3 SV=1	0.00926267	0	0	0	0	0	0	0.404303	0.906422	1.03177	0.081656	0.462516	1.44046	0.628792	0.855797	1.20615	6.6272	0.39075	0.693102	0.443042
55	JHE9	MSAL10615	venom carboxylesterase-6	Juvenile hormone esterase OS=Tribolium castaneum OX=7070 GN=Tcjhe PE=1 SV=2	0	0	0.006916	0.052489	0.0392643	0	0	0	0.0517807	0.0870077	0.028264	0.173157	3.6605	0.0438597	1.32366	7.76073	4.7012	7.00553	11.9635	6.92767
56	JHE10	MSAL11826	venom carboxylesterase-6	Juvenile hormone esterase OS=Tribolium castaneum OX=7070 GN=Tcjhe PE=1 SV=2	0.0413577	0.0474047	0.280556	0.0716717	0.0746333	0.108438	0	2.07026	6.52579	5.67346	5.95224	16.4033	69.3876	26.1404	3.82599	1.45684	35.8524	20.1854	5.92033	13.0782
57	JHE11	MSAL10471	acetylcholinesterase isoform X1	Juvenile hormone esterase OS=Tribolium castaneum OX=7070 GN=Tcjhe PE=1 SV=2	75.6883	127.614	223.444	298.906	6.8151	17.9938	29.6632	165.524	15.9148	23.7088	17.0432	16.4421	26.9698	7.12393	14.6224	16.6847	4.69569	26.608	21.5726	18.0747
58	JHEH1	MSAL00528	juvenile hormone epoxide hydrolase 1	Juvenile hormone epoxide hydrolase 1 OS=Ctenocephalides felis OX=7515 GN=EH1 PE=1 SV=3	0.345559	0.254409	3.40984	0.12685	0.299443	0.906567	0.0469513	3.05522	10.1819	21.7843	12.7483	20.1462	100.815	31.41	8.43793	22.7961	30.2478	10.8403	24.2064	15.9554
59	JHEH2	MSAL00532	juvenile hormone epoxide hydrolase 1	Juvenile hormone epoxide hydrolase 1 OS=Ctenocephalides felis OX=7515 GN=EH1 PE=1 SV=3	82.9044	80.3734	16.6839	17.8683	1.83464	6.52463	7.14982	40.5443	15.9613	21.8684	17.7141	38.23	108.089	34.0442	20.5517	31.2092	36.3428	32.937	47.6974	42.1555
60	JHEH3	MSAL00533	juvenile hormone epoxide hydrolase 1	Juvenile hormone epoxide hydrolase 1 OS=Ctenocephalides felis OX=7515 GN=EH1 PE=1 SV=3	70.2916	93.4139	19.6592	35.9152	35.6489	23.3344	16.6692	47.2197	35.8683	54.5626	51.4172	63.4929	140.212	106.539	61.0574	73.2935	145.284	78.4676	83.6141	76.8031
61	JHEH4	MSAL00536	juvenile hormone epoxide hydrolase 1	Juvenile hormone epoxide hydrolase 1 OS=Ctenocephalides felis OX=7515 GN=EH1 PE=1 SV=3	143.085	180.314	51.0302	56.9915	70.5103	66.2518	19.9636	60.5447	43.6136	76.1092	57.6628	77.1061	195.692	114.72	80.8559	115.082	156.256	95.7209	141.559	116.737
62	JHEH5	MSAL00534	juvenile hormone epoxide hydrolase 1	Juvenile hormone epoxide hydrolase 2 OS=Ctenocephalides felis OX=7515 GN=EH2 PE=2 SV=1	70.1737	103.614	18.6558	39.9451	7.3411	14.8565	19.0365	74.5305	18.6153	35.6219	35.5635	44.649	155.654	83.037	47.1447	77.9468	143.267	62.4697	76.841	61.3599
63	JHEH6	MSAL00529	juvenile hormone epoxide hydrolase 1-like isoform X2	Juvenile hormone epoxide hydrolase 1 OS=Ctenocephalides felis OX=7515 GN=EH1 PE=1 SV=3	0.0847973	0.123429	0.570516	0.186174	0	0	0	2.17511	3.71033	7.63309	9.66784	8.05389	44.2797	11.9872	3.36507	8.76162	20.1022	7.36564	7.66108	6.38302
64	JHEH7	MSAL00530	juvenile hormone epoxide hydrolase 1-like isoform X2	Juvenile hormone epoxide hydrolase 1 OS=Ctenocephalides felis OX=7515 GN=EH1 PE=1 SV=3	9.00896	10.6494	38.179	14.0588	3.39357	1.43901	0.868092	40.7742	37.7675	63.3584	60.0517	82.4715	295.901	111.801	30.945	45.6589	102.441	50.4104	60.8179	46.4785
65	JHEH8	MSAL00531	juvenile hormone epoxide hydrolase 1-like isoform X2-2	Juvenile hormone epoxide hydrolase 1 OS=Ctenocephalides felis OX=7515 GN=EH1 PE=1 SV=3	17.2855	19.2259	12.5685	8.30425	3.47429	0.560355	9.02001	20.6902	11.4418	20.6423	30.6468	20.7615	22.3156	28.6928	23.6502	20.6253	33.3604	20.7048	24.4173	28.8063
66	JHEH9	MSAL00527	juvenile hormone epoxide hydrolase-like	Juvenile hormone epoxide hydrolase OS=Manduca sexta OX=7130 PE=1 SV=1	0	0.17064	0	0.026879	0.0437473	0.126335	0.756363	9.53945	14.2239	40.2369	1.09836	9.95139	43.81	1.29166	11.1729	50.9931	0.693776	10.5976	43.823	1.10868
67	Met1	MSAL00832	juvenile hormone receptor methoprene-tolerant	-	19.2943	26.8029	17.4469	16.0735	0.570683	6.06708	5.58781	11.6704	5.00707	6.96337	6.91735	4.07141	6.37383	8.8942	5.56317	7.599	7.90181	5.25137	8.56949	8.98446
68	Met2	MSAL13952	juvenile hormone receptor methoprene-tolerant	-	24.2817	32.1404	24.9348	19.2134	1.5758	9.50037	6.6523	15.308	5.89793	9.14846	10.7584	5.12967	7.9087	10.6913	8.56567	11.0762	12.1067	7.06197	10.6081	11.5919
69	Nup37	MSAL06227	nucleoporin Nup37	Nucleoporin Nup37 OS=Homo sapiens OX=9606 GN=NUP37 PE=1 SV=1	11.1217	14.9313	17.823	15.5988	29.3239	22.1942	4.61114	20.1819	7.36467	31.6096	17.0392	4.30783	13.1991	25.2609	10.4171	27.0735	33.7554	6.61463	20.3833	25.421
70	Nup43	MSAL09014	nucleoporin Nup43	Nucleoporin Nup43 OS=Homo sapiens OX=9606 GN=NUP43 PE=1 SV=1	5.79881	5.17519	12.6151	12.0124	13.0791	13.2753	3.88481	8.37234	5.44601	18.1941	9.27231	5.32674	8.96571	21.1576	6.16123	13.2559	17.7758	5.35484	11.5575	13.0176
71	NUP53	MSAL06013	nucleoporin NUP53	-	35.73	43.2053	54.0121	41.9638	87.0618	48.8399	15.615	39.4227	21.8165	63.1775	33.3282	19.6415	35.3879	60.6181	35.5031	71.9649	77.2457	38.2841	62.2022	78.4929
72	Nup98	MSAL12506	nuclear pore complex protein Nup98-Nup96	-	37.3428	49.4756	67.3086	54.4128	23.3965	45.8046	13.8931	17.886	14.1608	33.2945	21.9691	13.1491	24.9304	31.514	13.4354	27.3805	30.8042	13.6161	24.0443	24.2745
73	TLL4	MSAL10565	tubulin polyglutamylase TTLL4 isoform X1	Tubulin monoglutamylase TTLL4 OS=Homo sapiens OX=9606 GN=TTLL4 PE=1 SV=2	18.9859	15.8078	30.616	29.3797	18.5177	28.8541	10.2709	53.9233	19.4154	39.8517	20.2989	14.7026	24.3367	38.3125	20.0121	41.2858	44.7618	18.7001	32.3994	38.4248
74	USP1	MSAL04858	USP	Retinoic acid receptor RXR OS=Lymnaea stagnalis OX=6523 GN=RXR PE=1 SV=1	64.409	74.6596	26.29	23.7304	1.69111	40.5289	8.62295	12.7743	13.11	23.2302	16.3006	14.0694	18.883	22.958	15.7849	25.5168	26.4691	13.281	18.5311	18.9322
75	USP2	MSAL00477	E3 ubiquitin-protein ligase NRDP1	E3 ubiquitin-protein ligase NRDP1 OS=Xenopus laevis OX=8355 GN=rnf41 PE=2 SV=1	3.42118	5.70643	13.0033	13.2674	1.61107	7.8351	5.91498	35.8391	3.52159	14.6521	6.55363	2.86726	9.92958	14.2989	7.48851	23.8354	26.2847	5.41132	15.9424	18.3657
76	zf-C2H2	MSAL00818	serrate RNA effector molecule homolog isoform X3	Serrate RNA effector molecule homolog OS=Aedes aegypti OX=7159 GN=Ars2 PE=3 SV=1	62.8071	65.0471	95.6316	79.0425	408.465	159.127	45.6941	68.1547	44.9765	118.836	66.6108	31.8158	70.3091	106.011	64.4454	113.505	136.753	54.7521	95.9071	107.428
77	chitin synthesis and degradation pathway
78	CBD1	MSAL04051	uncharacterized protein LOC108914316	Chitin-binding domain protein cbd-1 OS=Caenorhabditis elegans OX=6239 GN=cbd-1 PE=3 SV=2	0	0.433171	0	0	0	0	0	0.412799	0.292638	0.469585	0.177495	6.54538	11.6214	1.50956	31.3037	26.9617	7.09956	4.21296	2.08532	87.0463
79	CBD2	MSAL04052	uncharacterized protein LOC111691393	Chitin-binding domain protein cbd-1 OS=Caenorhabditis elegans OX=6239 GN=cbd-1 PE=3 SV=2	0.03573	0	0.0172813	0	0	0	0.0269767	0.0521567	11.144	15.4491	0.372174	35.6164	138.864	2.15295	35.0024	130.498	5.72627	7.57786	168.046	42.0454
80	CDA1	MSAL02180	uncharacterized protein LOC108909440 isoform X1	Chitin deacetylase 8 OS=Bombyx mori OX=7091 GN=CDA8 PE=1 SV=2	11.5704	13.5579	39.1212	99.6027	20.3025	111.489	164.153	122.108	59.8771	43.1478	25.9521	62.9318	50.2403	14.1465	63.7946	36.677	4.88736	83.7352	63.3185	13.8765
81	CDA2	MSAL04531	uncharacterized protein LOC108914999	Chitin deacetylase 8 OS=Bombyx mori OX=7091 GN=CDA8 PE=1 SV=2	34.6659	3.99771	751.999	17.0505	6.56365	8.19538	0.0162307	69.2248	63.386	282.425	52.5466	148.289	1115.01	353.954	163.001	669.932	416.407	132.339	324.704	132.523
82	CDA3	MSAL05148	uncharacterized protein LOC108904406	Chitin deacetylase 1 OS=Bombyx mori OX=7091 GN=CDA1 PE=1 SV=1	655.401	1168.13	1206.83	1994.27	308.441	555.801	1763.55	649.783	560.486	800.805	420.647	647.083	870.93	195.579	727.159	638.935	103.599	884.974	929.658	199.952
83	CDA4	MSAL06894	uncharacterized protein LOC108906420	Chitin deacetylase 1 OS=Bombyx mori OX=7091 GN=CDA1 PE=1 SV=1	37.0427	44.2669	64.2909	88.7979	183.883	247.617	92.1491	21.2933	23.8876	44.9394	29.4034	23.8898	48.6267	10.5604	15.3312	34.0114	4.74014	18.5256	31.7636	8.81317
84	CDA5	MSAL09863	uncharacterized protein LOC108909657	Chitin deacetylase 1 OS=Bombyx mori OX=7091 GN=CDA1 PE=1 SV=1	0.200948	0	0.840381	0.553407	55.2674	413.026	58.4802	2.07908	0.811771	4.03076	1.1761	0.439679	2.59325	1.06372	0.520948	2.2182	3.32938	0.365028	2.03247	1.68333
85	CDA6	MSAL13981	chitin deacetylase 2 isoform A precursor	Chitin deacetylase 1 OS=Bombyx mori OX=7091 GN=CDA1 PE=1 SV=1	424.156	596.065	1144.24	1744.53	740.875	718.35	1992.44	770.736	695.141	758.771	436.341	746.291	748.531	194.293	518.552	389.894	74.7497	587.017	413.581	112.925
86	CHIA1	MSAL00425	uncharacterized protein LOC108907948	Acidic mammalian chitinase OS=Homo sapiens OX=9606 GN=CHIA PE=1 SV=1	8.57138	11.2377	19.5538	43.0481	7.4107	30.2991	86.2452	46.3725	22.4646	21.8602	12.8198	23.1678	27.4087	7.17364	15.8208	15.5517	2.30476	18.7843	15.0912	3.65208
87	CHIA2	MSAL04365	chitinase	Acidic mammalian chitinase OS=Bos taurus OX=9913 GN=CHIA PE=1 SV=1	2.43286	0.342248	11.8537	1.76077	5.90447	3.12135	0.436175	4.69982	4.88295	6.22544	10.2066	18.2024	85.5432	14.253	12.7776	28.2739	54.8969	22.9075	20.955	13.2995
88	CHIA3	MSAL08004	uncharacterized protein LOC108913103	Acidic mammalian chitinase OS=Rattus norvegicus OX=10116 GN=Chia PE=2 SV=1	24.8664	15.1771	9.68567	9.97781	9.66329	9.32604	3.88908	8.551	3.54002	3.92346	3.10726	3.55841	2.70102	2.30602	5.22809	2.12231	1.56086	3.65662	2.53542	1.82572
89	CHIA4	MSAL08015	uncharacterized protein LOC108909692 isoform X1	Acidic mammalian chitinase OS=Bos taurus OX=9913 GN=CHIA PE=1 SV=1	12.203	14.015	7.53041	5.64596	20.5134	22.3886	1.58485	1.72784	0.990487	2.81074	1.11623	0.635481	2.34949	0.648029	0.550813	2.26298	0.22813	0.716745	2.70681	0.495451
90	CHIA5	MSAL08022	uncharacterized protein LOC108913103	Acidic mammalian chitinase OS=Rattus norvegicus OX=10116 GN=Chia PE=2 SV=1	22.1256	14.9519	10.4635	9.55184	9.18127	7.41726	4.63898	6.32588	2.99473	3.72173	4.2215	4.16523	3.18214	2.40598	5.79319	2.31944	1.63323	4.20049	2.37838	2.21544
91	CHIA6	MSAL08028	uncharacterized protein LOC108909692 isoform X1	Acidic mammalian chitinase OS=Bos taurus OX=9913 GN=CHIA PE=1 SV=1	8.61014	10.7421	4.65013	3.45841	11.2615	13.3945	1.03566	1.1818	0.660502	2.16148	0.6513	0.456661	1.42981	0.543979	0.387783	1.504	0.252898	0.435435	1.89068	0.262162
92	CHIA7	MSAL08029	uncharacterized protein LOC108909691	Acidic mammalian chitinase OS=Bos taurus OX=9913 GN=CHIA PE=1 SV=1	21.1161	39.9818	36.6291	19.6231	16.0339	9.46296	3.63779	5.55915	1.61132	3.90038	2.74828	1.81206	4.50966	2.1889	2.64529	4.12557	0.705128	1.9103	3.0693	1.37786
93	CHIA8	MSAL11936	acidic mammalian chitinase, partial	Acidic mammalian chitinase OS=Bos taurus OX=9913 GN=CHIA PE=1 SV=1	0.38163	0.59978	0.269382	0.017936	0	0	0	0	7.35656	8.9371	0.826629	7.01253	18.7909	0.489798	4.96899	16.2559	0.983235	0.693329	11.9293	3.47676
94	CHS1	MSAL05921	uncharacterized protein LOC108904526 isoform X1	-	0.134547	0.204905	51.4571	88.1712	1.23878	28.3193	53.4381	25.1023	13.0241	8.9646	6.11207	13.5398	10.874	2.15135	8.85645	4.47241	0.460389	6.60045	4.01413	0.96844
95	CHS2	MSAL05922	uncharacterized protein LOC108904526 isoform X2	Chitin synthase chs-2 OS=Caenorhabditis elegans OX=6239 GN=chs-2 PE=1 SV=1	0.181795	0.136127	41.3738	75.117	5.38311	26.5253	36.6818	15.9572	21.746	12.1082	8.09503	16.5721	10.9567	2.76292	8.95212	4.96212	0.581076	8.93332	4.94733	1.15265
96	CHS3	MSAL05940	uncharacterized protein LOC108904526 isoform X2	Chitin synthase chs-2 OS=Caenorhabditis elegans OX=6239 GN=chs-2 PE=1 SV=1	0.326236	0.25888	63.5016	106.738	10.3247	47.2996	60.5275	25.0283	29.1546	16.5755	12.6245	27.0449	18.1657	4.67716	16.945	7.7622	1.0803	11.4101	5.56422	1.59749
97	CHS4	MSAL08294	uncharacterized protein LOC108914806	Chitin synthase chs-2 OS=Caenorhabditis elegans OX=6239 GN=chs-2 PE=1 SV=1	2.06261	0.559647	0.188929	0.091543	0.053902	0.225712	0.32703	4.8684	9.95077	15.9534	9.04298	12.8454	81.0787	22.7958	10.9054	30.3683	41.8353	12.8584	30.8626	13.7348
98	CHT1	MSAL07583	chitinase	Probable chitinase 10 OS=Drosophila melanogaster OX=7227 GN=Cht10 PE=2 SV=2	299.99	326.362	43.8662	41.5551	210.447	91.2269	13.2204	55.8928	8.56305	3.50457	7.60582	5.91559	2.74939	10.4806	3.53245	3.94275	2.18657	3.03301	3.39156	2.72121
99	CHT2	MSAL10181	mucin-21-like	-	0.953865	1.98872	287.156	121.825	39.3535	45.1869	44.0584	2.56217	1.26144	6.98461	2.23545	0.436892	3.03319	8.58853	1.67066	6.78895	8.96799	1.0001	3.88552	6.09861
100	CHT3	MSAL00985	probable chitinase 10	-	0	0	0	0	0	0	0	0	0	0.054103	0.0550927	0.020067	0.254837	0.39583	0	0.0305737	0.119887	0.0279157	0.0359607	0.398473
101	CHT4	MSAL00989	probable chitinase 10	-	9.19661	0.703429	0.148596	0	0	0.150573	0.0156843	0.114564	0.41918	0.395352	0.0319983	0.3348	1.66726	0.107319	40.5705	246.409	2.66105	1.37537	69.2971	0.574012
102	CHT5	MSAL04367	probable chitinase 10	Chitotriosidase-1 OS=Homo sapiens OX=9606 GN=CHIT1 PE=1 SV=1	1.31836	0.648891	0.634995	0.288008	0.287673	0.251584	0	1.63554	6.57241	4.88244	0.628991	5.3396	11.7372	1.44718	2.46953	0.440337	0.252528	1.36008	5.38652	12.1628
103	CHT6	MSAL10061	probable chitinase 10	Probable chitinase 10 OS=Drosophila melanogaster OX=7227 GN=Cht10 PE=2 SV=2	2.17789	1.91704	114.651	248.897	35.0417	357.735	379.858	190.808	105.045	58.9664	49.6303	91.4285	60.8314	18.4246	33.3579	21.3706	4.26963	35.0895	24.783	8.40562
104	CHT7	MSAL03458	probable chitinase 2	Probable chitinase 2 OS=Drosophila melanogaster OX=7227 GN=Cht2 PE=1 SV=1	15.9962	28.109	21.057	25.9946	22.432	63.0218	34.7201	16.0595	10.4388	23.1168	11.7517	8.59042	13.104	17.785	10.2784	31.7808	35.2397	9.40127	20.2601	24.8289
105	CHT8	MSAL06910	unnamed protein product	-	0	0.17826	0.580064	2.4722	0	0.100153	0	74.0467	0	0	0	0	0.0394923	0.14132	0	0	0	0	0	0
106	CLP1	MSAL05546	chitinase-like protein Idgf4 isoform X2	Chitinase-like protein EN03 OS=Bombyx mori OX=7091 GN=EN03 PE=1 SV=1	643.254	670.049	402.272	378.075	102.189	201.495	308.556	1056.67	53.434	144.528	92.2678	75.1764	92.7473	131.177	88.7225	156.142	143.227	90.8421	181.683	188.548
107	CLP2	MSAL05547	chitinase-like protein Idgf4 isoform X1	Chitinase-like protein EN03 OS=Bombyx mori OX=7091 GN=EN03 PE=1 SV=1	222.943	241.791	192.799	226.401	199.43	161.108	169.174	428.723	91.7998	142.349	211.039	174.415	161.39	232.18	128.979	121.404	139.684	184.029	184.656	235.9
108	CLP3	MSAL05549	chitinase-like protein Idgf4	Chitinase-like protein Idgf4 OS=Drosophila melanogaster OX=7227 GN=Idgf4 PE=2 SV=1	1595.08	1827.7	287.891	378.852	417.583	327.444	296.228	1188.78	164.454	358.416	286.319	234.849	238.471	296.603	212.509	231.143	285.895	290.706	452.196	591.47
109	CLP4	MSAL12468	chitinase-3-like protein 2	Acidic mammalian chitinase OS=Bos taurus OX=9913 GN=CHIA PE=1 SV=1	17.6084	12.855	41.7751	34.3398	1.72451	16.4485	16.2792	20.7359	9.91023	30.5063	14.6687	9.49826	26.1855	20.9281	9.02584	24.4222	24.4505	11.6296	24.7868	20.3081
110	ECHT1	MSAL03022	endochitinase	Endochitinase OS=Manduca sexta OX=7130 PE=2 SV=1	6.36259	1.40278	158.027	197.535	708.353	1119.81	33.7344	49.8743	4.55073	15.9081	13.8242	4.20818	23.3458	3.41732	9.31449	8.71159	1.61151	0.846995	8.84969	2.26335
111	ECHT2	MSAL04044	endochitinase-like	Peritrophin-1 OS=Anopheles gambiae OX=7165 GN=Aper1 PE=2 SV=2	0	0	0	0	0	0	0	0	5.79458	36.9686	0.46897	48.1744	113.441	0.459075	255.806	897.308	20.6255	38.3502	695.646	35.2685
112	ECHT3	MSAL00983	probable endochitinase	Peritrophin-1 OS=Anopheles gambiae OX=7165 GN=Aper1 PE=2 SV=2	2.74349	0.536151	0.108766	0.0941163	0.22467	1.55349	0	3.90718	64.7293	18.2745	91.8304	53.7453	126.202	307.83	102.761	199.821	366.724	266.352	102.734	98.9188
113	ECHT4	MSAL08017	uncharacterized protein LOC108909691	Endochitinase OS=Manduca sexta OX=7130 PE=2 SV=1	19.7334	43.153	32.7835	20.8914	21.7674	11.7024	3.65526	5.43506	1.9099	5.36181	3.04141	1.96493	4.86586	1.98486	2.28722	3.56809	0.581187	2.4999	3.07078	1.74228
114	Gfa	MSAL04384	probable glucosamine 6-phosphate N-acetyltransferase isoform X1	Probable glucosamine 6-phosphate N-acetyltransferase OS=Drosophila melanogaster OX=7227 GN=Gnpnat PE=2 SV=1	11.4119	12.9594	50.9328	83.3762	2.7375	39.874	89.5691	48.5309	33.1692	41.7006	37.4233	39.6739	79.623	35.8806	25.7344	44.82	42.7216	17.3773	28.7517	30.9639
115	GFAT	MSAL01689	glutamine-fructose-6-phosphate aminotransferase	Glutamine--fructose-6-phosphate aminotransferase [isomerizing] 2 OS=Mus musculus OX=10090 GN=Gfpt2 PE=1 SV=3	61.767	65.3364	268.03	381.76	55.4759	146.526	371.397	113.266	149.061	158.045	84.4266	141.76	239.392	77.3146	60.5421	134.604	85.0827	50.8901	98.1301	49.6955
116	HK2	MSAL11957	hexokinase type 2 isoform X4	Hexokinase type 2 OS=Drosophila melanogaster OX=7227 GN=Hex-t2 PE=2 SV=4	39.4457	24.2501	67.3309	83.2581	28.0521	83.6684	54.2058	264.061	114.532	120.596	111.038	176.652	127.935	210.339	123.173	135.51	181.183	106.444	110.108	167.342
117	TPS	MSAL07409	alpha,alpha-trehalose-phosphate synthase	Bifunctional trehalose-6-phosphate synthase/phosphatase OS=Thermoproteus tenax (strain ATCC 35583 / DSM 2078 / JCM 9277 / NBRC 100435 / Kra 1) OX=768679 GN=tpsp PE=1 SV=1	127.087	268.227	100.698	63.5477	5.91159	46.3003	51.3303	248.912	43.0666	54.0727	46.685	100.877	51.8405	116.173	49.4101	32.8496	78.0721	51.8465	48.8137	116.604
118	Treh1	MSAL09818	trehalase	Trehalase OS=Tenebrio molitor OX=7067 PE=2 SV=1	3.80462	4.36145	38.8163	2.75911	0.375246	3.43541	3.25515	7.16621	15.9587	13.8723	3.80531	18.7502	21.0801	3.59305	12.1662	47.0253	40.9412	20.9465	57.991	18.3423
119	Treh2	MSAL02289	trehalase isoform X1	Trehalase OS=Apis mellifera OX=7460 PE=1 SV=1	1.81026	1.54528	6.61162	7.90437	4.02384	14.5787	15.8826	10.1925	28.1611	24.6412	33.1734	26.2687	23.1925	63.464	13.4683	19.7621	22.8468	9.35148	11.2515	15.4665
120	Treh3	MSAL09813	trehalase-like, partial	Trehalase OS=Tenebrio molitor OX=7067 PE=2 SV=1	0	1.13359	0.608962	2.5264	0	0.10913	0.0126377	122.393	0.133982	0	0.0212813	0.0651323	0	0	0	0.03875	0	0	0	0.026601
121	Tret1	MSAL06344	facilitated trehalose transporter Tret1 isoform X2	Facilitated trehalose transporter Tret1 OS=Apis mellifera ligustica OX=7469 GN=Tret1 PE=1 SV=1	2.98817	5.31322	0.435186	0.789042	0.216804	0.124923	0.186046	1.87714	1.80102	5.85796	1.27008	1.08829	2.6128	1.23043	1.21791	2.25405	1.3189	0.906306	3.77187	0.727079
122	Tret2	MSAL07672	facilitated trehalose transporter Tret1-2 homolog	Facilitated trehalose transporter Tret1 OS=Culex quinquefasciatus OX=7176 GN=Tret1 PE=3 SV=1	3.91246	2.23518	2.30204	5.31324	1.466	3.0123	1.09369	34.9857	0.294772	1.20649	0.134181	0.179968	0.221874	0.505247	0.191693	0.573223	0.746074	0.307893	0.452228	0.384537
123	Tret3	MSAL07936	facilitated trehalose transporter Tret1-like	-	68.6675	117.089	30.6508	82.5845	85.9886	75.7633	5.85565	27.4556	51.2803	14.6621	18.4996	51.2758	18.1715	13.2328	51.2192	17.6461	13.673	41.4097	17.4411	17.431
124	Tret4	MSAL08735	facilitated trehalose transporter Tret1-like-2	Facilitated trehalose transporter Tret1 OS=Polypedilum vanderplanki OX=319348 GN=Tret1 PE=1 SV=1	0	0.148322	0.367347	1.475	0	0.0213577	0	26.0682	0	0.0492967	0	0.00811433	0.0727237	0.0277867	0	0	0	0.0359863	0	0.0142397
125	UAP	MSAL03248	UDP-N-acetylhexosamine pyrophosphorylase-like protein 1	UDP-N-acetylhexosamine pyrophosphorylase-like protein 1 OS=Danio rerio OX=7955 GN=uap1l1 PE=2 SV=1	20.3459	9.79202	27.9605	23.1429	102.158	37.1726	11.1313	12.0436	11.1307	44.7586	21.2883	10.9064	28.7533	36.8044	16.1496	50.4071	55.5553	11.7367	46.2025	54.2786
126	α-NAG	MSAL06222	alpha-N-acetylglucosaminidase isoform X2	Alpha-N-acetylglucosaminidase OS=Homo sapiens OX=9606 GN=NAGLU PE=1 SV=2	5.44303	4.61564	7.46847	4.65471	4.69033	7.4089	2.99317	4.56804	3.24948	4.33237	5.25945	4.72911	21.1635	9.79125	4.67127	8.03001	19.0729	10.5349	10.3777	11.2871
127	β-NAG1	MSAL00630	chitooligosaccharidolytic beta-N-acetylglucosaminidase	Chitooligosaccharidolytic beta-N-acetylglucosaminidase OS=Ostrinia furnacalis OX=93504 PE=1 SV=1	20.2417	28.3804	146.329	94.6968	78.066	121.402	40.3832	58.7847	32.8854	61.4017	42.4156	23.7304	32.1462	25.8143	21.1557	17.6006	9.77238	19.2243	20.0884	14.6889
128	β-NAG2	MSAL03896	chitooligosaccharidolytic beta-N-acetylglucosaminidase isoform X1	Chitooligosaccharidolytic beta-N-acetylglucosaminidase OS=Ostrinia furnacalis OX=93504 PE=1 SV=1	140.679	275.892	204.239	260.91	24.0238	49.656	82.7528	47.7704	45.6715	87.2031	36.5203	55.0068	166.485	91.9301	38.5442	78.39	107.584	67.2851	132.349	115.159
129	β-NAG3	MSAL10245	cytosolic endo-beta-N-acetylglucosaminidase	Cytosolic endo-beta-N-acetylglucosaminidase OS=Mus musculus OX=10090 GN=Engase PE=1 SV=1	12.5112	14.0368	11.5444	8.21345	25.1149	18.124	7.73712	13.6661	13.8009	23.3347	23.1308	14.7665	23.3354	23.395	18.0422	19.9494	26.4007	17.8303	23.7979	24.5025
130	Cuticle-Related Genes
131	ACP1	MSAL00049	adult-specific cuticular protein ACP-20-like	Cuticle protein 19 OS=Locusta migratoria OX=7004 PE=1 SV=1	0.390042	2.03024	6.42259	0.303556	17.8085	353.211	2187.68	17.6253	1.04751	5.13775	0.602407	0.602204	5.50695	2.76171	6.07403	4.87849	0.614569	7.632	6.62156	0.328169
132	ACP2	MSAL03737	adult-specific cuticular protein ACP-20-like	Cuticle protein 8 OS=Locusta migratoria OX=7004 PE=1 SV=1	0.442633	2.35926	58.3656	16.5416	10.6865	50.9727	886.231	87.9736	1.45251	3.54158	1.70393	3.68799	0.930868	0.548048	11.9815	0.992387	0.731726	5.5273	0.699273	0.705381
133	ACP3	MSAL05030	cuticle protein-like	Adult-specific cuticular protein ACP-20 OS=Tenebrio molitor OX=7067 GN=ACP20 PE=1 SV=1	0	0	0.0429873	0.0580987	0	0.0409787	0.840918	0.181879	0	0.149036	0.0856363	0	0	0	0	0.472218	0	0	0	0
134	ACP4	MSAL11072	adult-specific cuticular protein ACP-20-like	Cuticle protein 19 OS=Locusta migratoria OX=7004 PE=1 SV=1	0	0	0	0.0323093	0	8.09376	1.5263	0	0.248327	0.318778	0.102618	0.379925	1.40456	0	0	0.122878	0	0	0.131834	0.0425873
135	ACP5	MSAL11074	adult-specific cuticular protein ACP-20-like	Cuticle protein 19 OS=Locusta migratoria OX=7004 PE=1 SV=1	0	0	0	0	0	1.1676	0.541616	0	0.15256	0	0	0.298514	0.687428	0	0	0	0	0	0	0
136	ACP6	MSAL11084	adult-specific cuticular protein ACP-20-like	Cuticle protein 19 OS=Locusta migratoria OX=7004 PE=1 SV=1	0	0	0	0.0311387	5.61816	17.5372	0.0305173	0	0	0	0.0429633	0.0639933	0.0527273	0.0663397	0.0382267	0.122328	0.0329773	0.819617	0.849131	0.952875
137	ACP7	MSAL11087	adult-specific cuticular protein ACP-20-like	Cuticle protein 19 OS=Locusta migratoria OX=7004 PE=1 SV=1	0	0	0	0	0	0.863366	0.019007	0.0496303	0	0	0	0	0	0	0.115925	0	0	0	0	0
138	ACP8	MSAL11080	cuticle protein 7-like	Adult-specific cuticular protein ACP-20 OS=Tenebrio molitor OX=7067 GN=ACP20 PE=1 SV=1	0	0.081073	0	0	807.331	767.811	0.605929	0.363334	0	0.227142	0.181536	0	0	0.103773	0.0598177	0	0	0.092891	0.94418	0
139	CP1	MSAL00941	cuticle protein 16.5-like	-	0.390289	0	288.598	630.572	4.19116	2.04333	0.505873	4165.4	191.815	624.894	726.317	28.9438	69.571	72.385	2.96055	15.0604	4.31271	4.0259	21.0782	6.74966
140	CP2	MSAL11474	cuticle protein 19-like	Cuticle protein 19 OS=Locusta migratoria OX=7004 PE=1 SV=1	0	0	0	0	0	1.05063	0.023614	281.828	0.189643	0.24193	0	0.308405	0.0533357	0.25675	0.437664	0	0.0411687	0.196251	0	0
141	CP3	MSAL05052	cuticle protein 19-like isoform X1	Cuticle protein 19 OS=Locusta migratoria OX=7004 PE=1 SV=1	0	0	0.352849	0.151341	0.66197	22.2553	140.413	11.2947	0	0.53307	0	0.043228	0.368964	0	0	0	0	0	0	0.107148
142	CP4	MSAL01139	cuticle protein 16.5-like	-	0	0	87.3926	362.647	0	0	3.87782	4.88419	0.0512607	0.0227887	0.145953	0.0448183	0.056563	0.068858	0.236368	0	0.166787	0.270926	0.146125	0.309735
143	CP5	MSAL05048	cuticle protein 19-like isoform X1	Cuticle protein 19.8 OS=Locusta migratoria OX=7004 PE=1 SV=1	0	0	2.06686	5.38234	7.51359	17.4366	56.2444	88.0663	39.987	35.0604	28.7278	37.0877	24.3748	12.1833	6.71367	1.31698	1.00093	8.55751	1.81114	1.02752
144	CP6	MSAL11081	cuticle protein 19-like, partial	Cuticle protein 19 OS=Locusta migratoria OX=7004 PE=1 SV=1	0	0	0	0	1124.45	644.25	4.04541	0.965486	0.155238	0.0445673	0	0.044721	0	0	0	0.103757	0	0.218946	0.925928	0.317399
145	CP7	MSAL01145	cuticle protein 38-like	-	0	0	27.8538	137.244	2.96635	8.4469	3699.84	2079.17	40.9316	16.19	26.2224	21.5996	6.26365	3.1756	2.10061	1.81284	1.04267	3.56162	1.40362	1.49321
146	CP8	MSAL03113	cuticle protein 38-like	-	0	0	1.96629	7.95785	0	0	0.261446	0	0.184797	0	0.0374903	0.219481	0	0	0	0	0.019583	0	0	0
147	CP9	MSAL01148	cuticle protein 63-like	-	0	0	67.0574	115.131	6.86931	51.6958	3308.15	3152.95	42.9827	194.129	99.6804	10.6577	4.88375	8.19573	0.164326	0.385258	0	0.515631	0.106558	0.245
148	CP10	MSAL05027	cuticle protein 7-like	Cuticle protein 19 OS=Locusta migratoria OX=7004 PE=1 SV=1	0	0	0	0	0	0	7.18777	0.0835347	0.224302	0	0.136537	0	0	0	0.0625027	0	0	0	0	0
149	CP11	MSAL05028	cuticle protein 7-like	Cuticle protein 19 OS=Locusta migratoria OX=7004 PE=1 SV=1	0	0	0	0	0	0	1.16859	0.214592	0	0	0	0.124422	0	0.139378	0.0334927	0	0	0	0.0900783	0
150	CP12	MSAL05035	cuticle protein 19-like	Cuticle protein 19 OS=Locusta migratoria OX=7004 PE=1 SV=1	0	0	0.678236	0.531677	0	0.115015	45.8799	3.58758	0	0	0	0	0	0	0	0	0	0	0	0
151	CP13	MSAL05029	cuticle protein 7-like	Cuticle protein 19 OS=Locusta migratoria OX=7004 PE=1 SV=1	0	0	0.0553573	0	0	0.152807	0.028084	0.26043	0.066091	0	0	0	0	0	0.214207	0.106076	0.225666	0	0.136682	0
152	CP14	MSAL05033	cuticle protein 7-like	Cuticle protein 19 OS=Locusta migratoria OX=7004 PE=1 SV=1	0	0.126723	0.39613	0.285075	0.236737	2.21144	95.225	7.29577	0.056537	0	0.110861	0	0	0	0	0	0.128531	0	0.0435407	0
153	CP15	MSAL05024	cuticle protein 8-like	Cuticle protein 19 OS=Locusta migratoria OX=7004 PE=1 SV=1	0	0	0.183439	0	0.100083	1.69887	32.7752	15.4984	0	0.049031	0.080805	0.112121	0	0.146714	0.047425	0	0.076362	0	0	0
154	CP16	MSAL07006	cuticle protein 16.5-like	-	0	0	17.4567	31.0684	33.4302	178.442	3376.69	1483.89	3.15009	2.32151	4.46448	1.41226	0.700931	1.93052	0.657997	1.28502	1.36727	0.342021	1.02811	1.29829
155	CP17	MSAL05037	cuticle protein-like	Cuticle protein 19 OS=Locusta migratoria OX=7004 PE=1 SV=1	0	0	15.2155	8.87292	21.5325	37.3317	5931.86	1118.47	0.894215	2.45878	1.25974	0.638025	0.423971	0.804874	0	0.193855	0.0457987	0	0.199404	0.0878717
156	CP18	MSAL05038	cuticle protein-like	Cuticle protein 19 OS=Locusta migratoria OX=7004 PE=1 SV=1	0	0.053114	13.0495	5.69257	18.9755	39.2969	6378.6	975.3	39.9727	77.2155	31.7813	32.3022	64.2489	13.4834	1.66329	5.50764	0.340939	1.13125	1.83496	0.328937
157	CP19	MSAL09632	cuticle protein-like	Cuticle protein OS=Anopheles gambiae OX=7165 GN=Ccp84Ab PE=2 SV=3	0	0.0993333	178.938	702.816	22.1434	25.9161	6294.73	2817.78	66.4281	22.7833	325.214	24.3924	8.17577	66.3884	4.8773	2.07232	6.62877	3.93092	3.56443	7.24785
158	CP20	MSAL05054	Insect cuticle protein, partial	Cuticle protein 21 OS=Locusta migratoria OX=7004 GN=ACP21 PE=1 SV=1	0	0	0	0	0.386506	9.59341	0.0654633	0.720886	0.222675	0.0938343	0.183128	0.050552	0	0.14856	0.493605	0.062411	0.11571	0.307826	0.437571	0.598844
159	CP21	MSAL05674	putative cuticle protein RR2-3	Cuticle protein 7 OS=Blaberus craniifer OX=6982 PE=1 SV=1	1684.1	2262.95	562.094	157.745	16.9638	19.6269	188.075	363.99	185.829	922.155	172.831	218.579	768.038	102.517	279.898	1232.57	93.8974	246.613	1121.66	114.984
160	CP22	MSAL07053	cuticle protein 16.5-like	-	0	0.157591	0.112356	0.217125	0.881512	1.0532	2.15882	15.2241	3336.82	45.7117	293.436	3278.98	34.0723	117.946	1220.19	13.7971	25.8004	1211.04	18.4449	75.5927
161	CP23	MSAL05039	cuticle protein 19-like	Cuticle protein 19 OS=Locusta migratoria OX=7004 PE=1 SV=1	0	0	0.674304	0.155804	0	3.56622	7.13589	3.95247	0.133783	0.0804877	0	0.0296587	0.0566677	0	0	0	0	0	0.262565	0
162	CP24	MSAL12124	cuticle protein 16.8	Cuticle protein 7 OS=Blaberus craniifer OX=6982 PE=1 SV=1	141.63	252.219	18.2573	19.6391	3.81911	83.1941	388.954	200.271	36.1715	55.4898	8.18869	56.7162	80.5663	8.77278	51.3861	121.356	6.41719	55.6358	121.741	13.1235
163	CP25	MSAL03719	cuticle protein 18.6-like	Cuticle protein 7 OS=Locusta migratoria OX=7004 PE=1 SV=2	0	0.09262	479.988	3459.61	0.11755	0	27.2318	14.1274	6.32502	23.1247	1.19981	3.1038	20.6399	1.00726	0.525791	33.1744	0.162192	1.36058	26.6415	0
164	CP26	MSAL03721	cuticle protein 18.6-like	Cuticle protein 7 OS=Locusta migratoria OX=7004 PE=1 SV=2	0.0278413	0.296831	1074.19	6690.72	0.099337	0.442238	8.0013	15.0874	6.64859	16.7983	1.47256	2.24986	7.55516	0.441517	0.381507	17.4476	0.409483	1.65628	15.1745	0.179235
165	CP27	MSAL05047	cuticle protein 18.6-like isoform X1	Cuticle protein 19 OS=Locusta migratoria OX=7004 PE=1 SV=1	0.156297	0	0.110109	0.142663	4.31625	7.20212	79.8666	95.0043	5.2351	18.9473	4.48697	4.84923	9.02243	1.30129	2.4131	1.40131	0.713963	1.03313	0.730416	0.533037
166	CP28	MSAL05034	cuticle protein 19-like	Cuticle protein 19 OS=Locusta migratoria OX=7004 PE=1 SV=1	0	0	0.787523	0.807359	0	0.11516	41.3522	3.75329	0	0	0	0	0	0	0	0	0	0	0	0
167	CP29	MSAL11073	cuticle protein 19-like	Cuticle protein 19 OS=Locusta migratoria OX=7004 PE=1 SV=1	0	0	0	0	0	5.13997	0.0435453	0	0	0	0	0	0	0	0	0	0	0	0	0
168	CP30	MSAL11077	cuticle protein 19-like	Cuticle protein 19 OS=Locusta migratoria OX=7004 PE=1 SV=1	0	0.102799	0.779757	0.53232	156.986	378.696	7.00419	49.9425	0.083412	0.126651	0.160953	0.169854	0.0508017	0.0477	0.0767563	0	0	0.218503	0	0
169	CP31	MSAL11085	cuticle protein 19-like	Cuticle protein 19 OS=Locusta migratoria OX=7004 PE=1 SV=1	0	0	0	0	0.132522	13.5942	38.3294	1.70989	0.243142	1.74092	0.165689	0	0.255151	0	0	0.149529	0	0	0	0
170	CP32	MSAL11086	cuticle protein 19-like	Cuticle protein 19 OS=Locusta migratoria OX=7004 PE=1 SV=1	0	0	0	0	0	4.35653	34.4942	3.35711	0.286327	1.33583	0	0.141468	0.46927	0	0	0.126372	0	0	0	0
171	CP33	MSAL11088	cuticle protein 19-like	Cuticle protein 19 OS=Locusta migratoria OX=7004 PE=1 SV=1	0	0	0	0	0.865535	74.2784	1.84764	6.84148	0.78628	0.0846937	0.0704697	1.51965	0.137781	0	0	0.0453753	0	0.584975	0.104753	0
172	CP34	MSAL11090	cuticle protein 19-like	Cuticle protein 19 OS=Locusta migratoria OX=7004 PE=1 SV=1	0	0	0	0	0.132155	33.8174	2.57209	1.70661	0.027719	0	0	0	0.032296	0	0	0	0	0.153956	0	0
173	LCP1	MSAL09624	larval cuticle protein A2B-like	Larval cuticle protein A2B OS=Tenebrio molitor OX=7067 PE=1 SV=1	0.0468923	0	3.26965	3.89056	0	0	0.167791	0.0810297	0.0534533	0.0463617	0.0755193	0	0.032078	0	0	0	0	0	0.118358	0
174	LCP2	MSAL09629	larval cuticle protein A3A-like	Larval cuticle protein A3A OS=Tenebrio molitor OX=7067 PE=1 SV=1	0	0	0.426125	0.407991	0.0658607	0	25.4467	2314.88	0	0	0	0	0	0.037707	0	0	0	0	0	0
175	LCP3	MSAL09628	cuticle protein 19.8-like, partial	Larval cuticle protein A1A OS=Tenebrio molitor OX=7067 PE=1 SV=1	0.0151307	0	0.563671	0.970902	3.58531	41.8856	3566.2	1091.29	0.514527	0.400147	0.0987867	0.0839917	0.0796887	0.189658	0	0.264366	0.103969	0.107111	0.119154	0
176	LCP4	MSAL00570	larval cuticle protein LCP-17-like	Larval cuticle protein LCP-17 OS=Bombyx mori OX=7091 GN=LCP17 PE=2 SV=1	43.1878	28.0555	164.778	147.067	8.9675	1.03822	550.946	480.506	102.285	78.5247	81.672	269.809	85.2051	93.6066	213.59	265.521	57.6756	127.405	198.671	91.4037
177	LCP5	MSAL05599	larval cuticle protein LCP-17-like	Larval cuticle protein LCP-17 OS=Bombyx mori OX=7091 GN=LCP17 PE=2 SV=1	0.61172	0.456918	0.0670487	0	0.173441	0	0	0.249383	0	0	0	0	0.367578	0	0	0.229685	0	0	0	0
178	LCP6	MSAL05601	larval cuticle protein LCP-22-like	Endocuticle structural glycoprotein SgAbd-2 OS=Schistocerca gregaria OX=7010 PE=1 SV=1	0.563739	1.01308	2.39088	1.06987	0	0.085642	1.84118	106.637	147.772	11.1086	35.6053	139.086	4.15618	32.9664	36.1511	12.2841	5.45292	45.7942	18.2986	11.2185
179	LCP7	MSAL05602	larval cuticle protein LCP-22-like	Larval cuticle protein LCP-22 OS=Bombyx mori OX=7091 GN=LCP22 PE=2 SV=1	0.708186	0.993426	0.04753	0.054635	0	0	0.345898	2.34374	30.1217	2.66964	14.8466	25.1672	0.971758	22.6097	11.709	0.871768	3.80257	10.4384	5.53945	1.92754
180	LCP8	MSAL05771	larval cuticle protein LCP-30-like	Cuticle protein 3 OS=Lonomia obliqua OX=304329 PE=1 SV=2	12.4395	7.33575	7.85868	8.04851	0.667955	2.12499	168.028	24.7766	53.5738	207.625	20.5491	35.0445	342.636	6.55107	14.8714	276.662	3.25014	15.6792	174.178	5.42039
181	LCP9	MSAL05769	larval cuticle protein LCP-30-like	Larval cuticle protein LCP-30 OS=Bombyx mori OX=7091 GN=LCP30 PE=1 SV=2	0	0.0605377	0.0259693	0.067502	0	0	32.4908	48.6511	7.57554	6.5561	5.37011	3.84332	6.15924	2.52169	1.13848	2.10885	0.465097	0.812023	1.09414	0.869225
182	LCP10	MSAL05772	larval cuticle protein LCP-30-like isoform X1	Larval cuticle protein LCP-30 OS=Bombyx mori OX=7091 GN=LCP30 PE=1 SV=2	0	0.0374603	0.413869	0.0767393	0	0.472073	21.5226	2.6896	1.59729	24.2915	1.6605	2.00762	30.5704	0.68572	1.08102	17.2723	0.395694	1.20945	26.6346	1.36455
183	LCP11	MSAL09626	LOW QUALITY PROTEIN: larval cuticle protein A2B-like	Larval cuticle protein A3A OS=Tenebrio molitor OX=7067 PE=1 SV=1	0	0	63.9064	164.511	1.12827	1.999	27.3672	25.1013	1.86563	0.1038	2.31371	0.684434	0.37972	0.513833	0.0353003	0	0	0.0698777	0	0
184	LCP12	MSAL03712	larval cuticle protein A3A-like	Cuticle protein OS=Anopheles gambiae OX=7165 GN=Ccp84Ab PE=2 SV=3	0	0	22.4272	335.781	1.86126	16.6646	1496.15	586.141	33.2798	580.503	30.5576	26.0295	555.098	12.4653	14.7924	252.623	1.02357	6.83162	164.261	0.398066
185	LCP13	MSAL00568	PREDICTED: larval cuticle protein LCP-22-like	Endocuticle structural glycoprotein SgAbd-2 OS=Schistocerca gregaria OX=7010 PE=1 SV=1	0.42174	0.113244	0.149004	0.700681	0	0.732941	94.9526	62.8231	8.45673	9.98327	15.1015	4.39494	2.10842	2.43609	2.34914	2.13764	0.139399	0.495564	3.43092	0.845074
186	LCP14	MSAL09623	cuticle protein 21-like	Larval cuticle protein A3A OS=Tenebrio molitor OX=7067 PE=1 SV=1	1.01148	0.51616	3421.81	13007.7	84.3318	65.7199	67.0172	121.687	0.275397	1.62602	0.62993	0.234783	0.962339	0.339773	0.482588	1.89668	1.34875	0.138126	0.702983	0.823874
187	LCP15	MSAL03722	cuticle protein 7-like	Larval cuticle protein A3A OS=Tenebrio molitor OX=7067 PE=1 SV=1	0	0	23.6446	50.4158	1.5743	0.471936	4.41855	7.40202	5.77644	28.8836	3.11389	2.05361	49.8425	1.05784	0.245235	27.672	0.0362213	0.936425	51.5378	0.342726
188	LCP16	MSAL05777	cuticular protein	Larval cuticle protein LCP-17 OS=Bombyx mori OX=7091 GN=LCP17 PE=2 SV=1	392.086	375.967	1.52782	0.105428	0.212172	0.141685	0.090811	0.050391	0	0	0	0	0	0.0641873	0	0.039992	0	0.118609	0	0
189	LCP17	MSAL05051	larval cuticle protein 1-like isoform X1	-	0	0	0	0.160876	0.573313	1.88392	3.66744	0.178425	0.0423103	0.0918517	0.176903	0.158714	0.158173	0.371921	0.039601	0.116493	0.281826	0.318589	0.117629	0.0528803
190	LCP18	MSAL05036	larval cuticle protein A1A-like	Cuticle protein 19 OS=Locusta migratoria OX=7004 PE=1 SV=1	0	0	0.278944	0.178212	0.384254	5.38185	376.391	36.09	0.0708963	0.251743	0.090149	0.226682	0	0	0.072762	0	0.139692	0	0	0
191	LCP19	MSAL05049	larval cuticle protein A2B-like	Cuticle protein 19 OS=Locusta migratoria OX=7004 PE=1 SV=1	4.93434	1.17281	0.41085	0.632461	10.6506	530.924	918.713	4.10277	0	0.219722	0.202913	0.097146	0.218337	0.389617	0.236205	0.0592683	0.272273	0.0281333	0.225307	0
192	LCP20	MSAL05045	larval cuticle protein A2B-like	Cuticle protein 8 OS=Locusta migratoria OX=7004 PE=1 SV=1	0.265205	1.51755	1.62609	5.84139	162.023	47.5387	80.6472	39.4843	41.9846	60.3059	44.1401	31.5404	37.4184	18.7209	33.3538	16.228	8.87947	24.9152	15.2845	8.28268
193	LCP21	MSAL03714	larval cuticle protein A3A-like	Cuticle protein OS=Anopheles gambiae OX=7165 GN=Ccp84Ab PE=2 SV=3	0	0	0	0.315754	0	0.981653	6.69	2.16565	0.0468123	0.9027	0	0	9.30865	0	0	0.84639	0	0	0	0
194	LCP22	MSAL03715	larval cuticle protein A3A-like	Cuticle protein OS=Anopheles gambiae OX=7165 GN=Ccp84Ab PE=2 SV=3	0	0	0	3.25701	0	0	22.1929	10.8647	0.17913	6.14725	0.219878	0	3.98864	0	0	0.0422553	0	0	0	0
195	LCP23	MSAL03716	larval cuticle protein A3A-like	Cuticle protein OS=Anopheles gambiae OX=7165 GN=Ccp84Ab PE=2 SV=3	0	0	0	0	0	0	2.85405	2.01201	0	0	0	0	0.308535	0	0	0	0	0	0	0
196	LCP24	MSAL03717	larval cuticle protein A3A-like	Cuticle protein OS=Anopheles gambiae OX=7165 GN=Ccp84Ab PE=2 SV=3	0	0.0324687	32.157	646.391	5.24677	14.7386	801.969	462.96	12.9623	262.903	11.8758	10.5341	293.582	4.89138	1.64967	36.3902	0.197928	0.618477	13.1809	0
197	LCP25	MSAL03718	larval cuticle protein A3A-like	Cuticle protein OS=Anopheles gambiae OX=7165 GN=Ccp84Ab PE=2 SV=3	0.03665	0	1.10085	17.8412	0	0	5.72058	8.26841	0.0966253	3.87042	0.159115	0	10.4829	0	0	2.00344	0	0	0	0
198	LCP26	MSAL09625	larval cuticle protein A3A-like	Larval cuticle protein A1A OS=Tenebrio molitor OX=7067 PE=1 SV=1	0.0627367	0.240706	4828.86	12522.6	2.98923	2.33957	60.4351	105.57	6.87758	3.21911	5.89742	2.47155	0.717083	1.8248	0.593453	0.961514	1.49142	2.63572	1.80003	1.68238
199	LCP27	MSAL09627	larval cuticle protein A3A-like	Larval cuticle protein A2B OS=Tenebrio molitor OX=7067 PE=1 SV=1	0.0715257	0.091595	2.5276	0.637833	2014.55	1676.03	1.06945	0.78589	1.54015	4.24335	10.5646	1.69199	1.92921	1.59666	0	0.180288	0.0346913	0.0266377	0.463266	0.0271533
200	PCP1	MSAL11023	Cuticle 3 domain containing protein	Pupal cuticle protein C1B OS=Tenebrio molitor OX=7067 PE=1 SV=1	0.041392	0.169968	1410.07	5126.93	9.78876	3.74205	96.222	200.243	1.92249	2.14666	0.0434843	0.0363917	1.38667	0.42218	0.0358627	0.10755	0	0.113457	0	0.0982673
201	PCP2	MSAL11308	pupal cuticle protein 20-like	Endocuticle structural glycoprotein SgAbd-2 OS=Schistocerca gregaria OX=7010 PE=1 SV=1	0	0	6.84619	11.4995	0.200836	0	46.9518	31.1716	12.829	30.8044	11.4105	10.5472	10.5586	4.57433	0.89441	0.471453	0.248688	0.761503	0.167988	0.97816
202	PCP3	MSAL11310	pupal cuticle protein 20-like	Endocuticle structural glycoprotein SgAbd-2 OS=Schistocerca gregaria OX=7010 PE=1 SV=1	0	0	741.374	808.435	0.171243	0.322375	90.7556	45.4746	3.71156	15.0028	11.4257	2.27921	4.19216	5.36032	0.537812	6.98738	0.207276	0.968083	1.58615	0.0830453
203	PCP4	MSAL01051	pupal cuticle protein 20-like	Pupal cuticle protein 20 OS=Manduca sexta OX=7130 GN=PCP20 PE=1 SV=1	1.42437	0.597792	12.1754	45.9941	0.245607	0.226356	25.0028	8.83412	0.0934107	0.465265	0.0478897	0.0156373	0.233098	0.199478	0	0.136309	0.144088	0.162943	0.245956	0.0345127
204	PCP5	MSAL01042	pupal cuticle protein 20-like	Pupal cuticle protein 20 OS=Manduca sexta OX=7130 GN=PCP20 PE=1 SV=1	0	0.035887	0.048093	0.663099	130.082	73.0564	5697.48	1901.2	94.1029	1881.92	105.49	47.1252	2038.2	4.75759	2.60426	606.925	0.172654	2.88879	398.395	2.61688
205	PCP6	MSAL01043	pupal cuticle protein 20-like	Pupal cuticle protein 20 OS=Manduca sexta OX=7130 GN=PCP20 PE=1 SV=1	3.97653	52.0799	92.694	199.299	61.3385	39.2754	6497.37	978.685	34.1844	1699.27	73.4921	33.4847	1553.97	5.36668	3.49724	661.065	1.09592	1.12226	604.704	0.495911
206	PCP7	MSAL01049	pupal cuticle protein 20-like	Pupal cuticle protein 20 OS=Manduca sexta OX=7130 GN=PCP20 PE=1 SV=1	0	0.074653	85.8523	443.84	0.091206	0.0571163	19.9833	43.0555	0.541593	0.655663	0.033602	0.0683183	0.196507	0.119308	0	0.10816	0	0.148985	0.499266	0
207	PCP8	MSAL01050	pupal cuticle protein 20-like	Pupal cuticle protein 20 OS=Manduca sexta OX=7130 GN=PCP20 PE=1 SV=1	0.275414	0	118.772	530.896	0.0437543	0.211688	187.909	47.5602	0.0871927	1.07347	0	0	0.21918	0	0	0.0398507	0	0	0	0
208	PCP9	MSAL01048	cuticle protein 3-like	Pupal cuticle protein 20 OS=Manduca sexta OX=7130 GN=PCP20 PE=1 SV=1	250.822	443.849	2.91685	5.83087	24.8344	2.86035	2.49472	3.36784	0.070195	0.219558	0	0	0.0721963	0.205359	0.0626067	0.224261	0.292441	0	0.0654607	0.139598
209	PCP10	MSAL05757	pupal cuticle protein 20-like	Pupal cuticle protein 20 OS=Manduca sexta OX=7130 GN=PCP20 PE=1 SV=1	0.716778	0.821199	12.3144	49.9494	1.23194	11.8187	25.7767	32.8509	296.99	10.7226	170.539	170.248	5.93104	22.7457	4.60593	2.72561	1.40826	3.66044	3.25225	1.70067
210	PCP11	MSAL01047	pupal cuticle protein 20-like isoform X2	Pupal cuticle protein 20 OS=Manduca sexta OX=7130 GN=PCP20 PE=1 SV=1	0.438486	0.908195	14.1297	95.9974	8.75625	28.1348	1141.72	253.053	52.7452	37.2738	38.6209	47.4505	31.6272	4.42699	7.86915	9.88156	0.8931	5.17885	15.0851	0.985035
211	PCP12	MSAL01045	pupal cuticle protein 36-like	Pupal cuticle protein 20 OS=Manduca sexta OX=7130 GN=PCP20 PE=1 SV=1	0	0	0	0.182254	1.37424	7.50215	964.046	185.311	18.7565	1170.06	65.316	17.8325	1527.9	2.15274	2.21565	1840.94	1.39923	1.52033	945.742	1.23307
212	PCP13	MSAL01044	pupal cuticle protein 36-like isoform X3	-	0	0	0	0	0.104254	3.58468	839.836	182.902	5.10942	604.392	24.7662	5.47093	796.154	0.39094	0.549991	1069.92	0.592985	0.954592	521.279	0.817667
213	PCP14	MSAL09264	pupal cuticle protein G1A-like	Cuticle protein LPCP-23 OS=Tenebrio molitor OX=7067 GN=LPCP-23 PE=3 SV=2	0	0.0420227	32.0269	137.667	0.332532	0.155782	13.1239	11.0144	0.220018	0.794773	0.50834	0.018972	0.559611	0.459828	0	0.138033	0.358305	0	0.0979867	0
214	SgAbd1	MSAL05756	endocuticle structural glycoprotein SgAbd-2-like	Endocuticle structural glycoprotein SgAbd-2 OS=Schistocerca gregaria OX=7010 PE=1 SV=1	3.67532	3.1163	5.01197	15.5371	0.930531	1.37347	3.92547	15.9531	1.29339	2.88261	3.42228	4.52499	1.62379	6.97234	2.84687	3.43532	2.23955	1.51918	1.92316	2.16553
215	SgAbd2	MSAL05761	endocuticle structural glycoprotein SgAbd-8-like	-	0.231851	0.733353	0.353273	4.14339	0	0.448903	4.55522	0.295688	0.698874	0.537588	0.135675	0.580566	2.15792	0.514976	1.07103	0.130456	1.46324	0.343025	0.357643	0
