# Supplementary material for: Physiological Measurements and Transcriptomics Reveal the Fitness Costs of Monochamus saltuarius to Bursaphelenchus xylophilus
Source: Int J Mol Sci. 2024 Apr 30;25(9):4906. doi: 10.3390/ijms25094906 (PMC11084816; doi:10.3390/ijms25094906)
Supplement: Supplementary file 1 [file ijms-25-04906-s001.zip › Supplementary materials/Supplenmental Tables/Table S7 Immune-related genes identified in M. saltuarius transcriptome.xlsx]

## Sheet: Table S7 immune related genes
Table S7 Immune-related genes identified in M. saltuarius transcriptome
order	Gene Name	gene_id	GO_TERM	KEGG_Pathway	KOG_Desc	Nr_Desc	PFAMs	SwissProt_Desc	TPM value in different treatments
									L5	BL5	P1	BP1	P5	BP5	P10	BP10	A1C	A1G	A1T	BA1C	BA1G	BA1T	A5C	A5G	A5T	BA5C	BA5G	BA5T
1	Recognition
2	PGRP
3	PGRP1	MSAL01893	-	-	Protein kinase	SCY1-like protein 2, partial	Pkinase	Peptidoglycan recognition protein OS=Trichoplusia ni OX=7111 GN=PGRP PE=1 SV=1	4.40821	5.68104	15.5905	11.1193	0.226291	7.5268	8.9172	12.1002	2.97504	7.92418	5.14347	2.30103	6.17893	3.30958	3.28372	5.77807	3.87075	2.08403	4.40464	2.42068
4	PGRP2	MSAL01906	GO:0000270,GO:0001817,GO:0001818,GO:0001906,GO:0001932,GO:0001933,GO:0002218,GO:0002221,GO:0002225,GO:0002237,GO:0002252,GO:0002253,GO:0002376,GO:0002682,GO:0002683,GO:0002684,GO:0002694,GO:0002695,GO:0002697,GO:0002698,GO:0002699,GO:0002700,GO:0002702,GO:0002757,GO:0002758,GO:0002759,GO:0002760,GO:0002764,GO:0002784,GO:0002786,GO:0002803,GO:0002805,GO:0002807,GO:0002808,GO:0002813,GO:0002831,GO:…	-	-	peptidoglycan-recognition protein LF-like	Amidase_2	Peptidoglycan recognition protein 3 OS=Homo sapiens OX=9606 GN=PGLYRP3 PE=1 SV=1	167.616	198.302	116.467	72.2878	13.1632	4.69018	4.42544	21.4877	13.8682	23.2081	21.5419	31.1511	34.8499	25.5763	39.3562	47.2453	30.3733	52.1809	70.167	88.6057
5	PGRP3	MSAL00782	GO:0001775,GO:0001817,GO:0001818,GO:0001906,GO:0002218,GO:0002221,GO:0002252,GO:0002253,GO:0002263,GO:0002274,GO:0002275,GO:0002283,GO:0002366,GO:0002376,GO:0002443,GO:0002444,GO:0002446,GO:0002682,GO:0002683,GO:0002684,GO:0002694,GO:0002695,GO:0002697,GO:0002698,GO:0002757,GO:0002758,GO:0002764,GO:0003674,GO:0005488,GO:0005539,GO:0005575,GO:0005576,GO:0005622,GO:0005623,GO:0005737,GO:0006810,GO:…	-	-	peptidoglycan-recognition protein 2-like	Amidase_2	Peptidoglycan-recognition protein SC2 OS=Drosophila simulans OX=7240 GN=PGRP-SC2 PE=3 SV=1	4.60194	8.4641	3.62055	7.98653	5.42245	5.43536	3.51899	11.0808	23.504	96.1151	44.5307	23.7093	49.0703	123.448	55.5446	147.277	187.745	31.1856	99.1397	124.707
6	PGRP4	MSAL02632	GO:0000270,GO:0002376,GO:0002682,GO:0002683,GO:0003674,GO:0003824,GO:0005488,GO:0005539,GO:0005575,GO:0005576,GO:0006022,GO:0006026,GO:0006027,GO:0006807,GO:0006950,GO:0006952,GO:0006955,GO:0008150,GO:0008152,GO:0008745,GO:0009056,GO:0009057,GO:0009253,GO:0016787,GO:0016810,GO:0016811,GO:0030203,GO:0031347,GO:0031348,GO:0042834,GO:0043170,GO:0045087,GO:0045088,GO:0045824,GO:0048519,GO:0048583,GO:…	-	-	peptidoglycan-recognition protein SC2	Amidase_2	Peptidoglycan-recognition protein SC2 OS=Drosophila simulans OX=7240 GN=PGRP-SC2 PE=3 SV=1	28.8678	170.945	1661.05	1649.08	15.7248	16.6379	11.2314	341.773	41.582	54.6609	410.072	76.9656	54.8866	102.792	29.4252	27.7832	35.125	91.3922	115.63	229.594
7	PGRP5	MSAL10657	GO:0000270,GO:0002376,GO:0002682,GO:0002683,GO:0003674,GO:0003824,GO:0005488,GO:0005539,GO:0005575,GO:0005576,GO:0006022,GO:0006026,GO:0006027,GO:0006807,GO:0006950,GO:0006952,GO:0006955,GO:0008150,GO:0008152,GO:0008745,GO:0009056,GO:0009057,GO:0009253,GO:0016787,GO:0016810,GO:0016811,GO:0030203,GO:0031347,GO:0031348,GO:0042834,GO:0043170,GO:0045087,GO:0045088,GO:0045824,GO:0048519,GO:0048583,GO:…	-	-	peptidoglycan-recognition protein 2	Amidase_2	Peptidoglycan-recognition protein 2 OS=Holotrichia diomphalia OX=33394 GN=PGRP-2 PE=1 SV=1	2.7787	7.83028	26.5546	9.43483	2.89095	3.9512	1.82788	6.34136	6.26462	3.88424	5.11991	3.85136	1.84495	1.56625	6.75604	2.71263	1.5658	8.0519	6.22114	5.05753
8	PGRP6	MSAL12454	GO:0000270,GO:0002376,GO:0002831,GO:0002832,GO:0003674,GO:0003824,GO:0004040,GO:0005488,GO:0005515,GO:0005539,GO:0005575,GO:0005576,GO:0006022,GO:0006026,GO:0006027,GO:0006807,GO:0006950,GO:0006952,GO:0006955,GO:0008150,GO:0008152,GO:0008745,GO:0009056,GO:0009057,GO:0009253,GO:0009605,GO:0009607,GO:0009617,GO:0009966,GO:0009968,GO:0010646,GO:0010648,GO:0016787,GO:0016810,GO:0016811,GO:0023051,GO:…	-	-	peptidoglycan-recognition protein LB isoform X2	Amidase_2	Peptidoglycan-recognition protein LB OS=Drosophila melanogaster OX=7227 GN=PGRP-LB PE=1 SV=1	0.0936027	0	0.223493	0.559947	0.233495	0.264839	0.0380417	0.668195	4.61913	9.01654	10.3198	6.97504	23.2061	14.1026	3.70513	5.19191	12.7612	4.30851	3.49461	5.39214
9	PGRP7	MSAL13880	GO:0000270,GO:0001775,GO:0001817,GO:0001818,GO:0001906,GO:0002218,GO:0002221,GO:0002225,GO:0002237,GO:0002252,GO:0002253,GO:0002263,GO:0002274,GO:0002275,GO:0002283,GO:0002366,GO:0002376,GO:0002443,GO:0002444,GO:0002446,GO:0002682,GO:0002683,GO:0002684,GO:0002694,GO:0002695,GO:0002697,GO:0002698,GO:0002699,GO:0002700,GO:0002702,GO:0002757,GO:0002758,GO:0002759,GO:0002760,GO:0002764,GO:0002784,GO:…	-	-	peptidoglycan-recognition protein 2	Amidase_2	Peptidoglycan-recognition protein 1 OS=Holotrichia diomphalia OX=33394 GN=PGRP-1 PE=1 SV=1	10.9307	55.6637	129.408	167.426	14.8053	2.91894	0.54863	8.56774	3.83975	5.975	36.5359	16.6623	3.82365	14.8489	6.06177	2.00526	3.48856	17.3522	20.3289	49.4818
10	β-GRP/GNBP
11	GNBP1	MSAL07392	-	-	-	gram-negative bacteria-binding protein 3	CBM39	Gram-negative bacteria-binding protein 3 OS=Drosophila melanogaster OX=7227 GN=GNBP3 PE=1 SV=2	22.2301	20.3031	21.4681	6.62556	1.9546	8.19134	1.67463	2.68497	5.33941	7.65658	5.2817	4.98877	4.17371	4.20682	4.93858	3.77742	2.55608	6.97515	8.03844	12.192
12	β-GRP1	MSAL14234	GO:0001530,GO:0001871,GO:0001872,GO:0002218,GO:0002220,GO:0002221,GO:0002238,GO:0002252,GO:0002253,GO:0002376,GO:0002429,GO:0002682,GO:0002684,GO:0002752,GO:0002757,GO:0002758,GO:0002764,GO:0002768,GO:0003674,GO:0005488,GO:0005575,GO:0005576,GO:0005623,GO:0006950,GO:0006952,GO:0007154,GO:0007165,GO:0007166,GO:0008150,GO:0008289,GO:0008329,GO:0009593,GO:0009595,GO:0009605,GO:0009607,GO:0009615,GO:…	ko04624,map04624	-	beta-1,3-glucan-binding protein-like	CBM39,Glyco_hydro_16	Beta-1,3-glucan-binding protein OS=Tenebrio molitor OX=7067 GN=GRP PE=1 SV=1	9.30742	22.426	13.3834	11.0477	9.79417	16.8756	5.55698	2.72078	1.09692	3.97395	1.40382	2.13123	1.70889	0.149837	1.95615	2.09931	0.622908	1.85996	2.36437	0.939314
13	β-GRP2	MSAL14235	GO:0001530,GO:0001871,GO:0001872,GO:0002218,GO:0002220,GO:0002221,GO:0002238,GO:0002253,GO:0002376,GO:0002429,GO:0002682,GO:0002684,GO:0002752,GO:0002757,GO:0002758,GO:0002764,GO:0002768,GO:0003674,GO:0005488,GO:0005575,GO:0005576,GO:0005623,GO:0007154,GO:0007165,GO:0007166,GO:0008150,GO:0008289,GO:0008329,GO:0009593,GO:0009595,GO:0009605,GO:0009607,GO:0009620,GO:0009986,GO:0009987,GO:0010033,GO:…	ko04624,map04624	-	beta-1,3-glucan-binding protein-like	CBM39,Glyco_hydro_16	Beta-1,3-glucan-binding protein OS=Tenebrio molitor OX=7067 GN=GRP PE=1 SV=1	20.7518	22.7377	21.4706	16.54	14.4601	31.9855	7.29284	4.42976	2.91665	8.07034	2.80945	2.99583	3.04344	1.75696	3.08589	2.42998	1.5964	3.04943	4.71133	2.45758
14	C-type Lectin
15	CTL1	MSAL00487	GO:0003674,GO:0005488,GO:0030246	-	C-type lectin	uncharacterized protein LOC108911033	F5_F8_type_C,Lectin_C,Sushi	Sushi, von Willebrand factor type A, EGF and pentraxin domain-containing protein 1 OS=Mus musculus OX=10090 GN=Svep1 PE=1 SV=1	1.64158	1.40669	1.45475	2.12515	2.5635	76.2284	115.84	29.6947	0.813219	1.62089	0.444493	1.2342	1.2345	1.17575	0.698929	1.14908	1.35027	1.20294	0.73461	0.516348
16	CTL2	MSAL01528	GO:0000323,GO:0001501,GO:0003674,GO:0005198,GO:0005201,GO:0005488,GO:0005539,GO:0005540,GO:0005575,GO:0005576,GO:0005615,GO:0005622,GO:0005623,GO:0005737,GO:0005764,GO:0005773,GO:0005775,GO:0005794,GO:0005796,GO:0006022,GO:0006023,GO:0006024,GO:0006026,GO:0006027,GO:0006029,GO:0006082,GO:0006790,GO:0006807,GO:0007275,GO:0007399,GO:0007417,GO:0007420,GO:0007591,GO:0007593,GO:0008150,GO:0008152,GO:…	-	C-type lectin	C-type lectin 37Db-like	EGF,Lectin_C,Sushi,V-set,Xlink	-	9.89286	17.953	52.9855	100.718	2.59339	5.49737	18.3857	10.7302	1.87786	3.11688	1.13012	1.66887	4.21196	1.74138	2.08461	3.61266	0.672042	2.352	4.08486	1.28869
17	CTL3	MSAL01530	GO:0000323,GO:0001501,GO:0003674,GO:0005198,GO:0005201,GO:0005488,GO:0005539,GO:0005540,GO:0005575,GO:0005576,GO:0005615,GO:0005622,GO:0005623,GO:0005737,GO:0005764,GO:0005773,GO:0005775,GO:0005794,GO:0005796,GO:0006022,GO:0006023,GO:0006024,GO:0006026,GO:0006027,GO:0006029,GO:0006082,GO:0006790,GO:0006807,GO:0007275,GO:0007399,GO:0007417,GO:0007420,GO:0007591,GO:0007593,GO:0008150,GO:0008152,GO:…	-	C-type lectin	perlucin-like	EGF,Lectin_C,Sushi,V-set,Xlink	Perlucin OS=Haliotis laevigata OX=36097 PE=1 SV=3	33.4327	93.4301	27.377	53.6403	46.458	66.1178	3.2663	7.64328	6.48777	17.7212	19.0924	4.66496	7.11295	3.55886	14.0824	7.07812	5.1463	12.3648	11.5508	12.5254
18	CTL4	MSAL01531	GO:0000323,GO:0001501,GO:0003674,GO:0005198,GO:0005201,GO:0005488,GO:0005539,GO:0005540,GO:0005575,GO:0005576,GO:0005615,GO:0005622,GO:0005623,GO:0005737,GO:0005764,GO:0005773,GO:0005775,GO:0005794,GO:0005796,GO:0006022,GO:0006023,GO:0006024,GO:0006026,GO:0006027,GO:0006029,GO:0006082,GO:0006790,GO:0006807,GO:0007275,GO:0007399,GO:0007417,GO:0007420,GO:0007591,GO:0007593,GO:0008150,GO:0008152,GO:…	-	C-type lectin	perlucin-like	EGF,Lectin_C,Sushi,V-set,Xlink	Perlucin OS=Haliotis laevigata OX=36097 PE=1 SV=3	53.4227	206.942	36.9853	52.9565	28.1934	22.722	3.14964	60.4178	15.9889	20.0706	19.4912	28.7071	20.8179	14.5452	49.5044	22.9422	16.0689	66.6821	49.15	36.21
19	CTL5	MSAL01532	GO:0000323,GO:0001501,GO:0003674,GO:0005198,GO:0005201,GO:0005488,GO:0005539,GO:0005540,GO:0005575,GO:0005576,GO:0005615,GO:0005622,GO:0005623,GO:0005737,GO:0005764,GO:0005773,GO:0005775,GO:0005794,GO:0005796,GO:0006022,GO:0006023,GO:0006024,GO:0006026,GO:0006027,GO:0006029,GO:0006082,GO:0006790,GO:0006807,GO:0007275,GO:0007399,GO:0007417,GO:0007420,GO:0007591,GO:0007593,GO:0008150,GO:0008152,GO:…	-	C-type lectin	perlucin-like	EGF,Lectin_C,Sushi,V-set,Xlink	Perlucin OS=Haliotis laevigata OX=36097 PE=1 SV=3	18.158	59.2286	91.1907	84.1527	716.87	278.469	16.4109	93.6561	26.8887	26.0792	31.7802	50.9256	25.4297	28.6995	19.3472	9.38164	5.61344	40.8623	23.1549	34.8647
20	CTL6	MSAL01533	GO:0000323,GO:0001501,GO:0003674,GO:0005198,GO:0005201,GO:0005488,GO:0005539,GO:0005540,GO:0005575,GO:0005576,GO:0005615,GO:0005622,GO:0005623,GO:0005737,GO:0005764,GO:0005773,GO:0005775,GO:0005794,GO:0005796,GO:0006022,GO:0006023,GO:0006024,GO:0006026,GO:0006027,GO:0006029,GO:0006082,GO:0006790,GO:0006807,GO:0007275,GO:0007399,GO:0007417,GO:0007420,GO:0007591,GO:0007593,GO:0008150,GO:0008152,GO:…	-	C-type lectin	perlucin-like	EGF,Lectin_C,Sushi,V-set,Xlink	Perlucin OS=Haliotis laevigata OX=36097 PE=1 SV=3	23.3263	16.3111	10.961	13.5503	289.175	127.432	2.00159	0.923362	0.0679277	0.21349	0.237612	0.19316	0.0974723	0	0.157408	0.0863317	0	0.491236	0.0652573	0
21	CTL7	MSAL01535	GO:0000323,GO:0001501,GO:0003674,GO:0005198,GO:0005201,GO:0005488,GO:0005539,GO:0005540,GO:0005575,GO:0005576,GO:0005615,GO:0005622,GO:0005623,GO:0005737,GO:0005764,GO:0005773,GO:0005775,GO:0005794,GO:0005796,GO:0006022,GO:0006023,GO:0006024,GO:0006026,GO:0006027,GO:0006029,GO:0006082,GO:0006790,GO:0006807,GO:0007275,GO:0007399,GO:0007417,GO:0007420,GO:0007591,GO:0007593,GO:0008150,GO:0008152,GO:…	-	C-type lectin	E-selectin-like	EGF,Lectin_C,Sushi,V-set,Xlink	-	18.0161	26.3535	100.771	63.8604	50.2647	33.4367	55.9018	63.7681	18.8122	25.5932	24.9719	30.4237	16.8892	19.0656	9.48344	7.29738	4.09405	16.8365	13.3188	10.8585
22	CTL8	MSAL01934	GO:0001654,GO:0001736,GO:0001738,GO:0001745,GO:0002009,GO:0002165,GO:0003674,GO:0005488,GO:0005575,GO:0005911,GO:0007155,GO:0007156,GO:0007163,GO:0007164,GO:0007275,GO:0007399,GO:0007423,GO:0007444,GO:0007472,GO:0007476,GO:0007552,GO:0007560,GO:0008150,GO:0008544,GO:0009653,GO:0009791,GO:0009886,GO:0009887,GO:0009888,GO:0009913,GO:0009987,GO:0016043,GO:0022008,GO:0022610,GO:0030030,GO:0030054,GO:…	-	C-type lectin	sushi, von Willebrand factor type A, EGF and pentraxin domain-containing protein 1	F5_F8_type_C,Lectin_C,Sushi	Sushi, von Willebrand factor type A, EGF and pentraxin domain-containing protein 1 OS=Mus musculus OX=10090 GN=Svep1 PE=1 SV=1	4.614	5.69476	7.68089	14.3152	5.96959	84.9233	62.5518	24.3054	14.4313	9.34741	6.76477	14.8707	11.4909	3.12024	8.10364	5.98948	1.61154	7.47061	5.54272	1.7536
23	CTL9	MSAL04568	GO:0003674,GO:0005488,GO:0030246	-	C-type lectin	uncharacterized protein LOC108903562	Lectin_C	-	3.73871	8.72997	14.7592	16.8606	45.6778	184.774	51.9825	15.563	1.68489	3.90684	1.16761	0.738914	2.34759	3.25784	1.18545	2.3183	1.99596	0.572721	2.18283	1.88624
24	CTL10	MSAL04593	GO:0003674,GO:0005488,GO:0030246	-	C-type lectin	uncharacterized protein LOC108903620	Lectin_C	-	32.3801	114.954	87.345	180.954	600.24	442.344	1033.72	2005.1	98.1269	91.3785	74.0381	131.644	62.8504	88.4072	74.9636	84.0483	37.7873	66.4488	34.8021	33.7654
25	CTL11	MSAL04995	GO:0003674,GO:0005488,GO:0030246	-	C-type lectin	uncharacterized protein LOC108913514	Lectin_C	-	136.177	68.8378	58.2327	82.9458	271.829	1839.94	5532.13	2165.14	43.4661	99.6701	23.3006	25.8563	47.9814	10.836	14.1793	233.079	6.83009	6.19385	131.558	1.33162
26	CTL12	MSAL05125	GO:0003674,GO:0004888,GO:0005488,GO:0005575,GO:0005623,GO:0005886,GO:0005887,GO:0007154,GO:0007165,GO:0007275,GO:0007399,GO:0008150,GO:0009987,GO:0016020,GO:0016021,GO:0023052,GO:0030246,GO:0031224,GO:0031226,GO:0032501,GO:0032502,GO:0038023,GO:0044425,GO:0044459,GO:0044464,GO:0048731,GO:0048856,GO:0050789,GO:0050794,GO:0050896,GO:0051716,GO:0060089,GO:0065007,GO:0071944	-	C-type lectin	uncharacterized protein LOC108912566, partial	Lectin_C	-	0.399622	0.33623	1.36461	0.396727	0.485861	3.39216	0.600219	1.49673	1.71001	2.38327	1.17306	1.2484	1.11633	0.875514	1.30381	0.666346	0.403172	0.847065	0.490162	0.583717
27	CTL13	MSAL05736	GO:0003674,GO:0005488,GO:0006950,GO:0008150,GO:0009611,GO:0009888,GO:0030246,GO:0031099,GO:0032502,GO:0040007,GO:0042060,GO:0042246,GO:0048589,GO:0048856,GO:0050896	-	C-type lectin	uncharacterized protein LOC108907975	Lectin_C	-	10.4002	7.14944	96.3196	100.982	6.92683	29.8441	122.581	80.6004	35.4068	105.906	43.4766	27.5844	62.908	37.2063	14.3716	48.3226	12.3255	8.21935	29.3072	11.04
28	CTL14	MSAL05748	GO:0003674,GO:0005488,GO:0006950,GO:0008150,GO:0009611,GO:0009888,GO:0030246,GO:0031099,GO:0032502,GO:0040007,GO:0042060,GO:0042246,GO:0048589,GO:0048856,GO:0050896	-	C-type lectin	uncharacterized protein LOC108907976	Lectin_C	-	1.99236	7.92376	21.3479	34.1804	3.25817	41.6161	39.9166	68.153	18.2365	85.8205	33.6483	16.3194	75.7222	46.2586	11.4647	49.2326	40.8235	7.1144	23.537	12.9305
29	CTL15	MSAL06033	GO:0003674,GO:0005488,GO:0030246	-	C-type lectin	uncharacterized protein LOC108905782	Lectin_C	-	150.212	201.976	474.382	774.405	43.2666	242.724	1758.47	1531.57	248.13	586.321	438.898	213.122	385.839	146.603	92.61	399.759	41.2442	64.3374	149.313	42.5589
30	CTL16	MSAL06196	GO:0000323,GO:0001501,GO:0003674,GO:0005198,GO:0005201,GO:0005488,GO:0005539,GO:0005540,GO:0005575,GO:0005576,GO:0005615,GO:0005622,GO:0005623,GO:0005737,GO:0005764,GO:0005773,GO:0005775,GO:0005794,GO:0005796,GO:0006022,GO:0006023,GO:0006024,GO:0006026,GO:0006027,GO:0006029,GO:0006082,GO:0006790,GO:0006807,GO:0007275,GO:0007399,GO:0007417,GO:0007420,GO:0007591,GO:0007593,GO:0008150,GO:0008152,GO:…	-	C-type lectin	perlucin-like	EGF,Lectin_C,Sushi,V-set,Xlink	-	0.182051	0.409908	4.4539	3.70599	1.80442	1.39182	1.89803	9.07298	3.00587	18.9675	5.00643	2.16048	20.5506	10.127	3.1018	16.145	2.39996	1.41485	6.67206	0.813241
31	CTL17	MSAL07265	GO:0003674,GO:0003682,GO:0005488,GO:0005575,GO:0005576	-	C-type lectin	sushi, von Willebrand factor type A, EGF and pentraxin domain-containing protein 1-like	EGF,EGF_2,EGF_CA,Ephrin_rec_like,HYR,Pentaxin,Sushi,VWA,hEGF	CUB and sushi domain-containing protein 3 OS=Mus musculus OX=10090 GN=Csmd3 PE=1 SV=3	1.11758	0.691191	0.261995	0.329574	7.39869	1.93858	1.63178	2.5557	0.596964	1.5085	1.56488	1.58289	1.07861	1.7699	0.339112	0.333412	0.623533	0.851228	1.17464	1.79892
32	CTL18	MSAL07268	GO:0003674,GO:0003682,GO:0005488,GO:0005575,GO:0005576	-	C-type lectin	hypothetical protein YQE_03954, partial	EGF,EGF_2,EGF_CA,Ephrin_rec_like,HYR,Pentaxin,Sushi,VWA,hEGF	CUB and sushi domain-containing protein 3 OS=Homo sapiens OX=9606 GN=CSMD3 PE=2 SV=3	1.24372	0.947744	0.489739	0.245313	0.745818	1.35215	1.03929	1.51678	0.250174	0.152696	0.398762	0.465496	0.0538893	0.495266	0.216773	0	0.518569	0.925363	0.47956	0.73438
33	CTL19	MSAL11785	-	ko04145,ko05152,map04145,map05152	C-type lectin	macrophage mannose receptor 1	F5_F8_type_C,Laminin_G_3,Lectin_C,Methyltransf_FA,PAN_1,SEA	-	27.4709	31.945	75.833	57.7192	45.9835	17.6506	13.2955	97.2527	21.9193	22.0165	34.8758	53.0687	16.7428	28.0897	14.2895	6.55399	4.86593	33.8021	18.0783	29.7357
34	CTL20	MSAL11786	GO:0000323,GO:0001501,GO:0003674,GO:0005198,GO:0005201,GO:0005488,GO:0005539,GO:0005540,GO:0005575,GO:0005576,GO:0005615,GO:0005622,GO:0005623,GO:0005737,GO:0005764,GO:0005773,GO:0005775,GO:0005794,GO:0005796,GO:0006022,GO:0006023,GO:0006024,GO:0006026,GO:0006027,GO:0006029,GO:0006082,GO:0006790,GO:0006807,GO:0007275,GO:0007399,GO:0007417,GO:0007420,GO:0007591,GO:0007593,GO:0008150,GO:0008152,GO:…	-	C-type lectin	uncharacterized protein LOC108912373 isoform X3	EGF,Lectin_C,Sushi,V-set,Xlink	Collectin-11 OS=Bos taurus OX=9913 GN=COLEC11 PE=2 SV=1	6.81877	5.0629	0.0107033	0.086059	0.0353253	0.0130747	0.0792803	8.57607	0.157625	0.536289	0.060381	0.54334	1.36944	0.382175	0.159233	0.338995	0.275604	0.108773	5.62847	5.60793
35	CTL21	MSAL11790	GO:0000323,GO:0001501,GO:0003674,GO:0005198,GO:0005201,GO:0005488,GO:0005539,GO:0005540,GO:0005575,GO:0005576,GO:0005615,GO:0005622,GO:0005623,GO:0005737,GO:0005764,GO:0005773,GO:0005775,GO:0005794,GO:0005796,GO:0006022,GO:0006023,GO:0006024,GO:0006026,GO:0006027,GO:0006029,GO:0006082,GO:0006790,GO:0006807,GO:0007275,GO:0007399,GO:0007417,GO:0007420,GO:0007591,GO:0007593,GO:0008150,GO:0008152,GO:…	-	C-type lectin	mannose-binding protein C-like	EGF,Lectin_C,Sushi,V-set,Xlink	Mannose-binding protein C OS=Gorilla gorilla gorilla OX=9595 GN=MBL2 PE=3 SV=1	54.4939	32.8157	336.821	143.567	84.1729	80.175	25.7625	61.695	14.2807	18.2274	51.4471	26.1252	18.5982	37.8099	6.72775	4.00483	4.20832	12.0086	14.4546	26.8584
36	CTL22	MSAL11791	GO:0000323,GO:0001501,GO:0003674,GO:0005198,GO:0005201,GO:0005488,GO:0005539,GO:0005540,GO:0005575,GO:0005576,GO:0005615,GO:0005622,GO:0005623,GO:0005737,GO:0005764,GO:0005773,GO:0005775,GO:0005794,GO:0005796,GO:0006022,GO:0006023,GO:0006024,GO:0006026,GO:0006027,GO:0006029,GO:0006082,GO:0006790,GO:0006807,GO:0007275,GO:0007399,GO:0007417,GO:0007420,GO:0007591,GO:0007593,GO:0008150,GO:0008152,GO:…	-	C-type lectin	-	EGF,Lectin_C,Sushi,V-set,Xlink	Perlucin OS=Haliotis laevigata OX=36097 PE=1 SV=3	0.108425	0.0779263	0.69369	0.127537	2.11261	1.15037	0.219781	2.33276	5.05078	38.6033	34.624	1.65165	2.58821	16.5148	0.477417	45.3578	105.433	2.5138	3.88807	6.0884
37	CTL23	MSAL11794	GO:0002237,GO:0002376,GO:0003674,GO:0004888,GO:0005488,GO:0005537,GO:0005575,GO:0005622,GO:0005623,GO:0005737,GO:0005768,GO:0005886,GO:0005887,GO:0006810,GO:0006897,GO:0006898,GO:0006950,GO:0006952,GO:0006955,GO:0007154,GO:0007165,GO:0008150,GO:0009605,GO:0009607,GO:0009617,GO:0009986,GO:0009987,GO:0010008,GO:0010033,GO:0012505,GO:0016020,GO:0016021,GO:0016192,GO:0023052,GO:0030246,GO:0031090,GO:…	ko04145,ko05152,map04145,map05152	C-type lectin	macrophage mannose receptor 1	Lectin_C,Ricin_B_lectin,fn2	-	136.439	98.7536	52.8051	37.8407	4.51565	6.83605	1.42457	14.3925	4.03178	4.512	10.6606	4.08805	3.27401	7.4705	2.7677	0.871072	2.87502	2.60489	3.04814	7.12085
38	CTL24	MSAL11796	GO:0002237,GO:0002376,GO:0003674,GO:0004888,GO:0005488,GO:0005537,GO:0005575,GO:0005622,GO:0005623,GO:0005737,GO:0005768,GO:0005886,GO:0005887,GO:0006810,GO:0006897,GO:0006898,GO:0006950,GO:0006952,GO:0006955,GO:0007154,GO:0007165,GO:0008150,GO:0009605,GO:0009607,GO:0009617,GO:0009986,GO:0009987,GO:0010008,GO:0010033,GO:0012505,GO:0016020,GO:0016021,GO:0016192,GO:0023052,GO:0030246,GO:0031090,GO:…	ko04145,ko05152,map04145,map05152	C-type lectin	macrophage mannose receptor 1	F5_F8_type_C,Lectin_C,Ricin_B_lectin,fn2	-	64.2199	48.4034	2.49997	8.05315	0.067653	0.131409	0	0.209732	0	0.148798	0.117346	0.0997153	0.189321	0.163871	0	0.0527863	0.030273	0	0	0.0774827
39	CTL25	MSAL11797	GO:0002237,GO:0002376,GO:0003674,GO:0004888,GO:0005488,GO:0005537,GO:0005575,GO:0005622,GO:0005623,GO:0005737,GO:0005768,GO:0005886,GO:0005887,GO:0006810,GO:0006897,GO:0006898,GO:0006950,GO:0006952,GO:0006955,GO:0007154,GO:0007165,GO:0008150,GO:0009605,GO:0009607,GO:0009617,GO:0009986,GO:0009987,GO:0010008,GO:0010033,GO:0012505,GO:0016020,GO:0016021,GO:0016192,GO:0023052,GO:0030246,GO:0031090,GO:…	ko04145,ko05152,map04145,map05152	C-type lectin	macrophage mannose receptor 1	Lectin_C,Ricin_B_lectin,fn2	-	104.358	59.9345	3.81272	7.09112	1.50793	0.310815	0.0299523	0.291414	0.0724453	0.141863	0.238913	0.0110473	0	0.229732	0.0125747	0	0.04359	0.0255793	0	0.245107
40	CTL26	MSAL11798	-	ko04145,ko05152,map04145,map05152	C-type lectin	macrophage mannose receptor 1	F5_F8_type_C,Laminin_G_3,Lectin_C,Methyltransf_FA,PAN_1,SEA	-	114.127	64.5671	2.66887	10.8582	0.255048	0.53459	0.091075	0.288666	0.0303593	0.0686237	0.046572	0.0424917	0.0836397	0.128323	0.0135867	0.040202	0.0195397	0	0.057251	0.0148003
41	CTL27	MSAL14291	GO:0000323,GO:0001501,GO:0003674,GO:0005198,GO:0005201,GO:0005488,GO:0005539,GO:0005540,GO:0005575,GO:0005576,GO:0005615,GO:0005622,GO:0005623,GO:0005737,GO:0005764,GO:0005773,GO:0005775,GO:0005794,GO:0005796,GO:0006022,GO:0006023,GO:0006024,GO:0006026,GO:0006027,GO:0006029,GO:0006082,GO:0006790,GO:0006807,GO:0007275,GO:0007399,GO:0007417,GO:0007420,GO:0007591,GO:0007593,GO:0008150,GO:0008152,GO:…	-	C-type lectin	macrophage mannose receptor 1	EGF,Lectin_C,Sushi,V-set,Xlink	-	78.7092	27.4381	1.48973	6.8192	0	0	0	0	0	0.0630827	0	0	0	0	0	0	0	0	0	0
42	CTL28	MSAL14314	GO:0000323,GO:0001501,GO:0003674,GO:0005198,GO:0005201,GO:0005488,GO:0005539,GO:0005540,GO:0005575,GO:0005576,GO:0005615,GO:0005622,GO:0005623,GO:0005737,GO:0005764,GO:0005773,GO:0005775,GO:0005794,GO:0005796,GO:0006022,GO:0006023,GO:0006024,GO:0006026,GO:0006027,GO:0006029,GO:0006082,GO:0006790,GO:0006807,GO:0007275,GO:0007399,GO:0007417,GO:0007420,GO:0007591,GO:0007593,GO:0008150,GO:0008152,GO:…	-	C-type lectin	macrophage mannose receptor 1-like	EGF,Lectin_C,Sushi,V-set,Xlink	-	32.6254	15.3676	0.28766	2.38278	0	0	0	0	0	0	0	0	0	0	0	0.0544387	0.0594313	0	0	0
43	Galectin
44	Galectin1	MSAL03615	-	-	Galectin, galactose-binding lectin	galectin-4 isoform X1	Gal-bind_lectin	32 kDa beta-galactoside-binding lectin OS=Haemonchus contortus OX=6289 GN=GAL-1 PE=1 SV=1	146.278	132.327	140.951	108.018	196.177	218.263	99.7354	144.02	106.68	178.011	98.9898	109.29	147.717	112.957	128.611	169.824	115.886	125.068	172.297	139.536
45	Galectin2	MSAL07391	GO:0001667,GO:0001775,GO:0001944,GO:0001945,GO:0002252,GO:0002263,GO:0002285,GO:0002312,GO:0002313,GO:0002317,GO:0002335,GO:0002366,GO:0002376,GO:0002520,GO:0002521,GO:0002682,GO:0002684,GO:0002694,GO:0002696,GO:0003674,GO:0005102,GO:0005178,GO:0005488,GO:0005515,GO:0005575,GO:0005576,GO:0005615,GO:0005622,GO:0005623,GO:0005737,GO:0005829,GO:0006914,GO:0006928,GO:0006950,GO:0006952,GO:0006955,GO:…	-	Galectin, galactose-binding lectin	galectin-4 isoform X2	Gal-bind_lectin	Galectin-8 OS=Homo sapiens OX=9606 GN=LGALS8 PE=1 SV=4	37.3001	34.8063	41.6996	39.6651	9.30265	47.706	26.4632	50.4844	35.5565	87.2142	38.793	27.2836	41.4394	49.306	33.2921	64.2681	46.2985	30.0291	49.8669	37.3972
46	Fibrinogen-related protein (FREP)
47	FREP1	MSAL00994	GO:0001664,GO:0001932,GO:0001934,GO:0003674,GO:0005102,GO:0005488,GO:0005515,GO:0005575,GO:0005576,GO:0005615,GO:0007154,GO:0007165,GO:0007166,GO:0007167,GO:0007169,GO:0007171,GO:0007186,GO:0008047,GO:0008061,GO:0008144,GO:0008150,GO:0009893,GO:0009966,GO:0009967,GO:0009987,GO:0010469,GO:0010562,GO:0010604,GO:0010646,GO:0010647,GO:0010941,GO:0016020,GO:0016043,GO:0019207,GO:0019209,GO:0019220,GO:…	ko03013,ko03015,ko04010,ko04014,ko04015,ko04066,ko04151,ko04979,map03013,map03015,map04010,map04014,map04015,map04066,map04151,map04979	Ficolin and related extracellular proteins	angiopoietin-related protein 7-like	Fibrinogen_C	Fibrinogen C domain-containing protein 1 OS=Mus musculus OX=10090 GN=Fibcd1 PE=2 SV=1	10.2248	19.4226	78.0453	28.9035	2.15019	10.6922	12.0694	20.1063	16.1769	43.2066	21.2231	17.5621	52.8292	15.0005	9.29009	29.3163	7.34156	9.6869	23.927	4.28166
48	FREP2	MSAL00995	GO:0001664,GO:0001932,GO:0001934,GO:0003674,GO:0005102,GO:0005488,GO:0005515,GO:0005575,GO:0005576,GO:0005615,GO:0007154,GO:0007165,GO:0007166,GO:0007167,GO:0007169,GO:0007171,GO:0007186,GO:0008047,GO:0008061,GO:0008144,GO:0008150,GO:0009893,GO:0009966,GO:0009967,GO:0009987,GO:0010469,GO:0010562,GO:0010604,GO:0010646,GO:0010647,GO:0010941,GO:0016020,GO:0016043,GO:0019207,GO:0019209,GO:0019220,GO:…	ko03013,ko03015,ko04010,ko04014,ko04015,ko04066,ko04151,ko04979,map03013,map03015,map04010,map04014,map04015,map04066,map04151,map04979	Ficolin and related extracellular proteins	angiopoietin-related protein 7-like	Fibrinogen_C	Techylectin-5B OS=Tachypleus tridentatus OX=6853 PE=1 SV=1	1.83802	0.464532	0.0333827	0.0684403	0	0	0.014005	0.199008	0.113409	0.234216	0.161148	0.685958	0.277905	0.158697	0.0906437	0.075822	0.104889	0.0186967	0.188921	0.34354
49	FREP3	MSAL00997	GO:0001664,GO:0001932,GO:0001934,GO:0003674,GO:0005102,GO:0005488,GO:0005515,GO:0005575,GO:0005576,GO:0005615,GO:0007154,GO:0007165,GO:0007166,GO:0007167,GO:0007169,GO:0007171,GO:0007186,GO:0008047,GO:0008061,GO:0008144,GO:0008150,GO:0009893,GO:0009966,GO:0009967,GO:0009987,GO:0010469,GO:0010562,GO:0010604,GO:0010646,GO:0010647,GO:0010941,GO:0016020,GO:0016043,GO:0019207,GO:0019209,GO:0019220,GO:…	ko03013,ko03015,ko04010,ko04014,ko04015,ko04066,ko04151,ko04979,map03013,map03015,map04010,map04014,map04015,map04066,map04151,map04979	Ficolin and related extracellular proteins	fibrinogen C domain-containing protein 1-like isoform X2	Fibrinogen_C	Fibrinogen C domain-containing protein 1 OS=Mus musculus OX=10090 GN=Fibcd1 PE=2 SV=1	8.08627	1.75964	0.264045	1.21589	3.53729	2.56283	0.647177	10.542	0.368843	0.090369	0.227823	1.77595	0.36496	1.89922	0.93771	0.330631	0.743858	2.37432	3.17375	3.99065
50	FREP4	MSAL01805	GO:0001654,GO:0001736,GO:0001738,GO:0001745,GO:0001751,GO:0001752,GO:0001754,GO:0002009,GO:0002165,GO:0005575,GO:0005576,GO:0007154,GO:0007163,GO:0007164,GO:0007267,GO:0007275,GO:0007389,GO:0007399,GO:0007423,GO:0007444,GO:0007460,GO:0007472,GO:0007476,GO:0007552,GO:0007560,GO:0008150,GO:0008407,GO:0008587,GO:0009653,GO:0009791,GO:0009886,GO:0009887,GO:0009888,GO:0009987,GO:0010033,GO:0016318,GO:…	-	Ficolin and related extracellular proteins	protein scabrous	Fibrinogen_C	Protein scabrous OS=Drosophila melanogaster OX=7227 GN=sca PE=2 SV=3	0.381403	0.364212	4.0478	5.9569	0.13833	3.06631	0.0285917	0.032501	0.110417	0.296499	0.129084	0.0158553	0.389362	0.478055	0.338577	0.81511	0.866225	0.110588	0.889351	1.12103
51	FREP5	MSAL14185	GO:0001666,GO:0001932,GO:0001934,GO:0002376,GO:0003674,GO:0005102,GO:0005488,GO:0005515,GO:0005575,GO:0005576,GO:0005615,GO:0006928,GO:0006950,GO:0007154,GO:0007165,GO:0007166,GO:0007167,GO:0007169,GO:0007171,GO:0008047,GO:0008150,GO:0009628,GO:0009893,GO:0009966,GO:0009967,GO:0009987,GO:0010469,GO:0010562,GO:0010594,GO:0010595,GO:0010596,GO:0010604,GO:0010632,GO:0010633,GO:0010634,GO:0010646,GO:…	ko04010,ko04014,ko04015,ko04066,ko04151,ko05167,map04010,map04014,map04015,map04066,map04151,map05167	-	angiopoietin-2-like isoform X2	Fibrinogen_C	-	0.268752	0.10703	7.92344	12.4969	2.21797	30.1586	53.9547	9.01255	6.58163	6.14709	4.45721	6.22056	7.73353	1.12601	1.91815	3.2717	0.80575	1.2512	4.23685	0.922853
52	FREP6	MSAL14213	GO:0001932,GO:0001934,GO:0003674,GO:0005575,GO:0005576,GO:0005615,GO:0007154,GO:0007165,GO:0007166,GO:0007167,GO:0007169,GO:0007171,GO:0008047,GO:0008150,GO:0009893,GO:0009966,GO:0009967,GO:0009987,GO:0010469,GO:0010562,GO:0010604,GO:0010646,GO:0010647,GO:0010941,GO:0016043,GO:0019207,GO:0019209,GO:0019220,GO:0019222,GO:0019887,GO:0022607,GO:0023051,GO:0023052,GO:0023056,GO:0030234,GO:0030295,GO:…	ko04010,ko04014,ko04015,ko04066,ko04151,map04010,map04014,map04015,map04066,map04151	Ficolin and related extracellular proteins	angiopoietin-related protein 2-like	Fibrinogen_C	Techylectin-5A OS=Tachypleus tridentatus OX=6853 PE=1 SV=1	0.713806	1.01887	5.69153	4.73276	0.978077	0.883598	0.240143	0.492079	0.541148	1.605	0.663314	0.185142	1.12849	1.11332	0.452465	1.57012	2.3039	0.261369	0.8927	1.02398
53	FREP7	MSAL14331	GO:0001664,GO:0001932,GO:0001934,GO:0003674,GO:0005102,GO:0005488,GO:0005515,GO:0005575,GO:0005576,GO:0005615,GO:0007154,GO:0007165,GO:0007166,GO:0007167,GO:0007169,GO:0007171,GO:0007186,GO:0008047,GO:0008061,GO:0008144,GO:0008150,GO:0009893,GO:0009966,GO:0009967,GO:0009987,GO:0010469,GO:0010562,GO:0010604,GO:0010646,GO:0010647,GO:0010941,GO:0016020,GO:0016043,GO:0019207,GO:0019209,GO:0019220,GO:…	ko03013,ko03015,ko04010,ko04014,ko04015,ko04066,ko04151,ko04979,map03013,map03015,map04010,map04014,map04015,map04066,map04151,map04979	Ficolin and related extracellular proteins	angiopoietin-related protein 1-like	Fibrinogen_C	Microfibril-associated glycoprotein 4 OS=Bos taurus OX=9913 GN=MFAP4 PE=1 SV=2	0	1.93255	0.311556	1.62459	1.95366	0	0.164339	0.838462	0.860269	0.655887	1.1931	1.89103	0.954034	0.0942	0.404517	0.352068	0	1.78294	0.886384	1.37777
54	Thioester-containing protein(TEP)
55	TEP1	MSAL07054	GO:0003674,GO:0003824,GO:0004843,GO:0005488,GO:0005515,GO:0005575,GO:0005622,GO:0005623,GO:0005634,GO:0005654,GO:0005737,GO:0005829,GO:0006282,GO:0006464,GO:0006508,GO:0006807,GO:0006950,GO:0006974,GO:0008150,GO:0008152,GO:0008233,GO:0008234,GO:0009892,GO:0009987,GO:0010033,GO:0010605,GO:0010639,GO:0016579,GO:0016787,GO:0019219,GO:0019222,GO:0019538,GO:0019783,GO:0019784,GO:0019899,GO:0031056,GO:…	-	Uncharacterized conserved protein	ubiquitin thioesterase otubain-like	Peptidase_C65	Ubiquitin thioesterase otubain-like OS=Drosophila melanogaster OX=7227 GN=CG4968 PE=2 SV=1	34.7234	25.942	80.67	67.0046	177.031	126.973	22.3368	43.6204	25.6304	93.9789	47.5159	18.4274	41.7779	80.7745	29.3789	75.8028	90.2713	18.3727	61.0506	71.7031
56	TEP2	MSAL07113	-	-	Predicted thioesterase	protein THEM6-like	4HBT_2	Protein THEM6 OS=Drosophila melanogaster OX=7227 GN=CG4666 PE=2 SV=1	0.270548	1.17756	1.15225	1.18311	2.3471	2.81592	0.869747	15.9889	2.85384	3.93671	0.996237	1.45672	1.70385	2.22127	2.42156	3.45245	2.12441	1.23119	2.00672	1.19328
57	TEP3	MSAL07584	GO:0003674,GO:0003824,GO:0004843,GO:0005488,GO:0005515,GO:0005575,GO:0005622,GO:0005623,GO:0005634,GO:0005654,GO:0005737,GO:0005829,GO:0006464,GO:0006508,GO:0006511,GO:0006807,GO:0006928,GO:0006996,GO:0007010,GO:0007275,GO:0007399,GO:0007417,GO:0007420,GO:0008150,GO:0008152,GO:0008233,GO:0008234,GO:0009056,GO:0009057,GO:0009653,GO:0009966,GO:0009967,GO:0009987,GO:0010646,GO:0010647,GO:0016043,GO:…	-	NF-kappa B regulator AP20/Cezanne	ubiquitin thioesterase trabid isoform X1	OTU,zf-RanBP	Ubiquitin thioesterase trabid OS=Drosophila melanogaster OX=7227 GN=trbd PE=1 SV=1	13.4472	10.99	20.0907	18.6749	6.89383	25.1793	12.4636	41.2289	27.6274	44.338	22.7245	33.1185	25.7716	58.59	41.4458	43.311	63.5413	36.5613	31.7475	59.9027
58	TEP4	MSAL14002	GO:0003674,GO:0003824,GO:0004843,GO:0005488,GO:0005515,GO:0005575,GO:0005622,GO:0005623,GO:0005634,GO:0005737,GO:0005829,GO:0006464,GO:0006508,GO:0006511,GO:0006807,GO:0006914,GO:0006950,GO:0006986,GO:0007154,GO:0007165,GO:0008150,GO:0008152,GO:0008233,GO:0008234,GO:0009056,GO:0009057,GO:0009892,GO:0009894,GO:0009895,GO:0009987,GO:0010033,GO:0010243,GO:0010498,GO:0010605,GO:0016236,GO:0016579,GO:…	ko04141,map04141	OTU-like cysteine protease	ubiquitin thioesterase OTU1 isoform X1	OTU,Ubiquitin_2	Ubiquitin thioesterase OTU1 OS=Drosophila melanogaster OX=7227 GN=CG4603 PE=2 SV=1	21.9444	20.7609	29.2556	23.7145	10.5795	27.7859	14.5517	46.9745	27.5752	49.0321	38.6317	22.4414	34.7729	54.4648	22.2156	48.3	57.1299	19.0913	35.0697	40.6544
59	TEP5	MSAL01834	GO:0002084,GO:0003674,GO:0003824,GO:0004620,GO:0004622,GO:0005575,GO:0005622,GO:0005623,GO:0005737,GO:0005829,GO:0006464,GO:0006807,GO:0008150,GO:0008152,GO:0008474,GO:0009056,GO:0009057,GO:0009987,GO:0016298,GO:0016787,GO:0016788,GO:0016790,GO:0019222,GO:0019538,GO:0030163,GO:0032768,GO:0032879,GO:0032880,GO:0035601,GO:0036211,GO:0042157,GO:0042159,GO:0042996,GO:0042997,GO:0043170,GO:0043412,GO:…	ko00564,ko05231,map00564,map05231	Lysophospholipase	acyl-protein thioesterase 1	Abhydrolase_2	Acyl-protein thioesterase 1 OS=Mus musculus OX=10090 GN=Lypla1 PE=1 SV=1	43.5787	44.0728	46.2893	37.5946	73.8189	73.1667	24.3734	58.6366	47.1843	80.8678	71.7256	42.5954	62.5602	72.5565	48.6366	59.3882	76.8299	40.9058	64.697	71.5066
60	TEP6	MSAL05064	GO:0000323,GO:0003674,GO:0003824,GO:0005575,GO:0005622,GO:0005623,GO:0005737,GO:0005764,GO:0005773,GO:0005775,GO:0006139,GO:0006163,GO:0006164,GO:0006637,GO:0006725,GO:0006732,GO:0006753,GO:0006790,GO:0006793,GO:0006796,GO:0006807,GO:0008150,GO:0008152,GO:0009058,GO:0009108,GO:0009117,GO:0009150,GO:0009152,GO:0009165,GO:0009259,GO:0009260,GO:0009987,GO:0016787,GO:0016788,GO:0016790,GO:0018130,GO:…	ko00062,ko01100,ko01212,ko04142,map00062,map01100,map01212,map04142	Palmitoyl protein thioesterase	lysosomal thioesterase PPT2 homolog	Palm_thioest	Lysosomal thioesterase PPT2 homolog OS=Drosophila melanogaster OX=7227 GN=Ppt2 PE=2 SV=1	14.2301	20.2868	18.3609	16.3119	51.4588	38.4322	13.8622	21.9714	10.7586	22.1396	13.1807	11.0367	21.518	27.8336	16.9359	28.8963	35.7153	16.5682	27.5807	30.8493
61	TEP7	MSAL06157	-	-	Predicted thioesterase	protein THEM6-like	4HBT_2	Protein THEM6 OS=Drosophila melanogaster OX=7227 GN=CG4666 PE=2 SV=1	102.852	156.446	208.055	205.864	542.447	519	137.53	230.034	64.7796	79.7077	133.796	87.9578	72.1235	119.878	62.2202	48.2348	98.2524	90.2592	126.502	282.034
62	Scavenger Receptor B (ScR-B)
63	ScR-B1	MSAL11156	-	ko04145,ko04913,ko04925,ko04927,ko04934,ko04975,ko04976,ko04977,ko04979,ko05160,map04145,map04913,map04925,map04927,map04934,map04975,map04976,map04977,map04979,map05160	Plasma membrane glycoprotein CD36 and related membrane receptors	scavenger receptor class B member 1-like	CD36	-	5.13415	6.50225	90.9715	139.344	9.24437	8.59927	5.93514	34.4882	14.1541	72.8778	7.89086	13.9523	78.5233	3.47562	11.6202	75.6035	1.51821	15.9697	80.0888	2.62646
64	ScR-B2	MSAL12362	-	-	Plasma membrane glycoprotein CD36 and related membrane receptors	scavenger receptor class B member 1-like isoform X2	CD36	-	29.099	23.7301	14.6857	22.215	1.48479	7.8668	17.3126	27.2173	2.91033	1.60001	3.09132	4.80867	1.57254	3.02304	5.83056	5.06132	0.822203	3.75879	1.90145	0.448504
65	ScR-B3	MSAL12632	GO:0000323,GO:0005575,GO:0005622,GO:0005623,GO:0005737,GO:0005764,GO:0005773,GO:0006996,GO:0007275,GO:0007591,GO:0007593,GO:0008150,GO:0009987,GO:0016043,GO:0021700,GO:0022404,GO:0030139,GO:0031410,GO:0031982,GO:0032501,GO:0032502,GO:0042303,GO:0042335,GO:0043226,GO:0043227,GO:0043229,GO:0043231,GO:0043473,GO:0044424,GO:0044444,GO:0044464,GO:0045335,GO:0048066,GO:0048067,GO:0048085,GO:0048856,GO:…	-	Plasma membrane glycoprotein CD36 and related membrane receptors	scavenger receptor class B member 1	CD36	Scavenger receptor class B member 1 OS=Bos taurus OX=9913 GN=SCARB1 PE=2 SV=1	76.7847	84.4638	142.974	322.344	1.91694	5.56752	27.4062	22.9548	24.6681	29.9053	11.4145	19.3855	8.91549	17	31.3717	25.9997	26.0273	43.3995	21.9605	22.9668
66	ScR-B4	MSAL12798	GO:0002165,GO:0007275,GO:0007431,GO:0007435,GO:0007552,GO:0008150,GO:0008219,GO:0009653,GO:0009791,GO:0009886,GO:0009887,GO:0009987,GO:0010623,GO:0012501,GO:0022612,GO:0030154,GO:0032501,GO:0032502,GO:0035070,GO:0035071,GO:0035272,GO:0048102,GO:0048468,GO:0048513,GO:0048707,GO:0048731,GO:0048732,GO:0048856,GO:0048869,GO:0060033	ko04145,ko04913,ko04925,ko04927,ko04934,ko04975,ko04976,ko04977,ko04979,ko05160,map04145,map04913,map04925,map04927,map04934,map04975,map04976,map04977,map04979,map05160	Plasma membrane glycoprotein CD36 and related membrane receptors	scavenger receptor class B member 1-like isoform X1	CD36	-	10.5518	32.9998	14.8181	6.72691	1.20418	2.01134	3.5937	5.34782	6.00328	3.62817	5.47196	10.9136	4.68813	7.34998	15.991	4.94346	8.1587	24.3831	36.3437	60.884
67	ScR-B5	MSAL12799	-	ko04145,ko04913,ko04925,ko04927,ko04934,ko04975,ko04976,ko04977,ko04979,ko05160,map04145,map04913,map04925,map04927,map04934,map04975,map04976,map04977,map04979,map05160	-	scavenger receptor class B member 1-like isoform X1	CD36	-	0.28893	1.22404	3.33843	10.2118	0.0955427	1.81341	11.1023	25.6081	25.5746	13.4177	32.7056	20.9244	9.66283	16.7106	20.998	5.221	0.685587	27.2488	4.10979	1.87211
68	ScR-B6	MSAL12801	GO:0000003,GO:0000122,GO:0001101,GO:0001505,GO:0001540,GO:0001676,GO:0001775,GO:0001816,GO:0001817,GO:0001819,GO:0001890,GO:0001893,GO:0001932,GO:0001934,GO:0001952,GO:0001954,GO:0002218,GO:0002221,GO:0002224,GO:0002237,GO:0002252,GO:0002253,GO:0002263,GO:0002274,GO:0002275,GO:0002283,GO:0002366,GO:0002376,GO:0002443,GO:0002444,GO:0002446,GO:0002474,GO:0002478,GO:0002479,GO:0002576,GO:0002682,GO:…	ko03320,ko04142,ko04145,ko04152,ko04512,ko04640,ko04913,ko04920,ko04925,ko04927,ko04931,ko04934,ko04975,ko04976,ko04977,ko04979,ko05144,ko05160,map03320,map04142,map04145,map04152,map04512,map04640,map04913,map04920,map04925,map04927,map04931,map04934,map04975,map04976,map04977,map04979,map05144,map05160	Plasma membrane glycoprotein CD36 and related membrane receptors	scavenger receptor class B member 1 isoform X2	CD36	Scavenger receptor class B member 1 OS=Bos taurus OX=9913 GN=SCARB1 PE=2 SV=1	16.3241	28.8228	96.3755	147.869	59.9055	153.796	80.6123	108.418	61.9447	76.6432	26.9269	58.9557	85.0844	13.9445	51.1844	59.1762	7.12734	55.6656	61.1684	10.9734
69	Dscam
70	Dscam1	MSAL00872	GO:0000902,GO:0003674,GO:0005488,GO:0005515,GO:0005575,GO:0005623,GO:0005886,GO:0005887,GO:0007155,GO:0007156,GO:0007275,GO:0007399,GO:0008150,GO:0009653,GO:0009987,GO:0016020,GO:0016021,GO:0016043,GO:0022008,GO:0022610,GO:0030030,GO:0030154,GO:0030182,GO:0031175,GO:0031224,GO:0031226,GO:0032501,GO:0032502,GO:0032989,GO:0032990,GO:0042802,GO:0044425,GO:0044459,GO:0044464,GO:0048468,GO:0048666,GO:…	-	FOG: Immunoglobulin C-2 Type/fibronectin type III domains	Down syndrome cell adhesion molecule-like protein Dscam2	I-set,Ig_3,fn3	Down syndrome cell adhesion molecule-like protein Dscam2 OS=Drosophila melanogaster OX=7227 GN=Dscam2 PE=2 SV=3	0.243869	1.46965	1.26656	0.400883	0.163971	1.04382	0.2598	0.97498	0.248631	0.210693	0.2175	0.288105	0.219921	1.28192	0.215542	0.170803	0.194469	0.323699	0.354024	0.514788
71	Dscam2	MSAL02179	GO:0003674,GO:0005488,GO:0005515,GO:0005575,GO:0005623,GO:0005886,GO:0005887,GO:0007155,GO:0007156,GO:0008150,GO:0016020,GO:0016021,GO:0022610,GO:0031224,GO:0031226,GO:0042802,GO:0044425,GO:0044459,GO:0044464,GO:0071944,GO:0098609,GO:0098742	-	FOG: Immunoglobulin C-2 Type/fibronectin type III domains	Down syndrome cell adhesion molecule-like protein Dscam2	I-set,Ig_3,fn3,ig	Down syndrome cell adhesion molecule-like protein Dscam2 OS=Drosophila melanogaster OX=7227 GN=Dscam2 PE=2 SV=3	1.8583	2.39461	3.64028	2.33618	1.01992	2.25919	2.95192	4.07467	2.169	10.276	3.45149	1.39231	4.43194	12.5946	1.14862	4.64854	7.38207	1.7006	5.69849	8.07104
72	Dscam3	MSAL03269	GO:0003674,GO:0005488,GO:0005515,GO:0005575,GO:0005623,GO:0005886,GO:0005887,GO:0007155,GO:0008150,GO:0016020,GO:0016021,GO:0022610,GO:0031224,GO:0031226,GO:0042802,GO:0044425,GO:0044459,GO:0044464,GO:0071944	-	FOG: Immunoglobulin C-2 Type/fibronectin type III domains	PREDICTED: Down syndrome cell adhesion molecule-like protein Dscam2 isoform X2	I-set,Ig_3,fn3	Down syndrome cell adhesion molecule-like protein Dscam2 OS=Drosophila melanogaster OX=7227 GN=Dscam2 PE=2 SV=3	7.2252	9.44536	9.03375	3.51248	3.855	19.8131	5.0682	3.39592	2.04129	6.58567	4.50688	1.66671	6.72786	3.58995	1.93957	3.16152	1.85943	1.1782	2.50928	2.88502
73	modulation
74	Clip-domain serine proteinase (cSP)
75	cSP1	MSAL00558	GO:0003674,GO:0003824,GO:0004175,GO:0004252,GO:0006508,GO:0006807,GO:0008150,GO:0008152,GO:0008233,GO:0008236,GO:0016787,GO:0017171,GO:0019538,GO:0043170,GO:0044238,GO:0070011,GO:0071704,GO:0140096,GO:1901564	-	Trypsin	venom protease-like	CLIP,Trypsin	CLIP domain-containing serine protease 2 OS=Bombyx mori OX=7091 PE=1 SV=1	0	0	0	0	0	0	0	0	0	0.016715	0	0	0	0.0589943	0	0.0254057	0	0	0	0
76	cSP2	MSAL02955	-	-	Trypsin	venom protease-like	Trypsin	CLIP domain-containing serine protease 14D OS=Anopheles gambiae OX=7165 GN=CLIPB4 PE=2 SV=1	17.4312	18.9121	34.8347	40.0317	6.33932	6.77213	0.825708	19.559	16.5865	43.1668	20.7208	15.2762	36.9757	9.09146	16.1925	30.0425	8.78473	21.0062	28.7863	11.1231
77	cSP3	MSAL04098	-	-	Trypsin	transmembrane protease serine 9-like	Telomere_Sde2,Trypsin	CLIP domain-containing serine protease 2 OS=Bombyx mori OX=7091 PE=1 SV=1	0.051354	0	0	0.282244	0.0841733	0	0	1.59477	0.0192703	0.0213447	0.24919	0	0	0.0785317	0	0.0190877	0	0	0	0
78	cSP4	MSAL04109	-	-	Trypsin	trypsin-2-like	Telomere_Sde2,Trypsin	CLIP domain-containing serine protease 2 OS=Bombyx mori OX=7091 PE=1 SV=1	0.407403	0.478402	0.127587	0.247779	0.726447	0.137435	0.101501	0.44281	0.120368	0.125773	0.42826	0	0.300299	0	0.35427	0.1145	0.110478	0.166402	0.565526	0.0472943
79	cSP5	MSAL04153	-	-	-	venom protease-like	Telomere_Sde2,Trypsin	CLIP domain-containing serine protease 2 OS=Bombyx mori OX=7091 PE=1 SV=1	0	0	0	0	0	0	0	0.0216277	0.0460347	0.0598477	0.020184	0	0	0	0	0	0	0	0	0
80	cSP6	MSAL04209	GO:0003674,GO:0003824,GO:0004175,GO:0004252,GO:0006508,GO:0006807,GO:0008150,GO:0008152,GO:0008233,GO:0008236,GO:0016787,GO:0017171,GO:0019538,GO:0043170,GO:0044238,GO:0070011,GO:0071704,GO:0140096,GO:1901564	-	Trypsin	CLIP domain-containing serine protease 2-like	CLIP,Trypsin	Serine protease easter OS=Drosophila melanogaster OX=7227 GN=ea PE=1 SV=3	212.315	208.972	223.057	108.864	25.3705	56.1713	16.123	30.6715	15.9957	19.6087	25.0242	32.6116	25.0341	40.9865	30.5919	23.1608	39.8648	41.9463	60.9186	107.011
81	serpin
82	SPN1	MSAL02205	GO:0000003,GO:0002682,GO:0002683,GO:0003674,GO:0004857,GO:0004866,GO:0004867,GO:0005575,GO:0005576,GO:0005615,GO:0008150,GO:0009892,GO:0010466,GO:0010605,GO:0010951,GO:0019222,GO:0030162,GO:0030234,GO:0030414,GO:0031323,GO:0031324,GO:0031347,GO:0031348,GO:0032268,GO:0032269,GO:0032501,GO:0032504,GO:0035007,GO:0035009,GO:0043086,GO:0043455,GO:0044092,GO:0044421,GO:0045088,GO:0045824,GO:0045861,GO:…	ko05146,map05146	Serpin	serine protease inhibitor 77Ba	Serpin	Serine protease inhibitor 77Ba OS=Drosophila melanogaster OX=7227 GN=Spn77Ba PE=2 SV=1	113.983	146.197	143.969	84.6722	208.121	242.935	71.9526	74.5924	27.8654	84.3353	43.9117	24.3343	42.5472	45.3726	35.9907	79.8448	58.782	36.1238	76.4185	59.0495
83	SPN2	MSAL02291	-	ko05146,map05146	Serpin	uncharacterized protein LOC108910995	Serpin	Serine protease inhibitor 42Dd OS=Drosophila melanogaster OX=7227 GN=Spn42Dd PE=2 SV=1	81.8107	147.9	67.0259	86.7752	32.0562	20.0354	33.6043	37.3399	33.9256	67.6686	29.3697	31.5666	49.978	14.0936	39.4333	63.1614	9.44477	45.569	67.7843	15.8886
84	SPN3	MSAL05095	GO:0002009,GO:0002165,GO:0003674,GO:0004857,GO:0004866,GO:0004867,GO:0005575,GO:0005576,GO:0005615,GO:0007275,GO:0007444,GO:0007472,GO:0007476,GO:0007552,GO:0007560,GO:0008150,GO:0008592,GO:0009605,GO:0009607,GO:0009620,GO:0009653,GO:0009791,GO:0009886,GO:0009887,GO:0009888,GO:0009892,GO:0009966,GO:0009968,GO:0010466,GO:0010605,GO:0010646,GO:0010648,GO:0010951,GO:0019222,GO:0023051,GO:0023057,GO:…	ko05146,map05146	Serpin	serine protease inhibitor 88Ea-like isoform X2	Serpin	Serine protease inhibitor 88Ea OS=Drosophila melanogaster OX=7227 GN=Spn88Ea PE=2 SV=1	260.724	484.093	152.721	93.6197	53.2043	408.141	293.35	289.358	33.2003	113.492	62.8129	30.0761	61.8622	74.7295	48.6938	115.539	106.814	49.0958	115.918	110.917
85	SPN4	MSAL05282	GO:0000003,GO:0002376,GO:0003674,GO:0004857,GO:0004866,GO:0004867,GO:0004869,GO:0005575,GO:0005576,GO:0005615,GO:0006950,GO:0006952,GO:0006955,GO:0006959,GO:0007154,GO:0007165,GO:0007166,GO:0008063,GO:0008150,GO:0008592,GO:0009605,GO:0009607,GO:0009617,GO:0009620,GO:0009892,GO:0009966,GO:0009968,GO:0009987,GO:0010466,GO:0010468,GO:0010605,GO:0010629,GO:0010646,GO:0010648,GO:0010817,GO:0010951,GO:…	ko04624,ko05146,map04624,map05146	Serpin	serine protease inhibitor 3/4 isoform X12	Serpin	Serine protease inhibitor 3/4 (Fragment) OS=Lonomia obliqua OX=304329 PE=1 SV=1	0.226569	0.541182	0.0645913	0.119394	0	0.0313123	0	0.0645197	0.0183007	0.140642	0.106016	0.025142	0.0332707	0.0913463	0.232823	0.152549	0.151045	0.159213	0.12395	0.199999
86	SPN5	MSAL05283	GO:0000003,GO:0002376,GO:0003674,GO:0004857,GO:0004866,GO:0004867,GO:0004869,GO:0005575,GO:0005576,GO:0005615,GO:0006950,GO:0006952,GO:0006955,GO:0006959,GO:0007154,GO:0007165,GO:0007166,GO:0008063,GO:0008150,GO:0008592,GO:0009605,GO:0009607,GO:0009617,GO:0009620,GO:0009892,GO:0009966,GO:0009968,GO:0009987,GO:0010466,GO:0010468,GO:0010605,GO:0010629,GO:0010646,GO:0010648,GO:0010817,GO:0010951,GO:…	ko04624,ko05146,map04624,map05146	Serpin	serine protease inhibitor 3/4 isoform X10	Serpin	Serine protease inhibitor 3/4 (Fragment) OS=Lonomia obliqua OX=304329 PE=1 SV=1	2.14154	2.42619	1.3728	0.858231	0	0.0650217	0.0839567	0.165844	0	0.351787	0.0641983	0.148619	0.381935	0.734664	0.674052	0.599686	0.323406	0.327237	0.895196	0.386326
87	SPN6	MSAL05284	GO:0000003,GO:0002376,GO:0003674,GO:0004857,GO:0004866,GO:0004867,GO:0004869,GO:0005575,GO:0005576,GO:0005615,GO:0006950,GO:0006952,GO:0006955,GO:0006959,GO:0007154,GO:0007165,GO:0007166,GO:0008063,GO:0008150,GO:0008592,GO:0009605,GO:0009607,GO:0009617,GO:0009620,GO:0009892,GO:0009966,GO:0009968,GO:0009987,GO:0010466,GO:0010468,GO:0010605,GO:0010629,GO:0010646,GO:0010648,GO:0010817,GO:0010951,GO:…	ko04624,ko05146,map04624,map05146	Serpin	serine protease inhibitor 3/4 isoform X8	Serpin	Serine protease inhibitor 3/4 (Fragment) OS=Lonomia obliqua OX=304329 PE=1 SV=1	1.52944	1.38222	0.467124	0.115611	0.0533787	0.157115	0.298748	0.85224	0.612948	1.98011	1.50452	0.708028	2.27688	1.98503	1.16733	3.09362	1.21737	1.96034	7.25247	3.0768
88	SPN7	MSAL05285	GO:0000003,GO:0002376,GO:0003674,GO:0004857,GO:0004866,GO:0004867,GO:0004869,GO:0005575,GO:0005576,GO:0005615,GO:0006950,GO:0006952,GO:0006955,GO:0006959,GO:0007154,GO:0007165,GO:0007166,GO:0008063,GO:0008150,GO:0008592,GO:0009605,GO:0009607,GO:0009617,GO:0009620,GO:0009892,GO:0009966,GO:0009968,GO:0009987,GO:0010466,GO:0010468,GO:0010605,GO:0010629,GO:0010646,GO:0010648,GO:0010817,GO:0010951,GO:…	ko04624,ko05146,map04624,map05146	Serpin	serine protease inhibitor 3/4 isoform X10	Serpin	Serine protease inhibitor 3/4 (Fragment) OS=Lonomia obliqua OX=304329 PE=1 SV=1	1.23736	1.11437	1.47267	0.568968	0.0320307	0.025075	0.01661	0.194741	0.426432	0.433546	0.803741	0.734023	0.729075	0.746554	0.496985	0.47505	0.424694	0.358576	0.449086	0.55042
89	SPN8	MSAL05286	GO:0000003,GO:0002376,GO:0003674,GO:0004857,GO:0004866,GO:0004867,GO:0004869,GO:0005575,GO:0005576,GO:0005615,GO:0006950,GO:0006952,GO:0006955,GO:0006959,GO:0007154,GO:0007165,GO:0007166,GO:0008063,GO:0008150,GO:0008592,GO:0009605,GO:0009607,GO:0009617,GO:0009620,GO:0009892,GO:0009966,GO:0009968,GO:0009987,GO:0010466,GO:0010468,GO:0010605,GO:0010629,GO:0010646,GO:0010648,GO:0010817,GO:0010951,GO:…	ko04624,ko05146,map04624,map05146	Serpin	serine protease inhibitor 3/4 isoform X8	Serpin	Leukocyte elastase inhibitor OS=Xenopus tropicalis OX=8364 GN=serpinb1 PE=2 SV=1	2.23562	5.71055	10.3394	11.3693	0	0.272218	0.167453	0.254798	0.729574	1.25323	1.33949	0.811045	1.17029	0.696613	0.94486	1.20318	1.01744	0.470601	0.652487	0.537318
90	SPN9	MSAL05287	GO:0000003,GO:0002376,GO:0003674,GO:0004857,GO:0004866,GO:0004867,GO:0004869,GO:0005575,GO:0005576,GO:0005615,GO:0006950,GO:0006952,GO:0006955,GO:0006959,GO:0007154,GO:0007165,GO:0007166,GO:0008063,GO:0008150,GO:0008592,GO:0009605,GO:0009607,GO:0009617,GO:0009620,GO:0009892,GO:0009966,GO:0009968,GO:0009987,GO:0010466,GO:0010468,GO:0010605,GO:0010629,GO:0010646,GO:0010648,GO:0010817,GO:0010951,GO:…	ko04624,ko05146,map04624,map05146	Serpin	serine protease inhibitor 3/4 isoform X10	Serpin	Leukocyte elastase inhibitor OS=Xenopus tropicalis OX=8364 GN=serpinb1 PE=2 SV=1	65.3566	43.4041	4.92687	16.7371	0.385562	0.572685	0.116626	5.02355	1.06685	1.20318	1.21489	1.14151	0.404286	0.677965	2.77362	2.09716	1.23134	5.19886	6.34106	6.83003
91	SPN10	MSAL05288	GO:0000003,GO:0002376,GO:0003674,GO:0004857,GO:0004866,GO:0004867,GO:0004869,GO:0005575,GO:0005576,GO:0005615,GO:0006950,GO:0006952,GO:0006955,GO:0006959,GO:0007154,GO:0007165,GO:0007166,GO:0008063,GO:0008150,GO:0008592,GO:0009605,GO:0009607,GO:0009617,GO:0009620,GO:0009892,GO:0009966,GO:0009968,GO:0009987,GO:0010466,GO:0010468,GO:0010605,GO:0010629,GO:0010646,GO:0010648,GO:0010817,GO:0010951,GO:…	ko04624,ko05146,map04624,map05146	Serpin	serine protease inhibitor 3/4 isoform X12	Serpin	Serpin B4 OS=Homo sapiens OX=9606 GN=SERPINB4 PE=1 SV=2	21.0846	32.5251	4.25532	14.4795	0	0.067179	0.0162593	1.41014	0.431759	0.300239	1.22255	0.584906	0.849888	0.487221	2.82657	2.29779	2.05136	1.47544	1.57969	2.22795
92	SPN11	MSAL05289	GO:0000003,GO:0002376,GO:0003674,GO:0004857,GO:0004866,GO:0004867,GO:0004869,GO:0005575,GO:0005576,GO:0005615,GO:0006950,GO:0006952,GO:0006955,GO:0006959,GO:0007154,GO:0007165,GO:0007166,GO:0008063,GO:0008150,GO:0008592,GO:0009605,GO:0009607,GO:0009617,GO:0009620,GO:0009892,GO:0009966,GO:0009968,GO:0009987,GO:0010466,GO:0010468,GO:0010605,GO:0010629,GO:0010646,GO:0010648,GO:0010817,GO:0010951,GO:…	ko04624,ko05146,map04624,map05146	Serpin	serine protease inhibitor 3/4 isoform X5	Serpin	Serpin B6 OS=Mus musculus OX=10090 GN=Serpinb6 PE=1 SV=1	40.2915	37.8002	8.8592	10.7312	3.04148	2.39171	1.72391	4.13608	2.47078	4.1071	9.82542	2.46326	2.52278	4.76037	12.5248	11.5334	12.5873	7.33158	10.2777	10.8215
93	SPN12	MSAL05290	GO:0000003,GO:0002376,GO:0003674,GO:0004857,GO:0004866,GO:0004867,GO:0004869,GO:0005575,GO:0005576,GO:0005615,GO:0006950,GO:0006952,GO:0006955,GO:0006959,GO:0007154,GO:0007165,GO:0007166,GO:0008063,GO:0008150,GO:0008592,GO:0009605,GO:0009607,GO:0009617,GO:0009620,GO:0009892,GO:0009966,GO:0009968,GO:0009987,GO:0010466,GO:0010468,GO:0010605,GO:0010629,GO:0010646,GO:0010648,GO:0010817,GO:0010951,GO:…	ko04624,ko05146,map04624,map05146	Serpin	serine protease inhibitor 3/4 isoform X4	Serpin	Serine protease inhibitor 3/4 (Fragment) OS=Lonomia obliqua OX=304329 PE=1 SV=1	0.818254	0.470443	0.397013	0.254038	0	0.065975	0	0.685219	0.0310543	0.230992	0.492217	0.069225	0.0607723	0.125428	0.012321	0.157697	0.0750973	0.11985	0.184908	0.100804
94	SPN13	MSAL05291	GO:0000003,GO:0002376,GO:0003674,GO:0004857,GO:0004866,GO:0004867,GO:0004869,GO:0005575,GO:0005576,GO:0005615,GO:0006950,GO:0006952,GO:0006955,GO:0006959,GO:0007154,GO:0007165,GO:0007166,GO:0008063,GO:0008150,GO:0008592,GO:0009605,GO:0009607,GO:0009617,GO:0009620,GO:0009892,GO:0009966,GO:0009968,GO:0009987,GO:0010466,GO:0010468,GO:0010605,GO:0010629,GO:0010646,GO:0010648,GO:0010817,GO:0010951,GO:…	ko04624,ko05146,map04624,map05146	Serpin	serine protease inhibitor 3/4 isoform X14	Serpin	Serine protease inhibitor 3/4 (Fragment) OS=Lonomia obliqua OX=304329 PE=1 SV=1	6.09147	6.92363	3.53389	3.94262	1.07883	0.50931	0.0952227	0.990706	2.15647	2.48464	1.58042	2.11262	1.86886	1.68121	5.94623	4.82082	2.81405	3.68878	3.62723	1.86084
95	SPN14	MSAL05293	GO:0000003,GO:0002376,GO:0003674,GO:0004857,GO:0004866,GO:0004867,GO:0004869,GO:0005575,GO:0005576,GO:0005615,GO:0006950,GO:0006952,GO:0006955,GO:0006959,GO:0007154,GO:0007165,GO:0007166,GO:0008063,GO:0008150,GO:0008592,GO:0009605,GO:0009607,GO:0009617,GO:0009620,GO:0009892,GO:0009966,GO:0009968,GO:0009987,GO:0010466,GO:0010468,GO:0010605,GO:0010629,GO:0010646,GO:0010648,GO:0010817,GO:0010951,GO:…	ko04624,ko05146,map04624,map05146	Serpin	serine protease inhibitor 3/4 isoform X5	Serpin	Antichymotrypsin-2 OS=Bombyx mori OX=7091 PE=1 SV=1	13.9543	14.0404	7.13563	4.59385	1.71055	2.9482	0.454829	1.50312	3.7909	4.73851	4.57419	4.74114	4.90811	2.90907	10.7414	9.61109	5.78249	8.4726	7.47126	4.4792
96	SPN15	MSAL05294	GO:0000003,GO:0002376,GO:0003674,GO:0004857,GO:0004866,GO:0004867,GO:0004869,GO:0005575,GO:0005576,GO:0005615,GO:0006950,GO:0006952,GO:0006955,GO:0006959,GO:0007154,GO:0007165,GO:0007166,GO:0008063,GO:0008150,GO:0008592,GO:0009605,GO:0009607,GO:0009617,GO:0009620,GO:0009892,GO:0009966,GO:0009968,GO:0009987,GO:0010466,GO:0010468,GO:0010605,GO:0010629,GO:0010646,GO:0010648,GO:0010817,GO:0010951,GO:…	ko04624,ko05146,map04624,map05146	Serpin	serine protease inhibitor 3/4 isoform X4	Serpin	Serpin B4 OS=Homo sapiens OX=9606 GN=SERPINB4 PE=1 SV=2	11.2094	17.9304	4.11437	10.7536	0.110892	0.0573683	0.113382	2.97928	1.08424	1.13422	1.24681	2.63003	1.37689	1.37173	4.3254	3.80564	1.59661	4.07737	4.45238	2.61399
97	SPN16	MSAL05295	GO:0000003,GO:0002376,GO:0003674,GO:0004857,GO:0004866,GO:0004867,GO:0004869,GO:0005575,GO:0005576,GO:0005615,GO:0006950,GO:0006952,GO:0006955,GO:0006959,GO:0007154,GO:0007165,GO:0007166,GO:0008063,GO:0008150,GO:0008592,GO:0009605,GO:0009607,GO:0009617,GO:0009620,GO:0009892,GO:0009966,GO:0009968,GO:0009987,GO:0010466,GO:0010468,GO:0010605,GO:0010629,GO:0010646,GO:0010648,GO:0010817,GO:0010951,GO:…	ko04624,ko05146,map04624,map05146	Serpin	serine protease inhibitor 3/4 isoform X4	Serpin	Serine protease inhibitor 3/4 (Fragment) OS=Lonomia obliqua OX=304329 PE=1 SV=1	48.9447	53.9879	32.6814	20.1075	6.3533	8.52138	10.1989	15.2519	15.3235	30.7092	22.5285	6.868	10.2063	10.9493	13.8874	26.7834	12.1366	12.128	20.9507	14.4292
98	SPN17	MSAL05296	GO:0000003,GO:0002376,GO:0003674,GO:0004857,GO:0004866,GO:0004867,GO:0004869,GO:0005575,GO:0005576,GO:0005615,GO:0006950,GO:0006952,GO:0006955,GO:0006959,GO:0007154,GO:0007165,GO:0007166,GO:0008063,GO:0008150,GO:0008592,GO:0009605,GO:0009607,GO:0009617,GO:0009620,GO:0009892,GO:0009966,GO:0009968,GO:0009987,GO:0010466,GO:0010468,GO:0010605,GO:0010629,GO:0010646,GO:0010648,GO:0010817,GO:0010951,GO:…	ko04624,ko05146,map04624,map05146	Serpin	serine protease inhibitor 3/4 isoform X2	Serpin	Serine protease inhibitor 3/4 (Fragment) OS=Lonomia obliqua OX=304329 PE=1 SV=1	206.811	197.778	222.087	164.53	49.4471	89.2919	39.3545	114.678	63.1973	122.62	94.3516	88.3549	199.652	127.455	56.9838	92.4685	79.6778	67.2599	139.488	132.924
99	SPN18	MSAL06294	GO:0002682,GO:0002683,GO:0003674,GO:0004857,GO:0004866,GO:0004867,GO:0005575,GO:0005576,GO:0005615,GO:0006950,GO:0008150,GO:0009611,GO:0009892,GO:0010466,GO:0010605,GO:0010951,GO:0019222,GO:0030162,GO:0030234,GO:0030414,GO:0031323,GO:0031324,GO:0031347,GO:0031348,GO:0032268,GO:0032269,GO:0035007,GO:0035009,GO:0043086,GO:0043455,GO:0044092,GO:0044421,GO:0045088,GO:0045824,GO:0045861,GO:0048519,GO:…	ko05146,map05146	Serpin	serine protease inhibitor 28Dc-like	Serpin	Serine protease inhibitor 28Dc OS=Drosophila melanogaster OX=7227 GN=Spn28Dc PE=2 SV=2	41.7493	34.0408	239.283	160.962	55.1081	112.476	60.9653	83.6046	29.719	55.9295	53.4467	30.2775	35.3936	37.7058	21.9101	25.997	19.2442	19.4346	20.8922	27.8601
100	SPN19	MSAL07616	-	ko05146,map05146	-	serpin B6-like	Serpin	-	108.855	151.926	144.295	118.358	120.582	124.338	11.3688	50.4475	7.92024	18.6291	10.6581	7.63561	10.3871	11.4645	8.4594	15.4052	13.9315	13.4515	17.6472	17.151
101	SPN20	MSAL11093	GO:0000003,GO:0002376,GO:0002682,GO:0002697,GO:0002700,GO:0002759,GO:0002784,GO:0002831,GO:0002920,GO:0003674,GO:0004857,GO:0004866,GO:0004867,GO:0005575,GO:0005576,GO:0005615,GO:0006950,GO:0006952,GO:0006955,GO:0006959,GO:0007154,GO:0007165,GO:0007166,GO:0008063,GO:0008150,GO:0008592,GO:0009605,GO:0009607,GO:0009617,GO:0009620,GO:0009892,GO:0009966,GO:0009968,GO:0009987,GO:0010466,GO:0010605,GO:…	ko04624,ko05146,map04624,map05146	-	uncharacterized protein LOC108907184	Serpin	Antichymotrypsin-2 OS=Bombyx mori OX=7091 PE=1 SV=1	0.727053	1.32733	1.28354	0.878757	1.73471	5.22172	1.25537	3.98865	2.55595	5.91991	4.48862	2.59117	2.16766	2.85578	2.73697	3.4177	2.41117	3.81968	8.56424	4.29328
102	SPN21	MSAL11094	GO:0000003,GO:0002376,GO:0002682,GO:0002697,GO:0002700,GO:0002759,GO:0002784,GO:0002831,GO:0002920,GO:0003674,GO:0004857,GO:0004866,GO:0004867,GO:0005575,GO:0005576,GO:0005615,GO:0006950,GO:0006952,GO:0006955,GO:0006959,GO:0007154,GO:0007165,GO:0007166,GO:0008063,GO:0008150,GO:0008592,GO:0009605,GO:0009607,GO:0009617,GO:0009620,GO:0009892,GO:0009966,GO:0009968,GO:0009987,GO:0010466,GO:0010605,GO:…	ko04624,ko05146,map04624,map05146	Serpin	uncharacterized protein LOC108907184	Serpin	Antichymotrypsin-2 OS=Bombyx mori OX=7091 PE=1 SV=1	349.096	925.002	201.244	81.1183	16.6898	54.3912	48.5096	149.087	49.2997	57.518	51.9431	58.5042	74.8793	48.8462	36.3866	85.58	40.6692	53.3597	114.189	82.0634
103	SPN22	MSAL11095	GO:0000003,GO:0002376,GO:0002682,GO:0002697,GO:0002700,GO:0002759,GO:0002784,GO:0002831,GO:0002920,GO:0003674,GO:0004857,GO:0004866,GO:0004867,GO:0004869,GO:0005575,GO:0005576,GO:0005615,GO:0005622,GO:0005623,GO:0005737,GO:0006950,GO:0006952,GO:0006955,GO:0006959,GO:0007154,GO:0007165,GO:0007166,GO:0007275,GO:0007399,GO:0007417,GO:0007422,GO:0008063,GO:0008150,GO:0008592,GO:0009605,GO:0009607,GO:…	ko04624,ko05146,map04624,map05146	Serpin	antichymotrypsin-2-like	Serpin	Alaserpin OS=Manduca sexta OX=7130 PE=1 SV=1	1547.56	2700.26	1872.96	2138.62	1778.31	905.373	179.668	300.644	110.167	281.752	162.816	109.4	155.054	137.724	168.351	234.302	165.663	217.896	288.28	198.784
104	SPN23	MSAL12077	GO:0002213,GO:0002252,GO:0002376,GO:0002682,GO:0002683,GO:0003002,GO:0003674,GO:0004857,GO:0004866,GO:0004867,GO:0004869,GO:0005488,GO:0005515,GO:0005575,GO:0005576,GO:0005615,GO:0006582,GO:0006725,GO:0006950,GO:0006952,GO:0006955,GO:0007154,GO:0007165,GO:0007166,GO:0007275,GO:0007389,GO:0007610,GO:0008063,GO:0008150,GO:0008152,GO:0009605,GO:0009607,GO:0009611,GO:0009620,GO:0009636,GO:0009798,GO:…	ko05146,map05146	Serpin	serine protease inhibitor 27A-like isoform X1	Serpin	Serine protease inhibitor 27A OS=Drosophila melanogaster OX=7227 GN=Spn27A PE=1 SV=1	209.142	320.604	87.3198	78.3131	180.582	78.824	21.8241	40.8264	36.2505	61.9597	30.5041	38.4532	48.3838	32.7163	66.0029	87.2891	54.1878	62.7439	74.3671	51.835
105	SPN24	MSAL14258	-	-	-	serpin B6-like	-	-	0	0.149656	0	0.0793263	0	0	0	0	0	0	0	0.0317857	0	0	0	0	0	0	0	0
106	Serine proteinase (SP)
107	SP1	MSAL02299	GO:0005575,GO:0005576,GO:0005615,GO:0005622,GO:0005623,GO:0005737,GO:0005886,GO:0007275,GO:0007399,GO:0007417,GO:0007422,GO:0007517,GO:0008150,GO:0009987,GO:0010720,GO:0010975,GO:0010976,GO:0016020,GO:0016043,GO:0016203,GO:0022008,GO:0030030,GO:0030154,GO:0030182,GO:0030424,GO:0031175,GO:0031344,GO:0031346,GO:0032501,GO:0032502,GO:0036477,GO:0042995,GO:0043005,GO:0043025,GO:0044297,GO:0044421,GO:…	-	Trypsin	serine proteinase stubble isoform X3	Trypsin	Protein masquerade OS=Drosophila melanogaster OX=7227 GN=mas PE=1 SV=1	1.1164	1.01404	10.3639	9.44253	29.4847	56.5032	33.3006	1.90162	0.489584	1.61202	0.905406	0.128918	0.438002	1.87512	0.408333	1.08881	1.62904	0.234092	0.566918	0.824039
108	SP2	MSAL03139	GO:0003674,GO:0003824,GO:0004175,GO:0004252,GO:0005575,GO:0005576,GO:0005623,GO:0005886,GO:0005887,GO:0006508,GO:0006807,GO:0007585,GO:0008150,GO:0008152,GO:0008233,GO:0008236,GO:0009986,GO:0016020,GO:0016021,GO:0016787,GO:0017171,GO:0019538,GO:0031224,GO:0031226,GO:0032501,GO:0040008,GO:0043170,GO:0044238,GO:0044425,GO:0044459,GO:0044464,GO:0050789,GO:0065007,GO:0070011,GO:0071704,GO:0071944,GO:…	-	Trypsin	serine proteinase stubble	SEA,Trypsin	Serine protease filzig OS=Drosophila melanogaster OX=7227 GN=flz PE=2 SV=1	0.0619433	0.198633	0.583781	0.942801	4.30914	181.072	53.209	2.83305	0.0388443	0.195972	0.0541437	0.0351937	0.111274	0.106191	0.174338	0.658709	1.46997	0.051848	0.715535	1.02344
109	SP3	MSAL03140	GO:0003674,GO:0003824,GO:0004175,GO:0004252,GO:0006508,GO:0006807,GO:0008150,GO:0008152,GO:0008233,GO:0008236,GO:0016787,GO:0017171,GO:0019538,GO:0043170,GO:0044238,GO:0070011,GO:0071704,GO:0140096,GO:1901564	ko05206,map05206	Trypsin	serine proteinase stubble	CUB,Ldl_recept_a,SEA,Trypsin	Serine proteinase stubble OS=Drosophila melanogaster OX=7227 GN=Sb PE=2 SV=2	0.0415533	0.0204537	5.0719	5.39377	14.4654	229.272	53.1563	2.17038	0.0680187	0.0409387	0.0533	0.103866	0.0273447	0.0191277	0.188832	0.0577373	0.167604	0.0953067	0.161562	0.036485
110	SP4	MSAL03142	GO:0003674,GO:0003824,GO:0004175,GO:0004252,GO:0005575,GO:0005622,GO:0005623,GO:0005886,GO:0006508,GO:0006807,GO:0008150,GO:0008152,GO:0008233,GO:0008236,GO:0016020,GO:0016247,GO:0016787,GO:0017080,GO:0017171,GO:0019538,GO:0019897,GO:0019898,GO:0031224,GO:0031225,GO:0031226,GO:0043170,GO:0043226,GO:0043229,GO:0044238,GO:0044424,GO:0044425,GO:0044459,GO:0044464,GO:0046658,GO:0065007,GO:0065009,GO:…	-	Trypsin	serine proteinase stubble	Trypsin	Serine proteinase stubble OS=Drosophila melanogaster OX=7227 GN=Sb PE=2 SV=2	2.53092	0.999607	0.204107	0.298787	0.0959023	57.4239	20.2749	2.91442	0.0471793	0.496982	0.0174033	0.134833	0.270202	0.147983	0.10287	0.591368	1.22283	0.123909	0.174933	0.346748
111	SP5	MSAL03143	GO:0003674,GO:0003824,GO:0004175,GO:0004252,GO:0006508,GO:0006807,GO:0008150,GO:0008152,GO:0008233,GO:0008236,GO:0016787,GO:0017171,GO:0019538,GO:0043170,GO:0044238,GO:0070011,GO:0071704,GO:0140096,GO:1901564	-	Trypsin	PREDICTED: serine protease 27	Trypsin	Serine proteinase stubble OS=Drosophila melanogaster OX=7227 GN=Sb PE=2 SV=2	0.493103	0.131504	0.73054	0.897844	2.4709	53.127	5.58261	1.88366	0.019188	0.0710797	0.0217623	0.238738	0.266568	0.108186	0.0623637	0.362603	0.435749	0.109047	0.0676427	0.219135
112	SP6	MSAL03146	GO:0003674,GO:0003824,GO:0004175,GO:0004252,GO:0006508,GO:0006807,GO:0008150,GO:0008152,GO:0008233,GO:0008236,GO:0016787,GO:0017171,GO:0019538,GO:0043170,GO:0044238,GO:0070011,GO:0071704,GO:0140096,GO:1901564	-	Trypsin	PREDICTED: serine proteinase stubble isoform X3	Trypsin	Serine proteinase stubble OS=Drosophila melanogaster OX=7227 GN=Sb PE=2 SV=2	0.960357	1.57862	1.38858	1.06914	1.93761	37.1515	30.9162	6.65521	14.9491	95.4663	31.5227	8.28064	35.5333	78.516	33.8677	134.523	181.725	15.5802	59.6368	81.7883
113	SP7	MSAL08858	-	-	Trypsin	serine proteinase stubble	Trypsin	Serine proteinase stubble OS=Drosophila melanogaster OX=7227 GN=Sb PE=2 SV=2	0	0.0295027	0.060957	0.0254663	1.56602	47.0441	7.01139	1.03059	0.437426	0.583936	0.449008	1.89073	0.291406	2.17871	0.562174	2.36255	2.76496	1.39796	0.962093	1.73265
114	SP8	MSAL08859	GO:0003674,GO:0003824,GO:0004175,GO:0004252,GO:0006508,GO:0006807,GO:0008150,GO:0008152,GO:0008233,GO:0008236,GO:0016787,GO:0017171,GO:0019538,GO:0043170,GO:0044238,GO:0070011,GO:0071704,GO:0140096,GO:1901564	ko04080,ko04972,ko04974,ko05164,map04080,map04972,map04974,map05164	Trypsin	trypsin-1	Trypsin	Serine proteinase stubble OS=Drosophila melanogaster OX=7227 GN=Sb PE=2 SV=2	83.2696	62.8555	8.80182	7.46071	131.835	205.68	43.8857	1.05825	0.167637	0.483289	0.384637	0.143172	0.313678	0	0.165356	0.250782	0	0.163018	0.158809	0.101938
115	SP9	MSAL08865	-	-	Serine/threonine protein kinase	serine proteinase stubble	Trypsin	Aurora kinase B OS=Drosophila melanogaster OX=7227 GN=aurB PE=1 SV=1	1.05573	1.82252	10.8943	10.7405	19.1469	58.6606	6.30643	5.16698	3.48173	19.7759	8.17705	3.76797	9.2115	24.8446	6.72942	26.1892	31.8857	5.40293	18.3561	23.6904
116	SP10	MSAL09686	GO:0003674,GO:0003824,GO:0004175,GO:0004252,GO:0005575,GO:0005623,GO:0005886,GO:0006508,GO:0006807,GO:0006996,GO:0007010,GO:0007015,GO:0007275,GO:0007444,GO:0008150,GO:0008152,GO:0008233,GO:0008236,GO:0009888,GO:0009987,GO:0016020,GO:0016043,GO:0016787,GO:0017171,GO:0019538,GO:0022607,GO:0030029,GO:0030036,GO:0032501,GO:0032502,GO:0035220,GO:0035295,GO:0043170,GO:0044085,GO:0044238,GO:0044464,GO:…	ko04080,ko04610,ko04972,ko04974,ko05150,ko05164,ko05206,map04080,map04610,map04972,map04974,map05150,map05164,map05206	Trypsin	PREDICTED: serine proteinase stubble	Kringle,Ldl_recept_a,Trypsin	Serine proteinase stubble OS=Drosophila melanogaster OX=7227 GN=Sb PE=2 SV=2	0.191203	0.111544	0.345894	0.310092	1.20446	6.21194	0.366461	0.535439	0.0708163	0.00558933	0.0909553	0	0.0753003	0.048542	0.0213483	0.0306663	0.0583533	0	0.052183	0.10802
117	transduction
118	IMD pathway
119	cullin
120	cullin1	MSAL01593	GO:0000151,GO:0000152,GO:0000209,GO:0001558,GO:0003674,GO:0003824,GO:0004842,GO:0005488,GO:0005515,GO:0005575,GO:0005622,GO:0005623,GO:0005634,GO:0005654,GO:0005680,GO:0005737,GO:0005829,GO:0006464,GO:0006508,GO:0006511,GO:0006807,GO:0007275,GO:0007399,GO:0008150,GO:0008152,GO:0008361,GO:0008582,GO:0009056,GO:0009057,GO:0009987,GO:0010498,GO:0010646,GO:0010720,GO:0010769,GO:0010770,GO:0010975,GO:…	ko04110,ko04111,ko04113,ko04114,ko04120,ko04914,ko05166,map04110,map04111,map04113,map04114,map04120,map04914,map05166	Anaphase-promoting complex (APC), subunit 2	anaphase-promoting complex subunit 2 isoform X1	ANAPC2,Cullin	Anaphase-promoting complex subunit 2 OS=Homo sapiens OX=9606 GN=ANAPC2 PE=1 SV=1	4.96298	4.05726	8.19531	8.03462	16.3846	9.76306	3.59459	6.11495	3.75274	14.3152	7.0554	3.29457	6.84516	13.9062	6.5615	12.7849	15.8713	4.75675	9.89115	12.8044
121	cullin2	MSAL02535	GO:0000151,GO:0001775,GO:0002252,GO:0002263,GO:0002274,GO:0002275,GO:0002283,GO:0002366,GO:0002376,GO:0002443,GO:0002444,GO:0002446,GO:0003674,GO:0005488,GO:0005515,GO:0005575,GO:0005576,GO:0005622,GO:0005623,GO:0005634,GO:0005654,GO:0005737,GO:0005794,GO:0005829,GO:0006355,GO:0006357,GO:0006464,GO:0006807,GO:0006810,GO:0006873,GO:0006875,GO:0006879,GO:0006887,GO:0006955,GO:0008134,GO:0008150,GO:…	ko03010,map03010	TATA-binding protein-interacting protein	cullin-associated NEDD8-dissociated protein 1	TIP120	Cullin-associated NEDD8-dissociated protein 1 OS=Pongo abelii OX=9601 GN=CAND1 PE=2 SV=1	42.6252	43.9827	70.2629	55.539	63.3095	70.3582	26.0364	28.8201	23.4098	57.1665	52.5612	22.0947	45.1615	60.0447	29.0734	53.1895	62.2286	27.335	45.3058	53.8812
122	cullin3	MSAL02554	GO:0000003,GO:0000082,GO:0000151,GO:0000278,GO:0000715,GO:0001701,GO:0002064,GO:0002065,GO:0002066,GO:0002376,GO:0002520,GO:0002682,GO:0002683,GO:0002761,GO:0002762,GO:0003006,GO:0003674,GO:0005488,GO:0005515,GO:0005575,GO:0005622,GO:0005623,GO:0005634,GO:0005654,GO:0005737,GO:0005829,GO:0006139,GO:0006259,GO:0006277,GO:0006281,GO:0006282,GO:0006283,GO:0006289,GO:0006293,GO:0006294,GO:0006296,GO:…	ko00270,ko01100,ko03420,ko04120,ko05206,map00270,map01100,map03420,map04120,map05206	Cullins	cullin-4A isoform X1	Cullin,Cullin_Nedd8	Cullin-4B OS=Mus musculus OX=10090 GN=Cul4b PE=1 SV=1	16.8851	19.1439	20.2699	20.4431	5.36616	20.7475	9.16839	10.3639	10.251	23.9971	15.3383	10.4388	19.4476	23.9895	14.0455	21.9544	23.5903	13.7669	21.0675	23.3719
123	cullin4	MSAL04154	GO:0000003,GO:0000082,GO:0000086,GO:0000151,GO:0000165,GO:0000209,GO:0000278,GO:0002119,GO:0002164,GO:0002252,GO:0002376,GO:0003674,GO:0003824,GO:0004842,GO:0005488,GO:0005515,GO:0005575,GO:0005622,GO:0005623,GO:0005634,GO:0005654,GO:0005737,GO:0005829,GO:0006464,GO:0006468,GO:0006508,GO:0006511,GO:0006513,GO:0006793,GO:0006796,GO:0006807,GO:0006873,GO:0006875,GO:0006879,GO:0006915,GO:0006950,GO:…	ko04110,ko04111,ko04114,ko04120,ko04141,ko04310,ko04340,ko04341,ko04350,ko04710,ko05168,ko05200,map04110,map04111,map04114,map04120,map04141,map04310,map04340,map04341,map04350,map04710,map05168,map05200	Cullins	cullin-1 isoform X2	Cullin,Cullin_Nedd8	Cullin-1 OS=Homo sapiens OX=9606 GN=CUL1 PE=1 SV=2	16.8857	13.7752	30.2784	33.9332	4.41349	27.1123	13.8347	54.6049	15.4868	31.9887	24.4444	13.5358	24.102	36.6028	16.1874	32.157	34.5885	12.0408	22.9128	27.4974
124	cullin5	MSAL05270	GO:0000003,GO:0000070,GO:0000132,GO:0000226,GO:0000278,GO:0000280,GO:0000819,GO:0001655,GO:0001667,GO:0001822,GO:0002064,GO:0003006,GO:0003674,GO:0003676,GO:0003677,GO:0003682,GO:0005198,GO:0005488,GO:0005515,GO:0005575,GO:0005622,GO:0005623,GO:0005634,GO:0005635,GO:0005643,GO:0006323,GO:0006403,GO:0006405,GO:0006406,GO:0006606,GO:0006611,GO:0006810,GO:0006886,GO:0006913,GO:0006928,GO:0006996,GO:…	ko03013,map03013	Cullins	nuclear pore complex protein Nup93	Nic96	Nuclear pore complex protein Nup93 OS=Xenopus tropicalis OX=8364 GN=nup93 PE=2 SV=1	15.1075	16.1987	32.4147	31.4852	39.1244	37.0986	9.27956	24.8388	9.22057	33.9654	17.0822	8.02428	21.8244	27.1421	8.68376	23.882	27.3225	7.67569	19.5204	20.2749
125	cullin6	MSAL05304	GO:0000003,GO:0000070,GO:0000132,GO:0000226,GO:0000278,GO:0000280,GO:0000819,GO:0001655,GO:0001667,GO:0001822,GO:0002064,GO:0003006,GO:0003674,GO:0003676,GO:0003677,GO:0003682,GO:0005198,GO:0005488,GO:0005515,GO:0005575,GO:0005622,GO:0005623,GO:0005634,GO:0005635,GO:0005643,GO:0006323,GO:0006403,GO:0006405,GO:0006406,GO:0006606,GO:0006611,GO:0006810,GO:0006886,GO:0006913,GO:0006928,GO:0006996,GO:…	ko03013,map03013	Cullins	nuclear pore complex protein Nup93	Nic96	Nuclear pore complex protein Nup93 OS=Rattus norvegicus OX=10116 GN=Nup93 PE=1 SV=1	80.9017	70.1788	95.8716	60.0718	15.0044	48.1878	28.6805	48.7202	20.2028	44.826	30.8904	19.8454	44.8041	45.0829	21.5265	40.0601	42.9461	23.8889	43.2172	43.5576
126	cullin7	MSAL05574	GO:0000003,GO:0000070,GO:0000082,GO:0000122,GO:0000151,GO:0000165,GO:0000209,GO:0000278,GO:0000280,GO:0000819,GO:0000902,GO:0000904,GO:0000922,GO:0001654,GO:0001701,GO:0001709,GO:0001745,GO:0001824,GO:0001825,GO:0001829,GO:0001831,GO:0001889,GO:0002009,GO:0002165,GO:0003006,GO:0003674,GO:0003824,GO:0004842,GO:0005102,GO:0005112,GO:0005488,GO:0005515,GO:0005575,GO:0005622,GO:0005623,GO:0005634,GO:…	ko04120,ko04340,ko04341,map04120,map04340,map04341	Cullins	cullin-3	Cullin,Cullin_Nedd8	Cullin-3 OS=Rattus norvegicus OX=10116 GN=Cul3 PE=1 SV=2	20.5561	17.3545	47.784	48.9572	13.4533	40.4923	11.9702	59.4835	31.9644	49.8605	48.8613	32.6233	40.3403	61.4241	28.104	40.0127	49.1748	23.449	31.4022	40.422
127	cullin8	MSAL09034	GO:0000151,GO:0003674,GO:0005488,GO:0005515,GO:0005575,GO:0005622,GO:0005623,GO:0005634,GO:0006464,GO:0006807,GO:0008150,GO:0008152,GO:0009892,GO:0009893,GO:0009987,GO:0010604,GO:0010605,GO:0019222,GO:0019538,GO:0019899,GO:0031323,GO:0031324,GO:0031325,GO:0031396,GO:0031398,GO:0031399,GO:0031400,GO:0031401,GO:0031624,GO:0032182,GO:0032268,GO:0032269,GO:0032270,GO:0032446,GO:0032991,GO:0036211,GO:…	-	Uncharacterized conserved protein	DCN1-like protein 4 isoform X1	Cullin_binding	DCN1-like protein 4 OS=Danio rerio OX=7955 GN=dcun1d4 PE=3 SV=2	18.8235	18.1175	42.54	42.454	24.4528	48.2954	28.6228	39.5945	69.5694	90.8038	97.7173	62.3995	56.6804	122.272	48.9345	77.7858	94.1996	34.8833	57.0031	75.0499
128	cullin9	MSAL09925	GO:0000151,GO:0001558,GO:0003674,GO:0005488,GO:0005515,GO:0005575,GO:0005622,GO:0005623,GO:0005737,GO:0005886,GO:0006464,GO:0006807,GO:0007346,GO:0008150,GO:0008152,GO:0009314,GO:0009411,GO:0009416,GO:0009628,GO:0009893,GO:0009987,GO:0010212,GO:0010225,GO:0010332,GO:0010564,GO:0010604,GO:0010941,GO:0010942,GO:0010948,GO:0016020,GO:0019222,GO:0019538,GO:0019899,GO:0030308,GO:0031323,GO:0031325,GO:…	-	Uncharacterized conserved protein	DCN1-like protein 3	Cullin_binding	DCN1-like protein 3 OS=Rattus norvegicus OX=10116 GN=Dcun1d3 PE=2 SV=1	7.68274	11.8796	15.5913	12.0193	2.05767	11.9618	7.62281	9.70128	5.14424	10.9564	6.75752	4.57531	10.7129	11.7739	5.60513	15.8565	18.5072	3.80694	11.3606	13.4584
129	cullin10	MSAL11140	GO:0000003,GO:0000082,GO:0000151,GO:0000209,GO:0000278,GO:0001653,GO:0001709,GO:0003002,GO:0003006,GO:0003674,GO:0003824,GO:0004842,GO:0004888,GO:0004930,GO:0005000,GO:0005215,GO:0005216,GO:0005261,GO:0005262,GO:0005488,GO:0005515,GO:0005575,GO:0005622,GO:0005623,GO:0005634,GO:0005737,GO:0005829,GO:0005886,GO:0006464,GO:0006807,GO:0006810,GO:0006811,GO:0006812,GO:0006816,GO:0006873,GO:0006874,GO:…	ko04120,map04120	E3 ubiquitin ligase, Cullin 1 component	cullin-5	Cullin,Cullin_Nedd8	Cullin-5 OS=Homo sapiens OX=9606 GN=CUL5 PE=1 SV=4	23.7873	23.8078	38.1289	32.1048	36.8861	35.7805	8.7755	17.1166	12.5733	41.0114	20.9294	11.5718	23.2314	36.241	19.1768	38.6577	48.6366	18.0072	30.6502	38.1135
130	cullin11	MSAL12922	GO:0000003,GO:0000082,GO:0000151,GO:0000153,GO:0000212,GO:0000226,GO:0000278,GO:0000280,GO:0000578,GO:0000819,GO:0001666,GO:0002009,GO:0003002,GO:0003006,GO:0003674,GO:0005488,GO:0005515,GO:0005575,GO:0005622,GO:0005623,GO:0005634,GO:0005654,GO:0005730,GO:0005737,GO:0005829,GO:0006355,GO:0006357,GO:0006464,GO:0006508,GO:0006511,GO:0006807,GO:0006915,GO:0006928,GO:0006950,GO:0006996,GO:0007010,GO:…	ko04066,ko04120,ko05200,ko05211,map04066,map04120,map05200,map05211	E3 ubiquitin ligase, Cullin 2 component	cullin-2 isoform X1	Cullin,Cullin_Nedd8	Cullin-2 OS=Homo sapiens OX=9606 GN=CUL2 PE=1 SV=2	24.2435	13.6258	24.7151	25.5948	7.16103	19.7253	10.0928	39.1027	21.953	38.2519	33.0993	17.7517	24.8304	43.8782	20.2529	31.5075	32.253	20.4503	28.7084	36.1519
131	cullin12	MSAL13954	GO:0000151,GO:0000226,GO:0000278,GO:0003674,GO:0005488,GO:0005515,GO:0005575,GO:0005622,GO:0005623,GO:0005634,GO:0005737,GO:0005829,GO:0006464,GO:0006807,GO:0006996,GO:0007010,GO:0007017,GO:0007049,GO:0007051,GO:0007275,GO:0008150,GO:0008152,GO:0009893,GO:0009987,GO:0010604,GO:0016043,GO:0019222,GO:0019538,GO:0019899,GO:0022402,GO:0030953,GO:0031122,GO:0031323,GO:0031325,GO:0031396,GO:0031398,GO:…	-	Uncharacterized conserved protein	DCN1-like protein 2	Cullin_binding,UBA_4	DCN1-like protein 2 OS=Homo sapiens OX=9606 GN=DCUN1D2 PE=1 SV=1	18.2827	18.0704	24.3051	23.9198	27.0492	43.6069	25.3772	42.7292	25.1941	54.1614	39.7033	25.1125	31.9662	52.1246	32.1158	48.6268	57.4576	29.6962	41.5487	54.6942
132	DNR1
133	DNR1-1	MSAL00350	GO:0000323,GO:0001775,GO:0002252,GO:0002263,GO:0002274,GO:0002275,GO:0002283,GO:0002366,GO:0002376,GO:0002443,GO:0002444,GO:0002446,GO:0005575,GO:0005622,GO:0005623,GO:0005737,GO:0005764,GO:0005765,GO:0005766,GO:0005773,GO:0005774,GO:0005886,GO:0006810,GO:0006887,GO:0006950,GO:0006955,GO:0007275,GO:0007568,GO:0008150,GO:0008340,GO:0009266,GO:0009314,GO:0009408,GO:0009411,GO:0009416,GO:0009628,GO:…	-	Defense-related protein containing SCP domain	venom allergen 3-like	CAP	Venom allergen 3 OS=Solenopsis invicta OX=13686 PE=1 SV=2	0.0411313	0.525763	0.427512	1.88054	0	0.208468	0	39.5292	0.184136	0.817347	0.393063	0.063489	0.525837	1.36814	0.283336	0.996544	0.924426	0.15504	1.22017	1.52506
134	DNR1-2	MSAL00798	-	-	-	defense protein 6-like isoform X4	-	-	1449.12	1825.84	627.729	486.664	725.886	137.548	176.904	344.308	58.5278	85.7418	218.193	111.671	115.4	210.9	49.527	25.1223	46.9647	75.0059	111.646	178.002
135	DNR1-3	MSAL01271	-	-	Defense-related protein containing SCP domain	uncharacterized protein LOC108909884 isoform X3	CAP	Golgi-associated plant pathogenesis-related protein 1 OS=Mus musculus OX=10090 GN=Glipr2 PE=1 SV=3	61.5151	67.7602	41.5266	38.3279	7.28492	39.2547	23.3259	42.4695	18.0752	54.9602	32.9341	20.1841	53.4923	68.9072	27.7588	77.8869	98.3552	21.0118	65.2964	85.9014
136	DNR1-4	MSAL05261	GO:0001775,GO:0002252,GO:0002263,GO:0002274,GO:0002275,GO:0002283,GO:0002366,GO:0002376,GO:0002443,GO:0002444,GO:0002446,GO:0005575,GO:0005576,GO:0005615,GO:0005622,GO:0005623,GO:0005737,GO:0006810,GO:0006887,GO:0006935,GO:0006950,GO:0006952,GO:0006955,GO:0007155,GO:0008150,GO:0009605,GO:0009987,GO:0012505,GO:0016192,GO:0022610,GO:0030133,GO:0030141,GO:0031012,GO:0031410,GO:0031974,GO:0031982,GO:…	-	Defense-related protein containing SCP domain	serotriflin-like	CAP,Crisp	Cysteine-rich secretory protein 2 OS=Cavia porcellus OX=10141 GN=CRISP2 PE=1 SV=1	0.066453	0.182154	2.75764	1.60265	2.01489	1.60906	0.0661077	1.39957	2.55882	3.12297	1.69787	2.90114	1.31241	2.33624	2.90038	2.10904	2.26456	1.79279	2.0369	1.87237
137	DNR1-5	MSAL05373	-	-	Predicted membrane protein, contains DoH and Cytochrome b-561/ferric reductase transmembrane domains	putative defense protein Hdd11	Reeler	Putative defense protein Hdd11 OS=Hyphantria cunea OX=39466 PE=2 SV=1	2.77855	5.52982	10.4727	37.2336	16.0487	42.2483	3197.63	2761.76	1369.45	628.79	323.164	1290.67	954.226	69.1848	193.015	307.601	34.775	172.266	97.2862	31.0993
138	DNR1-6	MSAL06410	-	-	Defense-related protein containing SCP domain	venom allergen 5-like	CAP	Venom allergen 5 2 OS=Polybia paulista OX=291283 PE=1 SV=2	17.8458	20.5829	0.18151	0.161667	4.43285	2.70482	0	0.336506	3.51734	1.04598	1.38032	5.41142	1.41814	0.718095	3.20507	1.40267	2.53815	3.33402	1.15391	0.54933
139	DNR1-7	MSAL09375	GO:0000323,GO:0001775,GO:0002252,GO:0002263,GO:0002274,GO:0002275,GO:0002283,GO:0002366,GO:0002376,GO:0002443,GO:0002444,GO:0002446,GO:0005575,GO:0005622,GO:0005623,GO:0005737,GO:0005764,GO:0005765,GO:0005766,GO:0005773,GO:0005774,GO:0005886,GO:0006810,GO:0006887,GO:0006950,GO:0006955,GO:0007275,GO:0007568,GO:0008150,GO:0008340,GO:0009266,GO:0009314,GO:0009408,GO:0009411,GO:0009416,GO:0009628,GO:…	-	Defense-related protein containing SCP domain	venom allergen 5-like	CAP	CRISP/Allergen/PR-1 OS=Trittame loki OX=1295018 PE=1 SV=1	0	0	0	0.0424013	0.0329873	0	0.077252	0.028532	28.7246	0.075502	0	19.678	0.167523	0.076464	115.208	0.159667	0.331268	118.665	1.00799	0.414346
140	DNR1-8	MSAL09665	GO:0000323,GO:0001775,GO:0002252,GO:0002263,GO:0002274,GO:0002275,GO:0002283,GO:0002366,GO:0002376,GO:0002443,GO:0002444,GO:0002446,GO:0005575,GO:0005622,GO:0005623,GO:0005737,GO:0005764,GO:0005765,GO:0005766,GO:0005773,GO:0005774,GO:0005886,GO:0006810,GO:0006887,GO:0006950,GO:0006955,GO:0007275,GO:0007568,GO:0008150,GO:0008340,GO:0009266,GO:0009314,GO:0009408,GO:0009411,GO:0009416,GO:0009628,GO:…	-	Defense-related protein containing SCP domain	venom allergen 3-like	CAP	Venom allergen 3 OS=Solenopsis richteri OX=30203 PE=1 SV=2	0.351409	0.857454	1.01578	2.17557	0.185632	0.162303	0.181615	43.4227	0.0964813	0.104179	0.108868	0.0722967	0.133652	0.166628	0.196087	0.512276	0.497918	0.342245	0.704257	0.506285
141	DNR1-9	MSAL11251	-	-	Defense-related protein containing SCP domain	uncharacterized protein LOC108917224	CAP	Golgi-associated plant pathogenesis-related protein 1 OS=Homo sapiens OX=9606 GN=GLIPR2 PE=1 SV=3	0.038608	0.0676653	0.159148	0.0254207	0	0.422648	0.0193393	0.062276	0	0	0.0927997	0	0	0.0568393	0	0.0636653	0	0.118457	0	0
142	dredd
143	dredd	MSAL04599	GO:0000003,GO:0002225,GO:0002230,GO:0002376,GO:0002682,GO:0002684,GO:0002697,GO:0002699,GO:0002700,GO:0002702,GO:0002759,GO:0002760,GO:0002784,GO:0002786,GO:0002803,GO:0002805,GO:0002807,GO:0002808,GO:0002813,GO:0002831,GO:0002833,GO:0002920,GO:0002922,GO:0003006,GO:0003674,GO:0003824,GO:0004175,GO:0004197,GO:0005488,GO:0005515,GO:0005575,GO:0005622,GO:0005623,GO:0005737,GO:0006508,GO:0006807,GO:…	ko01524,ko04010,ko04115,ko04210,ko04214,ko04215,ko04217,ko04620,ko04621,ko04622,ko04624,ko04650,ko04657,ko04668,ko04726,ko04932,ko04933,ko05010,ko05012,ko05014,ko05016,ko05120,ko05133,ko05134,ko05142,ko05145,ko05146,ko05152,ko05161,ko05165,ko05167,ko05168,ko05200,ko05203,ko05205,ko05206,ko05210,ko05222,ko05416,map01524,map04010,map04115,map04210,map04214,map04215,map04217,map04620,map04621,map046…	-	caspase-8	Peptidase_C14	Caspase-8 OS=Drosophila pseudoobscura pseudoobscura OX=46245 GN=Dredd PE=3 SV=1	19.1026	23.0145	29.2191	42.425	50.1292	50.9913	19.0397	29.1083	28.1847	50.7098	43.5564	34.9703	56.4159	50.3523	25.1669	39.465	44.5114	21.8266	35.8759	33.9104
144	FADD
145	FADD1	MSAL02948	GO:0001932,GO:0002682,GO:0002683,GO:0002697,GO:0002698,GO:0002700,GO:0002701,GO:0002759,GO:0002784,GO:0002785,GO:0002786,GO:0002787,GO:0002805,GO:0002806,GO:0002808,GO:0002809,GO:0002813,GO:0002814,GO:0002831,GO:0002832,GO:0002920,GO:0002921,GO:0003674,GO:0005488,GO:0005515,GO:0005575,GO:0005622,GO:0005623,GO:0005634,GO:0005635,GO:0005737,GO:0005783,GO:0005789,GO:0005829,GO:0005886,GO:0006275,GO:…	ko04217,ko04624,map04217,map04624	Predicted regulator of the ubiquitin pathway (contains UAS and UBX domains)	FAS-associated factor 1	UBA_4,UBX	FAS-associated factor 1 OS=Homo sapiens OX=9606 GN=FAF1 PE=1 SV=2	17.5189	14.9686	49.6086	52.1849	26.7132	35.0983	7.20094	91.1431	14.7867	44.8769	25.9972	14.1066	31.2505	42.7641	16.1084	38.2603	43.7007	12.363	29.0889	35.0809
146	FADD2	MSAL04775	GO:0000003,GO:0002225,GO:0002230,GO:0002376,GO:0002682,GO:0002684,GO:0002697,GO:0002699,GO:0002700,GO:0002702,GO:0002759,GO:0002760,GO:0002784,GO:0002786,GO:0002803,GO:0002805,GO:0002807,GO:0002808,GO:0002831,GO:0002833,GO:0002920,GO:0002922,GO:0003006,GO:0003674,GO:0005488,GO:0005515,GO:0005575,GO:0005622,GO:0005623,GO:0005737,GO:0006915,GO:0006919,GO:0006950,GO:0006952,GO:0006955,GO:0006963,GO:…	ko01524,ko04210,ko04215,ko04217,ko04620,ko04621,ko04622,ko04624,ko04657,ko04668,ko05010,ko05142,ko05152,ko05161,ko05165,ko05167,ko05168,ko05200,map01524,map04210,map04215,map04217,map04620,map04621,map04622,map04624,map04657,map04668,map05010,map05142,map05152,map05161,map05165,map05167,map05168,map05200	-	fas-associated death domain protein	DED,Death	-	9.10155	8.41695	21.1113	18.537	0.221795	13.4003	11.9836	17.4524	7.82382	13.6319	8.48539	4.23201	13.8072	14.2503	8.98562	16.7142	16.1323	5.7776	10.5413	9.58284
147	FADD3	MSAL10147	GO:0000323,GO:0001775,GO:0002252,GO:0002263,GO:0002274,GO:0002275,GO:0002283,GO:0002366,GO:0002376,GO:0002443,GO:0002444,GO:0002446,GO:0003674,GO:0004857,GO:0005488,GO:0005515,GO:0005575,GO:0005576,GO:0005622,GO:0005623,GO:0005737,GO:0005764,GO:0005766,GO:0005773,GO:0005775,GO:0005783,GO:0005789,GO:0005811,GO:0006508,GO:0006511,GO:0006807,GO:0006810,GO:0006886,GO:0006887,GO:0006950,GO:0006955,GO:…	-	Predicted regulator of the ubiquitin pathway (contains UAS and UBX domains)	FAS-associated factor 2	UBA_4,UBX	FAS-associated factor 2 OS=Xenopus tropicalis OX=8364 GN=faf2 PE=2 SV=1	448.061	461.937	287.375	227.631	989.744	547.166	251.945	268.581	268.982	511.968	371.613	235.288	385.931	384.359	347.453	443.788	419.359	344.963	491.879	401.322
148	F-box
149	F-box1	MSAL00042	GO:0000003,GO:0000151,GO:0000209,GO:0000819,GO:0000902,GO:0000904,GO:0001568,GO:0001570,GO:0001666,GO:0001763,GO:0001932,GO:0001934,GO:0001944,GO:0002009,GO:0002020,GO:0002682,GO:0002683,GO:0002761,GO:0002762,GO:0003006,GO:0003674,GO:0003700,GO:0003824,GO:0004842,GO:0005488,GO:0005515,GO:0005575,GO:0005622,GO:0005623,GO:0005634,GO:0005654,GO:0005730,GO:0005737,GO:0005739,GO:0005783,GO:0005794,GO:…	ko04120,map04120	Cdc4 and related F-box and WD-40 proteins	F-box/WD repeat-containing protein 7	F-box-like,WD40	F-box/WD repeat-containing protein 7 OS=Drosophila melanogaster OX=7227 GN=ago PE=1 SV=1	3.59908	4.68399	11.8281	10.9098	5.44018	10.3422	3.48649	7.26799	10.2404	41.6169	18.5752	6.57289	17.1859	40.2308	13.1192	45.0886	58.3644	7.91672	29.3721	38.7627
150	F-box2	MSAL00111	GO:0000082,GO:0000228,GO:0000278,GO:0003674,GO:0003676,GO:0003677,GO:0003688,GO:0003690,GO:0003697,GO:0005488,GO:0005515,GO:0005575,GO:0005622,GO:0005623,GO:0005634,GO:0005654,GO:0005657,GO:0005694,GO:0005730,GO:0006139,GO:0006259,GO:0006260,GO:0006261,GO:0006270,GO:0006323,GO:0006325,GO:0006342,GO:0006355,GO:0006725,GO:0006807,GO:0006950,GO:0006974,GO:0006996,GO:0007049,GO:0007275,GO:0007346,GO:…	-	-	F-box only protein 28 isoform X1	Mcm10,zf-primase	F-box only protein 28 OS=Bos taurus OX=9913 GN=FBXO28 PE=2 SV=1	34.4238	38.32	47.623	35.4547	20.1913	37.2072	17.1636	39.1439	17.1383	41.8266	25.3792	15.7304	22.03	38.8557	19.5654	39.2615	42.8124	18.7495	38.0897	40.1081
151	F-box3	MSAL01450	GO:0000151,GO:0000209,GO:0003008,GO:0003012,GO:0003674,GO:0003824,GO:0004842,GO:0005575,GO:0005622,GO:0005623,GO:0005634,GO:0005654,GO:0005737,GO:0005829,GO:0006464,GO:0006508,GO:0006511,GO:0006807,GO:0008150,GO:0008152,GO:0009056,GO:0009057,GO:0009410,GO:0009628,GO:0009719,GO:0009725,GO:0009987,GO:0010033,GO:0010498,GO:0010611,GO:0010614,GO:0010660,GO:0010661,GO:0010662,GO:0010663,GO:0010665,GO:…	ko04068,map04068	F-box proteins	F-box only protein 25	F-box-like	F-box only protein 25 OS=Macaca fascicularis OX=9541 GN=FBXO25 PE=2 SV=1	152.788	36.8588	252.691	211.559	171.019	170.495	32.7686	40.5872	39.2633	95.2754	74.3148	24.2894	36.1005	87.3368	47.9508	114.5	114.354	36.5989	84.1669	106.498
152	F-box4	MSAL03059	GO:0000003,GO:0000151,GO:0000209,GO:0001667,GO:0002119,GO:0002164,GO:0003006,GO:0003008,GO:0003674,GO:0003824,GO:0004842,GO:0005488,GO:0005515,GO:0005575,GO:0005622,GO:0005623,GO:0005634,GO:0005694,GO:0005730,GO:0005737,GO:0005829,GO:0006325,GO:0006342,GO:0006355,GO:0006464,GO:0006479,GO:0006508,GO:0006511,GO:0006807,GO:0006928,GO:0006996,GO:0007275,GO:0007548,GO:0007600,GO:0007605,GO:0008078,GO:…	-	Putative Zn-finger protein	F-box only protein 11 isoform X1	Beta_helix,F-box-like,NosD,zf-UBR	F-box only protein 11 OS=Rattus norvegicus OX=10116 GN=Fbxo11 PE=2 SV=1	8.36635	12.7795	18.213	16.0521	5.59455	12.2918	5.8797	10.9078	3.12135	10.2103	6.73474	2.32883	8.1072	11.1768	3.8775	10.5565	12.7105	2.58964	6.49845	7.54624
153	F-box5	MSAL03475	GO:0000151,GO:0000209,GO:0001662,GO:0002119,GO:0002164,GO:0002209,GO:0003008,GO:0003674,GO:0003824,GO:0004842,GO:0005488,GO:0005515,GO:0005575,GO:0005622,GO:0005623,GO:0005737,GO:0005829,GO:0006464,GO:0006508,GO:0006511,GO:0006513,GO:0006807,GO:0006950,GO:0006952,GO:0007275,GO:0007588,GO:0007610,GO:0007624,GO:0008150,GO:0008152,GO:0009056,GO:0009057,GO:0009791,GO:0009894,GO:0009966,GO:0009987,GO:…	-	F-box protein containing LRR	F-box/LRR-repeat protein 20 isoform X1	F-box-like,LRR_6	F-box/LRR-repeat protein 20 OS=Rattus norvegicus OX=10116 GN=Fbxl20 PE=1 SV=1	19.6615	22.2998	81.1315	64.5931	34.0575	49.1621	13.8782	13.2574	13.2546	30.1504	22.1634	11.6413	17.8605	35.3781	15.6957	35.5922	37.4209	18.087	28.7743	32.4693
154	F-box6	MSAL03588	GO:0000151,GO:0005575,GO:0005622,GO:0005623,GO:0006508,GO:0006511,GO:0006807,GO:0008150,GO:0008152,GO:0009056,GO:0009057,GO:0009987,GO:0010498,GO:0019005,GO:0019538,GO:0019941,GO:0030163,GO:0031146,GO:0031461,GO:0032991,GO:0043161,GO:0043170,GO:0043632,GO:0044237,GO:0044238,GO:0044248,GO:0044257,GO:0044260,GO:0044265,GO:0044267,GO:0044424,GO:0044464,GO:0051603,GO:0071704,GO:1901564,GO:1901565,GO:…	-	-	F-box only protein 33 isoform X1	F-box,F-box-like	-	5.88407	12.2772	9.34124	17.3483	0.471708	3.91953	6.6376	110.845	6.10146	22.9951	10.449	3.62494	10.6409	25.3316	9.76915	24.9979	35.5607	7.34813	21.1637	27.7009
155	F-box7	MSAL03676	GO:0000151,GO:0005575,GO:0005622,GO:0005623,GO:0006508,GO:0006511,GO:0006807,GO:0008150,GO:0008152,GO:0009056,GO:0009057,GO:0009987,GO:0010498,GO:0019005,GO:0019538,GO:0019941,GO:0030163,GO:0031146,GO:0031461,GO:0032991,GO:0043161,GO:0043170,GO:0043632,GO:0044237,GO:0044238,GO:0044248,GO:0044257,GO:0044260,GO:0044265,GO:0044267,GO:0044424,GO:0044464,GO:0051603,GO:0071704,GO:1901564,GO:1901565,GO:…	-	-	F-box only protein 33 isoform X2	F-box,F-box-like	-	3.93158	6.91426	6.88886	11.5641	0.232808	3.372	4.75735	74.7107	4.6368	15.883	7.48792	2.42699	5.45211	12.0965	7.58725	18.0686	20.0476	2.67474	8.47383	11.3532
156	F-box8	MSAL05128	GO:0000151,GO:0005575,GO:0005622,GO:0005623,GO:0006508,GO:0006511,GO:0006807,GO:0008150,GO:0008152,GO:0009056,GO:0009057,GO:0009987,GO:0010498,GO:0019005,GO:0019538,GO:0019941,GO:0030163,GO:0031146,GO:0031461,GO:0032991,GO:0043161,GO:0043170,GO:0043632,GO:0044237,GO:0044238,GO:0044248,GO:0044257,GO:0044260,GO:0044265,GO:0044267,GO:0044424,GO:0044464,GO:0051603,GO:0071704,GO:1901564,GO:1901565,GO:…	-	Kelch repeat-containing proteins	F-box only protein 42	F-box-like,Kelch_3,Kelch_4,Kelch_5	F-box only protein 42 OS=Mus musculus OX=10090 GN=Fbxo42 PE=1 SV=1	5.79063	3.45237	29.6339	33.5413	1.40417	2.89877	2.98196	10.8444	6.64449	8.97583	25.4072	3.96683	5.77083	16.9882	4.16009	12.8539	14.6672	2.14822	6.9452	7.84369
157	F-box9	MSAL08302	GO:0000151,GO:0000209,GO:0003674,GO:0003824,GO:0004842,GO:0005575,GO:0005622,GO:0005623,GO:0005737,GO:0005829,GO:0006464,GO:0006508,GO:0006511,GO:0006807,GO:0008150,GO:0008152,GO:0009056,GO:0009057,GO:0009987,GO:0016567,GO:0016740,GO:0019538,GO:0019787,GO:0019941,GO:0030163,GO:0032446,GO:0032991,GO:0036211,GO:0043170,GO:0043412,GO:0043632,GO:0043687,GO:0044237,GO:0044238,GO:0044248,GO:0044257,GO:…	-	-	F-box only protein 21 isoform X1	F-box-like,Transglut_core2,YccV-like	-	9.43298	10.2742	18.3697	14.7314	27.9946	29.3531	7.96758	12.6863	11.0777	27.8713	15.3337	8.73941	19.1293	27.1772	10.6545	22.2051	20.4567	9.45024	17.6069	19.0246
158	F-box10	MSAL08791	GO:0000151,GO:0000209,GO:0002376,GO:0003674,GO:0003824,GO:0004842,GO:0005575,GO:0005622,GO:0005623,GO:0005737,GO:0005829,GO:0006464,GO:0006508,GO:0006511,GO:0006807,GO:0006950,GO:0006952,GO:0006955,GO:0008150,GO:0008152,GO:0009056,GO:0009057,GO:0009966,GO:0009987,GO:0010498,GO:0010646,GO:0016567,GO:0016740,GO:0019005,GO:0019538,GO:0019787,GO:0019941,GO:0023051,GO:0030154,GO:0030163,GO:0031146,GO:…	-	F-box protein FBX9	F-box only protein 9	F-box-like	F-box only protein 9 OS=Homo sapiens OX=9606 GN=FBXO9 PE=1 SV=1	25.3005	14.3105	35.3443	27.7214	34.8135	40.7881	19.5252	24.6679	32.3747	48.4316	47.5591	36.5714	46.8518	53.6705	36.8794	42.1586	48.2054	34.431	43.3142	43.2216
159	F-box11	MSAL09348	GO:0000151,GO:0003002,GO:0003674,GO:0003712,GO:0003713,GO:0005575,GO:0005622,GO:0005623,GO:0005634,GO:0006355,GO:0006508,GO:0006511,GO:0006807,GO:0007275,GO:0007389,GO:0008150,GO:0008152,GO:0009056,GO:0009057,GO:0009889,GO:0009891,GO:0009893,GO:0009952,GO:0009987,GO:0010468,GO:0010498,GO:0010556,GO:0010557,GO:0010604,GO:0010628,GO:0019005,GO:0019219,GO:0019222,GO:0019538,GO:0019941,GO:0030163,GO:…	-	-	F-box only protein 28	F-box,F-box-like	F-box only protein 28 OS=Bos taurus OX=9913 GN=FBXO28 PE=2 SV=1	10.4043	10.3586	24.8853	27.1578	0.624753	18.4338	14.7108	15.5302	9.82189	30.9581	18.5428	7.64121	19.814	32.9846	12.3786	29.8695	32.8159	9.33962	20.1846	24.5857
160	IAP
161	IAP1	MSAL00291	GO:0000003,GO:0000022,GO:0000070,GO:0000075,GO:0000086,GO:0000226,GO:0000228,GO:0000278,GO:0000280,GO:0000281,GO:0000775,GO:0000776,GO:0000777,GO:0000779,GO:0000793,GO:0000819,GO:0000910,GO:0000912,GO:0000915,GO:0001944,GO:0002791,GO:0003008,GO:0003674,GO:0003824,GO:0004842,GO:0004857,GO:0004866,GO:0004869,GO:0005102,GO:0005488,GO:0005515,GO:0005575,GO:0005622,GO:0005623,GO:0005634,GO:0005654,GO:…	ko01524,ko04210,ko04215,ko04390,ko05161,ko05200,ko05210,map01524,map04210,map04215,map04390,map05161,map05200,map05210	Apoptosis inhibitor IAP1 and related BIR domain proteins	baculoviral IAP repeat-containing protein 5	BIR	Baculoviral IAP repeat-containing protein 5.2-A OS=Xenopus laevis OX=8355 GN=birc5.2-a PE=1 SV=1	2.86099	5.02811	21.3289	25.7908	78.7397	37.1918	7.39628	8.13045	11.1986	55.1514	22.244	6.15298	18.5416	46.3782	14.9901	47.4671	52.8835	11.2234	34.5107	45.7546
162	IAP2	MSAL03311	GO:0000003,GO:0000209,GO:0000922,GO:0001701,GO:0001890,GO:0001892,GO:0003006,GO:0003674,GO:0003824,GO:0004842,GO:0004857,GO:0004866,GO:0004869,GO:0005575,GO:0005622,GO:0005623,GO:0005737,GO:0005768,GO:0005794,GO:0005802,GO:0005815,GO:0005819,GO:0005856,GO:0006464,GO:0006468,GO:0006508,GO:0006511,GO:0006793,GO:0006796,GO:0006807,GO:0006950,GO:0007154,GO:0007275,GO:0007276,GO:0007281,GO:0007283,GO:…	ko04120,ko04214,ko04215,map04120,map04214,map04215	Ubiquitin-conjugating enzyme	baculoviral IAP repeat-containing protein 6 isoform X1	BIR,BIRC6,UQ_con	Baculoviral IAP repeat-containing protein 6 OS=Homo sapiens OX=9606 GN=BIRC6 PE=1 SV=2	12.0545	11.9286	23.8206	19.2714	9.31079	18.8103	7.64472	17.765	8.56783	26.8384	15.8277	6.78747	17.1438	32.4689	10.3926	26.3856	29.5689	9.30391	20.4563	23.9239
163	IAP3	MSAL07347	GO:0003674,GO:0005488,GO:0005515,GO:0005575,GO:0005622,GO:0005623,GO:0005634,GO:0005654,GO:0005681,GO:0005737,GO:0008150,GO:0010941,GO:0016604,GO:0016607,GO:0017134,GO:0019838,GO:0031974,GO:0031981,GO:0032991,GO:0042981,GO:0043066,GO:0043067,GO:0043069,GO:0043226,GO:0043227,GO:0043229,GO:0043231,GO:0043233,GO:0044422,GO:0044424,GO:0044428,GO:0044446,GO:0044451,GO:0044464,GO:0048519,GO:0048523,GO:…	-	Apoptosis inhibitor 5/fibroblast growth factor 2-interacting factor 2, and related proteins	apoptosis inhibitor 5, partial	API5	Apoptosis inhibitor 5 OS=Homo sapiens OX=9606 GN=API5 PE=1 SV=3	78.0896	125.329	71.0458	75.0527	106.027	102.068	11.9256	22.3345	32.7545	131.142	62.1601	29.1673	77.6084	111.263	51.9132	116.454	137.332	40.2803	99.5441	114.211
164	IKK
165	IKK	MSAL08257	GO:0000165,GO:0000166,GO:0000302,GO:0001101,GO:0001666,GO:0001702,GO:0001756,GO:0001757,GO:0001776,GO:0001782,GO:0001817,GO:0001819,GO:0001959,GO:0002009,GO:0002011,GO:0002028,GO:0002218,GO:0002220,GO:0002221,GO:0002223,GO:0002224,GO:0002225,GO:0002230,GO:0002237,GO:0002252,GO:0002253,GO:0002260,GO:0002376,GO:0002429,GO:0002474,GO:0002478,GO:0002479,GO:0002520,GO:0002521,GO:0002573,GO:0002682,GO:…	ko01523,ko04010,ko04014,ko04062,ko04064,ko04068,ko04150,ko04151,ko04210,ko04380,ko04620,ko04621,ko04622,ko04623,ko04624,ko04657,ko04658,ko04659,ko04660,ko04662,ko04668,ko04722,ko04910,ko04920,ko04930,ko04931,ko04932,ko05120,ko05131,ko05142,ko05145,ko05160,ko05161,ko05162,ko05164,ko05165,ko05166,ko05167,ko05168,ko05169,ko05200,ko05206,ko05212,ko05215,ko05220,ko05221,ko05222,ko05418,map01523,map040…	TANK binding protein kinase TBK1	inhibitor of nuclear factor kappa-B kinase subunit alpha-like isoform X1	IKKbetaNEMObind,Pkinase	Inhibitor of nuclear factor kappa-B kinase subunit alpha OS=Danio rerio OX=7955 GN=chuk PE=1 SV=1	20.6833	27.9458	19.4244	14.2398	10.7046	37.1369	22.7302	25.578	15.4895	41.0764	28.9539	13.8134	21.9263	38.8172	30.0003	39.9874	43.7146	25.8619	34.618	42.3591
166	IMD
167	IMD1	MSAL00506	GO:0003674,GO:0005488,GO:0005543,GO:0005575,GO:0005622,GO:0005623,GO:0005737,GO:0005829,GO:0005856,GO:0006996,GO:0007010,GO:0007015,GO:0007154,GO:0007165,GO:0007166,GO:0007167,GO:0007169,GO:0008064,GO:0008150,GO:0008286,GO:0008289,GO:0009719,GO:0009725,GO:0009987,GO:0010033,GO:0010243,GO:0010638,GO:0015629,GO:0016043,GO:0022607,GO:0023052,GO:0030029,GO:0030030,GO:0030031,GO:0030036,GO:0030832,GO:…	ko04520,ko04810,map04520,map04810	Alpha-1,2 glucosyltransferase/transcriptional activator	brain-specific angiogenesis inhibitor 1-associated protein 2-like, partial	IMD,SH3_1,SH3_9	Brain-specific angiogenesis inhibitor 1-associated protein 2 OS=Rattus norvegicus OX=10116 GN=Baiap2 PE=1 SV=1	17.5833	18.2745	9.77314	14.6948	4.14038	27.0123	47.3041	38.3075	8.85872	14.0372	6.31336	10.3403	11.3729	4.245	10.5707	7.84333	2.00082	14.8754	9.73484	5.02002
168	IMD2	MSAL03725	GO:0000003,GO:0001667,GO:0002064,GO:0002065,GO:0002066,GO:0003006,GO:0003674,GO:0005488,GO:0005515,GO:0005543,GO:0005575,GO:0006928,GO:0007276,GO:0007281,GO:0007292,GO:0007297,GO:0007298,GO:0008150,GO:0008289,GO:0008354,GO:0009888,GO:0009987,GO:0010631,GO:0016043,GO:0016477,GO:0017124,GO:0019904,GO:0019953,GO:0022412,GO:0022414,GO:0022607,GO:0030030,GO:0030031,GO:0030100,GO:0030154,GO:0030707,GO:…	-	-	metastasis suppressor protein 1 isoform X1	IMD	Protein MTSS 2 OS=Mus musculus OX=10090 GN=Mtss2 PE=1 SV=1	14.0485	23.7295	15.6377	9.56974	5.27836	39.7743	10.5747	15.78	7.59341	22.2101	12.5492	5.99312	16.9527	23.2803	9.26539	27.2709	29.4215	6.25206	18.4336	19.4139
169	TAK (associated binding protein)
170	TAK1	MSAL02846	GO:0000003,GO:0000902,GO:0000904,GO:0001501,GO:0001558,GO:0001568,GO:0001654,GO:0001704,GO:0001707,GO:0001890,GO:0001893,GO:0001932,GO:0001934,GO:0001935,GO:0001936,GO:0001938,GO:0001944,GO:0001945,GO:0001946,GO:0001974,GO:0002062,GO:0002063,GO:0003002,GO:0003006,GO:0003007,GO:0003008,GO:0003013,GO:0003018,GO:0003073,GO:0003085,GO:0003148,GO:0003151,GO:0003158,GO:0003170,GO:0003171,GO:0003174,GO:…	ko04060,ko04350,ko04360,ko04390,ko04550,ko05206,ko05418,map04060,map04350,map04360,map04390,map04550,map05206,map05418	Transforming growth factor beta/activin receptor subfamily of serine/threonine kinases	activin receptor type-2A	Activin_recp,Pkinase,Pkinase_Tyr	Bone morphogenetic protein receptor type-2 OS=Homo sapiens OX=9606 GN=BMPR2 PE=1 SV=2	4.03046	4.59611	13.6284	9.36216	2.29215	8.69812	2.486	10.9866	3.12813	9.97704	5.78253	2.04039	5.68204	8.48927	3.24621	11.9469	13.0022	2.30289	8.17436	9.16275
171	TAK2	MSAL09691	GO:0000003,GO:0000122,GO:0000902,GO:0000904,GO:0001501,GO:0001568,GO:0001654,GO:0001655,GO:0001700,GO:0001702,GO:0001704,GO:0001707,GO:0001745,GO:0001763,GO:0001817,GO:0001818,GO:0001822,GO:0001932,GO:0001934,GO:0001944,GO:0001945,GO:0001946,GO:0001974,GO:0002009,GO:0002119,GO:0002164,GO:0002376,GO:0002682,GO:0002684,GO:0002790,GO:0003002,GO:0003006,GO:0003156,GO:0003158,GO:0003674,GO:0003824,GO:…	ko04060,ko04350,ko04550,ko05418,map04060,map04350,map04550,map05418	Transforming growth factor beta/activin receptor subfamily of serine/threonine kinases	activin receptor type-2A	Activin_recp,Pkinase,Pkinase_Tyr	Activin receptor type-2A OS=Xenopus laevis OX=8355 GN=acvr2a PE=2 SV=1	9.40602	6.62214	5.36256	4.75551	3.75553	3.38759	1.89734	4.49458	2.38203	6.43517	4.29387	2.17597	5.99691	5.76404	3.34356	7.97828	10.2079	2.94926	5.10426	5.03161
172	Ubc (ubiquitin-conjugating factor)
173	Ubc1	MSAL00068	GO:0000209,GO:0003674,GO:0003824,GO:0004842,GO:0005488,GO:0005515,GO:0005575,GO:0005622,GO:0005623,GO:0005634,GO:0005654,GO:0005730,GO:0005737,GO:0006464,GO:0006508,GO:0006511,GO:0006513,GO:0006515,GO:0006807,GO:0006950,GO:0008150,GO:0008152,GO:0009056,GO:0009057,GO:0009987,GO:0010033,GO:0010498,GO:0016567,GO:0016740,GO:0019538,GO:0019787,GO:0019899,GO:0019941,GO:0030163,GO:0031625,GO:0031974,GO:…	ko04120,map04120	Ubiquitin conjugating enzyme	ubiquitin-conjugating enzyme E2 W	UQ_con	Ubiquitin-conjugating enzyme E2 W OS=Xenopus tropicalis OX=8364 GN=ube2w PE=2 SV=1	55.7174	64.8773	79.8202	61.9804	102.012	107.919	51.6377	80.1568	53.8626	98.9611	82.2046	50.8601	63.1024	80.3812	57.5526	81.7774	84.4339	41.2582	68.3426	72.9093
174	Ubc2	MSAL01066	GO:0000003,GO:0001817,GO:0003006,GO:0003674,GO:0003824,GO:0004842,GO:0005488,GO:0005515,GO:0005575,GO:0005622,GO:0005623,GO:0005737,GO:0006464,GO:0006486,GO:0006487,GO:0006508,GO:0006511,GO:0006807,GO:0006950,GO:0007276,GO:0007281,GO:0007283,GO:0007286,GO:0008150,GO:0008152,GO:0009056,GO:0009057,GO:0009058,GO:0009059,GO:0009100,GO:0009101,GO:0009889,GO:0009892,GO:0009894,GO:0009895,GO:0009987,GO:…	ko04120,ko04141,ko05012,map04120,map04141,map05012	Non-canonical ubiquitin conjugating enzyme 1	ubiquitin-conjugating enzyme E2 J1	UQ_con	Ubiquitin-conjugating enzyme E2 J1 OS=Homo sapiens OX=9606 GN=UBE2J1 PE=1 SV=2	17.2218	20.6354	13.7071	11.2925	16.265	21.549	11.0226	43.7336	18.1841	53.9181	32.1304	20.7681	51.7667	49.0717	21.5553	50.1345	61.5122	18.7192	40.5842	50.4636
175	Ubc3	MSAL00521	GO:0000209,GO:0001932,GO:0001934,GO:0001959,GO:0001961,GO:0002682,GO:0002684,GO:0003674,GO:0003824,GO:0004842,GO:0005488,GO:0005515,GO:0005575,GO:0005622,GO:0005623,GO:0005634,GO:0005737,GO:0005829,GO:0006464,GO:0006508,GO:0006511,GO:0006807,GO:0006915,GO:0006950,GO:0007154,GO:0007165,GO:0008150,GO:0008152,GO:0008219,GO:0009056,GO:0009057,GO:0009893,GO:0009894,GO:0009966,GO:0009967,GO:0009987,GO:…	ko04120,map04120	Ubiquitin-protein ligase	ubiquitin-conjugating enzyme E2-22 kDa	UBA,UQ_con	Ubiquitin-conjugating enzyme E2-22 kDa OS=Drosophila melanogaster OX=7227 GN=Ubc4 PE=1 SV=2	77.4691	53.8466	89.4087	76.9101	110.969	91.4177	44.6134	211.326	86.433	190.432	139.786	69.4533	89.8059	174.483	82.0687	156.302	178.512	63.2521	125.913	165.866
176	Ubc4	MSAL01497	GO:0000209,GO:0000726,GO:0000729,GO:0003674,GO:0003824,GO:0004842,GO:0005488,GO:0005515,GO:0005575,GO:0005622,GO:0005623,GO:0005634,GO:0005654,GO:0005737,GO:0006139,GO:0006259,GO:0006281,GO:0006282,GO:0006301,GO:0006302,GO:0006303,GO:0006464,GO:0006725,GO:0006807,GO:0006950,GO:0006974,GO:0007275,GO:0007399,GO:0008150,GO:0008152,GO:0008283,GO:0009893,GO:0009894,GO:0009896,GO:0009987,GO:0010604,GO:…	ko04624,map04624	Ubiquitin-conjugating enzyme E2	ubiquitin-conjugating enzyme E2 variant 2	UQ_con	Ubiquitin-conjugating enzyme E2 variant 1 OS=Bos taurus OX=9913 GN=UBE2V1 PE=2 SV=1	302.145	332.439	246.943	207.641	334.458	297.847	129.861	141.292	115.394	289.588	192.423	99.2909	187.258	219.773	149.766	232.654	249.127	122.119	226.826	232.352
177	Ubc5	MSAL02650	GO:0000209,GO:0003674,GO:0003824,GO:0004842,GO:0005488,GO:0005515,GO:0005575,GO:0005622,GO:0005623,GO:0005737,GO:0005829,GO:0006464,GO:0006508,GO:0006511,GO:0006807,GO:0008150,GO:0008152,GO:0009056,GO:0009057,GO:0009987,GO:0010498,GO:0016567,GO:0016740,GO:0019538,GO:0019787,GO:0019899,GO:0019941,GO:0030163,GO:0031625,GO:0032446,GO:0036211,GO:0043161,GO:0043170,GO:0043412,GO:0043632,GO:0044237,GO:…	ko04120,map04120	Ubiquitin-protein ligase	ubiquitin-conjugating enzyme E2 H	UQ_con	Ubiquitin-conjugating enzyme E2 H OS=Bos taurus OX=9913 GN=UBE2H PE=2 SV=1	45.5417	26.3943	83.3463	75.9902	1.23835	42.1425	31.1956	40.6157	30.5728	40.5663	42.0336	24.1214	35.859	48.3747	34.0808	42.7147	37.8305	26.334	38.469	39.7038
178	Ubc6	MSAL03447	GO:0000151,GO:0000152,GO:0000209,GO:0000278,GO:0000280,GO:0003674,GO:0003824,GO:0004842,GO:0005488,GO:0005515,GO:0005575,GO:0005622,GO:0005623,GO:0005634,GO:0005654,GO:0005680,GO:0005737,GO:0005829,GO:0005886,GO:0006464,GO:0006508,GO:0006511,GO:0006807,GO:0006996,GO:0007049,GO:0007088,GO:0007096,GO:0007346,GO:0008150,GO:0008152,GO:0009056,GO:0009057,GO:0009893,GO:0009894,GO:0009896,GO:0009987,GO:…	ko04120,map04120	Ubiquitin-protein ligase	ubiquitin-conjugating enzyme E2 C	UQ_con	Ubiquitin-conjugating enzyme E2 C OS=Drosophila melanogaster OX=7227 GN=vih PE=1 SV=1	10.6775	15.0328	45.4709	52.8068	35.1414	46.8101	16.1145	88.3051	35.973	141.097	61.2586	27.3483	53.2472	127.53	49.0498	120.295	141.288	32.8581	82.6806	113.844
179	Ubc7	MSAL04197	GO:0000082,GO:0000209,GO:0000278,GO:0003674,GO:0003824,GO:0004842,GO:0005488,GO:0005515,GO:0005575,GO:0005622,GO:0005623,GO:0005634,GO:0005654,GO:0005737,GO:0005829,GO:0006139,GO:0006259,GO:0006260,GO:0006261,GO:0006270,GO:0006464,GO:0006508,GO:0006511,GO:0006513,GO:0006725,GO:0006807,GO:0007049,GO:0008150,GO:0008152,GO:0009056,GO:0009057,GO:0009058,GO:0009059,GO:0009966,GO:0009968,GO:0009987,GO:…	ko04120,ko05168,map04120,map05168	Ubiquitin-protein ligase	ubiquitin-conjugating enzyme E2 R2	UQ_con	Ubiquitin-conjugating enzyme E2 R2 OS=Homo sapiens OX=9606 GN=UBE2R2 PE=1 SV=1	78.9279	100.91	164.444	165.348	6.03453	94.1788	64.5608	59.2115	49.3226	54.7545	79.8311	38.3122	54.3286	54.9808	30.4923	48.1395	47.9976	31.4019	41.2864	50.2218
180	Ubc8	MSAL04601	GO:0000151,GO:0000165,GO:0000187,GO:0000209,GO:0000724,GO:0000725,GO:0000726,GO:0000729,GO:0001650,GO:0001932,GO:0001934,GO:0002218,GO:0002221,GO:0002253,GO:0002376,GO:0002429,GO:0002682,GO:0002684,GO:0002753,GO:0002757,GO:0002758,GO:0002764,GO:0002768,GO:0003674,GO:0003824,GO:0004842,GO:0005488,GO:0005515,GO:0005575,GO:0005622,GO:0005623,GO:0005634,GO:0005654,GO:0005730,GO:0005737,GO:0005829,GO:…	ko04120,ko04624,map04120,map04624	Ubiquitin-protein ligase	ubiquitin-conjugating enzyme E2 N	UQ_con	Ubiquitin-conjugating enzyme E2 N OS=Drosophila melanogaster OX=7227 GN=ben PE=1 SV=1	16.1072	19.9615	23.6822	21.9415	7.82463	31.7515	16.5688	119.157	16.2019	44.2968	32.9264	17.7847	32.1187	47.7849	19.178	43.9319	57.408	13.094	29.8521	37.2827
181	Ubc9	MSAL05061	GO:0000151,GO:0000209,GO:0003674,GO:0003824,GO:0004842,GO:0005488,GO:0005515,GO:0005575,GO:0005622,GO:0005623,GO:0005737,GO:0005783,GO:0005789,GO:0006464,GO:0006508,GO:0006511,GO:0006807,GO:0006950,GO:0008150,GO:0008152,GO:0009056,GO:0009057,GO:0009987,GO:0010033,GO:0010243,GO:0010498,GO:0012505,GO:0016020,GO:0016567,GO:0016740,GO:0019538,GO:0019787,GO:0019899,GO:0019941,GO:0030163,GO:0030433,GO:…	ko04120,ko04141,ko05012,map04120,map04141,map05012	Ubiquitin-protein ligase	ubiquitin-conjugating enzyme E2 J2	UQ_con	Ubiquitin-conjugating enzyme E2 J2 OS=Homo sapiens OX=9606 GN=UBE2J2 PE=1 SV=3	56.0632	51.8057	78.1431	77.0721	67.1656	106.595	32.3375	51.4355	32.1996	85.4555	46.8905	35.0043	71.4156	74.7572	33.3514	66.7778	74.767	28.8786	61.3264	66.133
182	Ubc10	MSAL07471	GO:0000151,GO:0000209,GO:0003674,GO:0003824,GO:0004842,GO:0005575,GO:0005622,GO:0005623,GO:0005634,GO:0005654,GO:0005737,GO:0005829,GO:0006325,GO:0006464,GO:0006508,GO:0006511,GO:0006513,GO:0006807,GO:0006950,GO:0006974,GO:0006996,GO:0007346,GO:0008150,GO:0008152,GO:0009056,GO:0009057,GO:0009987,GO:0010390,GO:0010498,GO:0010564,GO:0010876,GO:0016043,GO:0016567,GO:0016569,GO:0016570,GO:0016574,GO:…	ko04120,map04120	Ubiquitin-protein ligase	ubiquitin-conjugating enzyme E2-24 kDa isoform X2	UQ_con	Ubiquitin-conjugating enzyme E2-24 kDa OS=Drosophila melanogaster OX=7227 GN=Ubc2 PE=2 SV=1	352.032	424.034	320.203	290.991	204.72	273.131	104.862	222.353	104.983	271.212	151.972	86.662	181.663	232.618	144.118	245.773	232.591	138.56	245.062	223.729
183	Ubc11	MSAL08226	GO:0000151,GO:0000152,GO:0000209,GO:0000278,GO:0000280,GO:0003674,GO:0003824,GO:0004842,GO:0005488,GO:0005515,GO:0005575,GO:0005622,GO:0005623,GO:0005634,GO:0005654,GO:0005680,GO:0005737,GO:0005829,GO:0006464,GO:0006508,GO:0006511,GO:0006807,GO:0006996,GO:0007049,GO:0008150,GO:0008152,GO:0009056,GO:0009057,GO:0009893,GO:0009987,GO:0010458,GO:0010498,GO:0010604,GO:0010992,GO:0010994,GO:0016043,GO:…	ko04120,map04120	Ubiquitin-protein ligase	ubiquitin-conjugating enzyme E2 S	UQ_con	Ubiquitin-conjugating enzyme E2 S OS=Drosophila virilis OX=7244 GN=GJ15767 PE=3 SV=1	14.8674	14.5823	38.8218	54.0201	33.7415	45.2105	17.9241	68.3225	14.897	54.9732	27.8558	13.0275	28.3752	56.4105	25.1194	47.6984	52.2012	18.0303	36.1615	43.5448
184	Ubc12	MSAL08931	GO:0000003,GO:0000018,GO:0000151,GO:0000209,GO:0000226,GO:0000228,GO:0000280,GO:0000422,GO:0000785,GO:0000790,GO:0000792,GO:0000803,GO:0001578,GO:0001666,GO:0001701,GO:0001741,GO:0001932,GO:0001933,GO:0002039,GO:0003006,GO:0003674,GO:0003824,GO:0004842,GO:0005488,GO:0005515,GO:0005575,GO:0005622,GO:0005623,GO:0005634,GO:0005654,GO:0005657,GO:0005694,GO:0005737,GO:0005829,GO:0006139,GO:0006259,GO:…	ko04120,map04120	Ubiquitin-protein ligase	PREDICTED: ubiquitin-conjugating enzyme E2-17 kDa	UQ_con	Ubiquitin-conjugating enzyme E2-17 kDa OS=Drosophila melanogaster OX=7227 GN=Ubc6 PE=2 SV=2	61.4971	57.7932	119.67	118.164	43.5751	142.684	64.5366	221.147	119.147	139.122	135.225	124.731	108.264	189.559	83.0595	105	122.261	63.4703	84.9232	108.647
185	Ubc13	MSAL09489	GO:0000003,GO:0000209,GO:0001967,GO:0002790,GO:0003674,GO:0003824,GO:0004842,GO:0005575,GO:0005622,GO:0005623,GO:0005634,GO:0005737,GO:0005829,GO:0006464,GO:0006807,GO:0006810,GO:0007154,GO:0007267,GO:0007275,GO:0007565,GO:0007566,GO:0007610,GO:0007617,GO:0007618,GO:0007631,GO:0008104,GO:0008150,GO:0008152,GO:0009306,GO:0009566,GO:0009914,GO:0009987,GO:0010817,GO:0015031,GO:0015833,GO:0016567,GO:…	ko04120,map04120	Predicted ubiquitin-conjugating enzyme	ubiquitin-conjugating enzyme E2 Q1 isoform X2	RWD,UQ_con	Ubiquitin-conjugating enzyme E2 Q1 OS=Mus musculus OX=10090 GN=Ube2q1 PE=1 SV=2	77.9915	93.9072	214.203	205.241	49.6171	177.278	67.1698	137.887	70.8055	189.416	108.432	55.4888	112.807	179.12	80.2745	195.647	225.39	56.2326	141.067	163.213
186	Ubc14	MSAL12569	GO:0000151,GO:0000209,GO:0003674,GO:0003712,GO:0003713,GO:0003824,GO:0004842,GO:0005488,GO:0005515,GO:0005575,GO:0005622,GO:0005623,GO:0005634,GO:0005654,GO:0005737,GO:0005829,GO:0006355,GO:0006464,GO:0006508,GO:0006511,GO:0006807,GO:0007049,GO:0008150,GO:0008152,GO:0008283,GO:0009056,GO:0009057,GO:0009719,GO:0009725,GO:0009889,GO:0009891,GO:0009893,GO:0009987,GO:0010033,GO:0010468,GO:0010556,GO:…	ko04120,ko05012,map04120,map05012	Ubiquitin-protein ligase	ubiquitin-conjugating enzyme E2 L3	UQ_con	Ubiquitin-conjugating enzyme E2 L3 OS=Bos taurus OX=9913 GN=UBE2L3 PE=2 SV=1	392.617	430.786	526.904	453.175	482.274	541.29	246.022	429.53	234.899	462.631	349.859	228.022	374.928	411.005	224.178	358.727	342.504	198.708	328.942	314.925
187	Ubc15	MSAL12657	GO:0000209,GO:0003674,GO:0003824,GO:0004842,GO:0005488,GO:0005515,GO:0005575,GO:0005622,GO:0005623,GO:0005737,GO:0005829,GO:0006464,GO:0006508,GO:0006511,GO:0006807,GO:0008150,GO:0008152,GO:0009056,GO:0009057,GO:0009987,GO:0016567,GO:0016740,GO:0019538,GO:0019787,GO:0019899,GO:0019941,GO:0030163,GO:0031625,GO:0032446,GO:0036211,GO:0043170,GO:0043412,GO:0043632,GO:0044237,GO:0044238,GO:0044248,GO:…	ko04120,ko04141,ko05012,map04120,map04141,map05012	Ubiquitin-protein ligase	ubiquitin-conjugating enzyme E2 G1, partial	UQ_con	Ubiquitin-conjugating enzyme E2 G1 OS=Homo sapiens OX=9606 GN=UBE2G1 PE=1 SV=3	69.6867	60.0698	376.587	400.09	211.938	226.07	70.9847	247.82	148.994	266.807	210.787	130.786	187.915	275.539	103.099	213.097	234.64	78.76	176.673	193.713
188	USP
189	USP1	MSAL00137	GO:0000323,GO:0001654,GO:0001745,GO:0001751,GO:0001754,GO:0001932,GO:0001933,GO:0003674,GO:0003824,GO:0004175,GO:0004197,GO:0004843,GO:0005488,GO:0005515,GO:0005575,GO:0005622,GO:0005623,GO:0005634,GO:0005654,GO:0005737,GO:0005764,GO:0005773,GO:0005829,GO:0006355,GO:0006464,GO:0006508,GO:0006511,GO:0006807,GO:0006950,GO:0007275,GO:0007399,GO:0007423,GO:0008150,GO:0008152,GO:0008233,GO:0008234,GO:…	-	Ubiquitin-specific protease UBP14	ubiquitin carboxyl-terminal hydrolase 5	UBA,UCH,UCH_1,zf-UBP	Ubiquitin carboxyl-terminal hydrolase 5 OS=Homo sapiens OX=9606 GN=USP5 PE=1 SV=2	29.444	22.0004	47.1967	44.9213	52.744	50.0951	15.4704	38.6345	13.3186	45.3353	27.5038	11.7776	31.2342	39.8129	13.5625	33.5631	36.9577	12.0275	27.3762	29.8287
190	USP2	MSAL01585	GO:0000151,GO:0000578,GO:0001558,GO:0001654,GO:0001745,GO:0003002,GO:0003674,GO:0003824,GO:0004843,GO:0005488,GO:0005515,GO:0005575,GO:0005622,GO:0005623,GO:0005634,GO:0005654,GO:0005737,GO:0006139,GO:0006259,GO:0006281,GO:0006284,GO:0006355,GO:0006464,GO:0006508,GO:0006725,GO:0006807,GO:0006950,GO:0006974,GO:0007275,GO:0007346,GO:0007350,GO:0007351,GO:0007389,GO:0007423,GO:0008150,GO:0008152,GO:…	-	Putative ubiquitin-specific protease	ubiquitin carboxyl-terminal hydrolase 47	UCH,Ubiquitin_2	Ubiquitin carboxyl-terminal hydrolase 47 OS=Gallus gallus OX=9031 GN=USP47 PE=3 SV=1	79.2814	101.008	65.3047	56.3368	6.09979	73.3046	40.9787	55.184	37.919	87.627	69.1684	28.8147	63.4985	92.4099	52.6675	104.294	108.195	42.5417	90.244	89.3418
191	USP3	MSAL01898	GO:0003674,GO:0003824,GO:0004843,GO:0005488,GO:0005515,GO:0006464,GO:0006508,GO:0006807,GO:0008150,GO:0008152,GO:0008233,GO:0008234,GO:0009892,GO:0009894,GO:0009895,GO:0009987,GO:0010605,GO:0010941,GO:0016579,GO:0016787,GO:0019222,GO:0019538,GO:0019783,GO:0030162,GO:0031323,GO:0031324,GO:0031329,GO:0031330,GO:0032268,GO:0032269,GO:0036211,GO:0036459,GO:0042176,GO:0042177,GO:0042981,GO:0043066,GO:…	-	Ubiquitin-specific protease	ubiquitin carboxyl-terminal hydrolase 35	UCH	-	20.6774	26.5976	43.3486	39.2658	18.7497	43.1085	18.0364	55.9134	52.5289	80.2047	51.961	56.1104	50.9171	114.533	42.6758	71.9395	86.8379	39.0183	55.6308	71.2811
192	USP4	MSAL02036	GO:0000731,GO:0002039,GO:0003674,GO:0003824,GO:0004175,GO:0004197,GO:0004843,GO:0005488,GO:0005515,GO:0005575,GO:0005622,GO:0005623,GO:0005634,GO:0005654,GO:0005737,GO:0005768,GO:0005769,GO:0005829,GO:0006139,GO:0006259,GO:0006281,GO:0006301,GO:0006464,GO:0006508,GO:0006725,GO:0006807,GO:0006950,GO:0006974,GO:0007154,GO:0007165,GO:0008150,GO:0008152,GO:0008233,GO:0008234,GO:0008593,GO:0009058,GO:…	ko04139,map04139	Ubiquitin-specific protease	ubiquitin carboxyl-terminal hydrolase 10-B	PAM2,UCH	Ubiquitin carboxyl-terminal hydrolase 10-B OS=Xenopus laevis OX=8355 GN=usp10-b PE=2 SV=1	54.7153	56.8417	78.8866	62.3104	82.4531	74.0261	18.5261	28.4621	45.7264	82.4107	100.651	38.3836	62.0964	79.7536	39.9153	68.7504	76.9286	34.2169	59.1748	64.4885
193	USP5	MSAL03209	GO:0000966,GO:0003674,GO:0003824,GO:0004175,GO:0004197,GO:0004843,GO:0004857,GO:0004866,GO:0005488,GO:0005575,GO:0005622,GO:0005623,GO:0005634,GO:0005737,GO:0005829,GO:0006139,GO:0006396,GO:0006399,GO:0006464,GO:0006508,GO:0006725,GO:0006807,GO:0007154,GO:0007267,GO:0007268,GO:0008033,GO:0008150,GO:0008152,GO:0008192,GO:0008193,GO:0008233,GO:0008234,GO:0009892,GO:0009894,GO:0009895,GO:0009986,GO:…	-	Ubiquitin-specific protease	ubiquitin carboxyl-terminal hydrolase 14	UCH	Ubiquitin carboxyl-terminal hydrolase 14 OS=Mus musculus OX=10090 GN=Usp14 PE=1 SV=3	60.0508	32.9695	79.698	68.415	120.514	85.2147	12.2277	24.8429	33.9107	81.4447	68.3736	23.555	58.6634	75.1231	26.6283	54.9525	62.1173	19.0497	43.2411	49.6416
194	USP6	MSAL07342	GO:0000578,GO:0001662,GO:0002209,GO:0002682,GO:0002684,GO:0003002,GO:0003674,GO:0003824,GO:0004175,GO:0004197,GO:0004843,GO:0005102,GO:0005488,GO:0005515,GO:0005575,GO:0005622,GO:0005623,GO:0005634,GO:0005654,GO:0005737,GO:0005768,GO:0005829,GO:0006464,GO:0006508,GO:0006511,GO:0006807,GO:0006950,GO:0006952,GO:0007275,GO:0007350,GO:0007351,GO:0007389,GO:0007610,GO:0007631,GO:0008150,GO:0008152,GO:…	-	Ubiquitin-specific protease	ubiquitin carboxyl-terminal hydrolase 46	UCH	Ubiquitin carboxyl-terminal hydrolase 46 OS=Rattus norvegicus OX=10116 GN=Usp46 PE=1 SV=2	4.94753	6.82406	9.92429	9.67407	0.809729	7.57796	4.24786	14.9983	4.62424	12.763	6.7805	3.99373	8.94218	12.8611	4.89029	10.8098	12.7457	3.50139	7.02378	10.2982
195	USP7	MSAL09811	GO:0000123,GO:0000124,GO:0000902,GO:0000904,GO:0003674,GO:0003712,GO:0003713,GO:0003824,GO:0004843,GO:0005488,GO:0005515,GO:0005575,GO:0005622,GO:0005623,GO:0005634,GO:0005654,GO:0006325,GO:0006355,GO:0006464,GO:0006508,GO:0006511,GO:0006807,GO:0006928,GO:0006935,GO:0006996,GO:0007154,GO:0007275,GO:0007346,GO:0007399,GO:0007409,GO:0007411,GO:0007412,GO:0008150,GO:0008152,GO:0008233,GO:0008234,GO:…	-	Ubiquitin-specific protease	ubiquitin carboxyl-terminal hydrolase nonstop	UCH,zf-UBP	Ubiquitin carboxyl-terminal hydrolase 22 OS=Danio rerio OX=7955 GN=usp22 PE=2 SV=1	16.1379	15.2956	16.7988	13.7757	35.2237	27.9919	11.2471	25.4161	12.2608	38.3928	61.0697	12.1268	17.2936	34.5402	15.4132	33.6866	41.2605	12.9832	29.6017	32.9643
196	USP8	MSAL09868	GO:0000422,GO:0003674,GO:0003824,GO:0004175,GO:0004197,GO:0004843,GO:0005575,GO:0005622,GO:0005623,GO:0005737,GO:0005739,GO:0005740,GO:0005741,GO:0006464,GO:0006508,GO:0006807,GO:0006914,GO:0006950,GO:0006996,GO:0007005,GO:0008053,GO:0008150,GO:0008152,GO:0008233,GO:0008234,GO:0009056,GO:0009635,GO:0009636,GO:0009892,GO:0009894,GO:0009895,GO:0009987,GO:0010033,GO:0010506,GO:0010507,GO:0010639,GO:…	ko04137,map04137	Ubiquitin-specific protease	ubiquitin carboxyl-terminal hydrolase 30 homolog	UCH	Ubiquitin carboxyl-terminal hydrolase 30 homolog OS=Drosophila melanogaster OX=7227 GN=Usp30 PE=2 SV=1	15.2877	23.9089	17.8782	13.5301	8.50994	14.0683	8.31258	17.1375	8.89145	25.8767	14.2993	8.99083	19.5257	25.1027	10.3482	26.3796	31.0022	8.25478	21.2828	22.0296
197	USP9	MSAL10560	GO:0000278,GO:0003674,GO:0003712,GO:0003713,GO:0003824,GO:0004175,GO:0004197,GO:0004843,GO:0005488,GO:0005515,GO:0005575,GO:0005622,GO:0005623,GO:0005634,GO:0005654,GO:0005737,GO:0006139,GO:0006259,GO:0006281,GO:0006289,GO:0006325,GO:0006355,GO:0006357,GO:0006417,GO:0006448,GO:0006464,GO:0006508,GO:0006725,GO:0006807,GO:0006950,GO:0006974,GO:0006996,GO:0007049,GO:0008150,GO:0008152,GO:0008233,GO:…	-	Ubiquitin-specific protease	ubiquitin carboxyl-terminal hydrolase 16 isoform X1	UCH,zf-UBP	Ubiquitin carboxyl-terminal hydrolase 16 OS=Danio rerio OX=7955 GN=usp16 PE=3 SV=1	10.1071	9.63323	34.1855	33.2706	7.80079	24.7846	9.94374	16.044	10.9013	25.5415	16.847	9.39252	20.1009	32.4372	9.52851	22.9291	25.0655	7.8075	15.1075	17.9513
198	Tab2
199	Tab2-1	MSAL10482	GO:0000003,GO:0000165,GO:0000187,GO:0001932,GO:0001934,GO:0002009,GO:0002218,GO:0002220,GO:0002221,GO:0002223,GO:0002224,GO:0002225,GO:0002230,GO:0002253,GO:0002376,GO:0002429,GO:0002682,GO:0002684,GO:0002697,GO:0002699,GO:0002700,GO:0002702,GO:0002753,GO:0002755,GO:0002757,GO:0002758,GO:0002759,GO:0002760,GO:0002764,GO:0002768,GO:0002784,GO:0002786,GO:0002803,GO:0002805,GO:0002807,GO:0002808,GO:…	ko04010,ko04013,ko04064,ko04214,ko04380,ko04620,ko04621,ko04624,ko04657,ko04668,ko05140,ko05145,ko05162,ko05168,ko05169,map04010,map04013,map04064,map04214,map04380,map04620,map04621,map04624,map04657,map04668,map05140,map05145,map05162,map05168,map05169	-	TGF-beta-activated kinase 1 and MAP3K7-binding protein 2 isoform X2	CUE,zf-RanBP	TGF-beta-activated kinase 1 and MAP3K7-binding protein 2 OS=Mus musculus OX=10090 GN=Tab2 PE=1 SV=1	46.4652	43.7378	58.2209	41.9761	6.78561	28.9383	17.3275	28.4417	44.745	47.6345	65.7559	52.4039	34.5862	55.7503	65.539	35.1846	49.9766	54.8656	35.2862	42.8189
200	Tab2-2	MSAL10483	GO:0000003,GO:0000165,GO:0000187,GO:0001932,GO:0001934,GO:0002009,GO:0002218,GO:0002220,GO:0002221,GO:0002223,GO:0002224,GO:0002225,GO:0002230,GO:0002253,GO:0002376,GO:0002429,GO:0002682,GO:0002684,GO:0002697,GO:0002699,GO:0002700,GO:0002702,GO:0002753,GO:0002755,GO:0002757,GO:0002758,GO:0002759,GO:0002760,GO:0002764,GO:0002768,GO:0002784,GO:0002786,GO:0002803,GO:0002805,GO:0002807,GO:0002808,GO:…	ko04010,ko04013,ko04064,ko04214,ko04380,ko04620,ko04621,ko04624,ko04657,ko04668,ko05140,ko05145,ko05162,ko05168,ko05169,map04010,map04013,map04064,map04214,map04380,map04620,map04621,map04624,map04657,map04668,map05140,map05145,map05162,map05168,map05169	-	TGF-beta-activated kinase 1 and MAP3K7-binding protein 2 isoform X2	CUE,zf-RanBP	-	38.7429	36.3527	55.124	35.8452	5.484	32.0528	22.0186	35.1104	42.7393	41.0458	69.4612	51.6662	35.6704	52.5903	67.3208	35.7161	44.5142	52.0952	32.3398	43.8203
201	Toll pathway
202	cactin
203	cactin	MSAL03003	GO:0000003,GO:0000375,GO:0000377,GO:0000398,GO:0000578,GO:0001654,GO:0001817,GO:0001818,GO:0001932,GO:0001933,GO:0001959,GO:0001960,GO:0002237,GO:0002682,GO:0002683,GO:0002831,GO:0002832,GO:0003002,GO:0003006,GO:0003407,GO:0003674,GO:0003676,GO:0003723,GO:0005488,GO:0005515,GO:0005575,GO:0005622,GO:0005623,GO:0005634,GO:0005654,GO:0005681,GO:0005737,GO:0005829,GO:0006139,GO:0006355,GO:0006396,GO:…	-		Cactin	cactin	CactinC_cactus,Cactin_mid	16.7934	15.4087	15.9797	15.1954	16.8002	17.3026	3.79356	9.1875	10.7668	42.911	17.0535	11.7082	25.2829	48.7913	17.5181	55.3097	72.225	15.2323	35.1002	41.6562
204	dorsal
205	dorsal1	MSAL02069	GO:0000003,GO:0000122,GO:0000737,GO:0000976,GO:0000977,GO:0000980,GO:0000981,GO:0000982,GO:0001012,GO:0001067,GO:0001077,GO:0001158,GO:0001205,GO:0001228,GO:0001703,GO:0001704,GO:0001705,GO:0001707,GO:0001708,GO:0001710,GO:0001712,GO:0001715,GO:0001816,GO:0001817,GO:0001818,GO:0001819,GO:0002164,GO:0002165,GO:0002225,GO:0002376,GO:0002440,GO:0002520,GO:0002682,GO:0002684,GO:0002697,GO:0002699,GO:…	ko01523,ko04010,ko04014,ko04024,ko04062,ko04064,ko04066,ko04071,ko04137,ko04151,ko04210,ko04211,ko04218,ko04380,ko04620,ko04621,ko04622,ko04623,ko04624,ko04657,ko04658,ko04659,ko04660,ko04662,ko04668,ko04722,ko04917,ko04920,ko04926,ko04931,ko04932,ko04933,ko05030,ko05120,ko05131,ko05132,ko05133,ko05134,ko05140,ko05142,ko05145,ko05146,ko05152,ko05160,ko05161,ko05162,ko05164,ko05165,ko05166,ko05167…		-	embryonic polarity protein dorsal-like	RHD_DNA_bind,RHD_dimer	0	0	0	0	0	0	0	0	0.522443	4.01879	0.54191	0.180052	1.52405	3.87965	1.84041	5.88157	5.84441	0.600436	2.28012	3.84049
206	dorsal2	MSAL06527	GO:0000003,GO:0000122,GO:0000737,GO:0000976,GO:0000977,GO:0000980,GO:0000981,GO:0000982,GO:0001012,GO:0001067,GO:0001077,GO:0001158,GO:0001205,GO:0001228,GO:0001703,GO:0001704,GO:0001705,GO:0001707,GO:0001708,GO:0001710,GO:0001712,GO:0001715,GO:0001816,GO:0001817,GO:0001818,GO:0001819,GO:0002164,GO:0002165,GO:0002225,GO:0002376,GO:0002440,GO:0002520,GO:0002682,GO:0002684,GO:0002697,GO:0002699,GO:…	ko01523,ko04010,ko04014,ko04024,ko04062,ko04064,ko04066,ko04071,ko04137,ko04151,ko04210,ko04211,ko04218,ko04380,ko04620,ko04621,ko04622,ko04623,ko04624,ko04657,ko04658,ko04659,ko04660,ko04662,ko04668,ko04722,ko04917,ko04920,ko04926,ko04931,ko04932,ko04933,ko05030,ko05120,ko05131,ko05132,ko05133,ko05134,ko05140,ko05142,ko05145,ko05146,ko05152,ko05160,ko05161,ko05162,ko05164,ko05165,ko05166,ko05167…		-	embryonic polarity protein dorsal-like isoform X2	RHD_DNA_bind,RHD_dimer	20.5814	22.0397	35.556	30.6651	17.7268	44.9979	15.113	11.2585	26.3741	44.6412	33.9004	22.9537	38.4479	40.001	31.4821	49.3357	49.5317	28.5001	37.912	43.2177
207	dorsal3	MSAL07568	GO:0000003,GO:0000578,GO:0001501,GO:0001503,GO:0001649,GO:0001655,GO:0001667,GO:0001702,GO:0001703,GO:0001704,GO:0001707,GO:0001756,GO:0001947,GO:0002009,GO:0002053,GO:0002165,GO:0002376,GO:0002520,GO:0003002,GO:0003006,GO:0003007,GO:0003143,GO:0003674,GO:0005488,GO:0005515,GO:0005518,GO:0005539,GO:0005575,GO:0005576,GO:0005615,GO:0005623,GO:0005886,GO:0006355,GO:0006357,GO:0006928,GO:0007154,GO:…	ko04350,map04350		-	dorsal-ventral patterning protein Sog	CHRD,VWC	20.9655	13.4931	16.988	18.4542	3.99977	29.0337	15.5995	9.01976	8.30051	15.1025	11.6667	7.50356	20.3539	9.03993	7.64704	10.6908	10.1688	11.9108	19.7242	12.6024
208	dorsal4	MSAL07569	GO:0000003,GO:0000578,GO:0001501,GO:0001503,GO:0001649,GO:0001655,GO:0001667,GO:0001702,GO:0001703,GO:0001704,GO:0001707,GO:0001756,GO:0001947,GO:0002009,GO:0002053,GO:0002165,GO:0002376,GO:0002520,GO:0003002,GO:0003006,GO:0003007,GO:0003143,GO:0003674,GO:0005488,GO:0005515,GO:0005518,GO:0005539,GO:0005575,GO:0005576,GO:0005615,GO:0005623,GO:0005886,GO:0006355,GO:0006357,GO:0006928,GO:0007154,GO:…	ko04350,map04350		-	dorsal-ventral patterning protein Sog	CHRD,VWC	16.2405	11.7959	12.2908	15.0996	0.769375	17.634	9.6433	7.8633	5.4379	7.00989	4.85308	3.49346	13.684	4.87403	4.29858	6.09338	5.81004	6.26201	10.6835	7.44841
209	dorsal5	MSAL10690	GO:0000902,GO:0000904,GO:0000981,GO:0001764,GO:0003008,GO:0003674,GO:0003676,GO:0003677,GO:0003700,GO:0005488,GO:0006355,GO:0006357,GO:0006928,GO:0006935,GO:0007275,GO:0007399,GO:0007409,GO:0007411,GO:0007417,GO:0007517,GO:0007600,GO:0008150,GO:0009266,GO:0009581,GO:0009582,GO:0009593,GO:0009605,GO:0009628,GO:0009653,GO:0009889,GO:0009987,GO:0010468,GO:0010556,GO:0016043,GO:0016048,GO:0016358,GO:…	-		Transcription factor, contains HOX domain	dorsal root ganglia homeobox protein-like	Homeobox,OAR	0.233359	0.0550407	0.33763	0.46496	0	0.836441	0.481817	0.848765	0.500041	1.24252	0.263732	0.334116	0.921644	0.348437	0.219167	0.815612	0.143408	0.671039	1.78108	2.2195
210	Ecsit
211	Ecsit	MSAL10584	GO:0001704,GO:0001707,GO:0002376,GO:0003674,GO:0003700,GO:0003824,GO:0005488,GO:0005515,GO:0005575,GO:0005622,GO:0005623,GO:0005634,GO:0005654,GO:0005667,GO:0005737,GO:0005739,GO:0005740,GO:0005743,GO:0005829,GO:0006355,GO:0006357,GO:0006950,GO:0006952,GO:0006955,GO:0006996,GO:0007005,GO:0007154,GO:0007165,GO:0007166,GO:0007167,GO:0007178,GO:0007275,GO:0007369,GO:0007498,GO:0008150,GO:0008152,GO:…	ko04010,map04010		Intermediate in Toll signal transduction pathway (ECSIT)	evolutionarily conserved signaling intermediate in Toll pathway, mitochondrial	ECSIT,ECSIT_C	13.1591	14.2191	26.2987	22.2373	44.1479	43.1676	15.3408	18.6608	41.3868	53.335	70.5385	41.1094	34.2194	68.9589	27.889	36.0768	42.5489	19.2046	26.1637	38.9745
212	myd88
213	myd88	MSAL08620	GO:0000165,GO:0001775,GO:0001816,GO:0001817,GO:0001819,GO:0001885,GO:0001932,GO:0001934,GO:0002064,GO:0002218,GO:0002221,GO:0002224,GO:0002225,GO:0002237,GO:0002238,GO:0002250,GO:0002252,GO:0002253,GO:0002263,GO:0002274,GO:0002275,GO:0002283,GO:0002366,GO:0002376,GO:0002440,GO:0002443,GO:0002449,GO:0002460,GO:0002682,GO:0002684,GO:0002685,GO:0002694,GO:0002696,GO:0002697,GO:0002699,GO:0002700,GO:…	ko04010,ko04064,ko04620,ko04621,ko04624,ko05132,ko05133,ko05134,ko05140,ko05142,ko05143,ko05144,ko05145,ko05152,ko05161,ko05162,ko05164,ko05168,map04010,map04064,map04620,map04621,map04624,map05132,map05133,map05134,map05140,map05142,map05143,map05144,map05145,map05152,map05161,map05162,map05164,map05168		-	myeloid differentiation primary response protein MyD88 isoform X2	Death,TIR,TIR_2	8.54325	10.9105	12.1602	12.0066	0.657913	10.191	8.84092	14.1724	5.84995	13.7512	9.73443	5.00583	10.7042	13.7594	8.21395	13.6202	15.4225	7.35382	13.3601	13.5566
214	Spätzle (Spz)
215	Spz1	MSAL00589	GO:0000003,GO:0000578,GO:0000902,GO:0000904,GO:0002164,GO:0002225,GO:0002376,GO:0002682,GO:0002684,GO:0002697,GO:0002699,GO:0002700,GO:0002702,GO:0002759,GO:0002760,GO:0002784,GO:0002786,GO:0002788,GO:0002803,GO:0002804,GO:0002805,GO:0002807,GO:0002808,GO:0002810,GO:0002816,GO:0002831,GO:0002833,GO:0002920,GO:0002922,GO:0003002,GO:0003006,GO:0003674,GO:0005102,GO:0005121,GO:0005125,GO:0005488,GO:…	ko04624,map04624		-	PREDICTED: protein spaetzle	Spaetzle	0.0283443	0.0812047	0.0510597	0.570348	0.038364	0.717583	0.487088	0.037915	0.089108	1.05892	0.299969	0.122766	0.229578	0.590673	0	3.09507	5.94279	0.430945	7.70383	8.94228
216	Spz2	MSAL05366	GO:0000902,GO:0000904,GO:0003674,GO:0005102,GO:0005121,GO:0005488,GO:0005515,GO:0005575,GO:0005576,GO:0006928,GO:0006935,GO:0007154,GO:0007165,GO:0007166,GO:0007275,GO:0007399,GO:0007409,GO:0007411,GO:0007417,GO:0008045,GO:0008063,GO:0008083,GO:0008150,GO:0009605,GO:0009653,GO:0009966,GO:0009987,GO:0010469,GO:0010646,GO:0010941,GO:0016043,GO:0021551,GO:0021556,GO:0022008,GO:0023051,GO:0023052,GO:…	-		-	protein spaetzle 5	Spaetzle	2.94523	4.67854	24.7257	30.7431	33.5613	99.4034	225.097	37.0601	32.6719	29.2063	28.8033	36.7999	23.5916	11.3535	22.963	25.3062	18.4926	23.7661	17.0157	12.5146
217	Spz3	MSAL09441	-	ko04010,ko04014,ko04151,ko04722,map04010,map04014,map04151,map04722		-	uncharacterized protein LOC108911392	Spaetzle	3.00608	2.26975	9.65688	6.41759	0.396836	10.3049	2.41805	5.07377	1.60199	3.15547	2.36153	2.00351	2.18544	1.71052	1.54647	2.62433	1.85207	1.13515	2.20043	1.73664
218	Spz4	MSAL09993	GO:0003674,GO:0005102,GO:0005121,GO:0005488,GO:0005515,GO:0005575,GO:0005576,GO:0007154,GO:0007165,GO:0007166,GO:0008063,GO:0008150,GO:0009987,GO:0023052,GO:0050789,GO:0050794,GO:0050896,GO:0051716,GO:0065007	-		-	protein spaetzle 3	Spaetzle	1.68692	1.47709	10.1791	15.1399	0.0535143	6.94212	2.52474	3.44961	4.6676	4.79018	6.0161	4.43424	5.92123	1.53441	1.72429	2.92228	0.545641	1.59173	2.19773	0.636715
219	Spz5	MSAL10095	GO:0003674,GO:0005102,GO:0005121,GO:0005488,GO:0005515,GO:0005575,GO:0005576,GO:0007154,GO:0007165,GO:0007166,GO:0008063,GO:0008150,GO:0009987,GO:0023052,GO:0050789,GO:0050794,GO:0050896,GO:0051716,GO:0065007	-		-	protein spaetzle 3	Spaetzle	2.83488	2.57629	12.5242	19.2841	0.136051	9.4101	2.02237	3.55029	6.30926	7.56177	10.0413	5.59135	8.39678	3.06498	1.84628	3.31081	1.80809	2.77873	2.91967	1.78598
220	Spz6	MSAL10867	GO:0003674,GO:0005102,GO:0005121,GO:0005488,GO:0005515,GO:0005575,GO:0005576,GO:0007154,GO:0007165,GO:0007166,GO:0008063,GO:0008150,GO:0009987,GO:0023052,GO:0050789,GO:0050794,GO:0050896,GO:0051716,GO:0065007	-		-	protein spaetzle 4	Spaetzle	1.11195	0.826395	2.04181	3.79094	0.954194	89.5015	21.4985	4.00639	1.15481	1.99528	1.03229	1.73411	1.81027	2.91719	1.63093	2.95977	1.443	0.779481	2.4069	3.03111
221	Spz7	MSAL11728	GO:0000003,GO:0000578,GO:0000902,GO:0000904,GO:0002164,GO:0002225,GO:0002376,GO:0002682,GO:0002684,GO:0002697,GO:0002699,GO:0002700,GO:0002702,GO:0002759,GO:0002760,GO:0002784,GO:0002786,GO:0002788,GO:0002803,GO:0002804,GO:0002805,GO:0002807,GO:0002808,GO:0002810,GO:0002816,GO:0002831,GO:0002833,GO:0002920,GO:0002922,GO:0003002,GO:0003006,GO:0003674,GO:0005102,GO:0005121,GO:0005125,GO:0005488,GO:…	ko04624,map04624		-	protein spaetzle-like	Spaetzle	0.614046	0.0772527	0	0	0.0492583	0.069347	0	0	0.0348727	0.462869	0.227417	0	0.110614	1.0292	0	0.405336	0.429931	0.03001	0	0
222	Spz8	MSAL11729	GO:0000003,GO:0000578,GO:0000902,GO:0000904,GO:0002164,GO:0002225,GO:0002376,GO:0002682,GO:0002684,GO:0002697,GO:0002699,GO:0002700,GO:0002702,GO:0002759,GO:0002760,GO:0002784,GO:0002786,GO:0002788,GO:0002803,GO:0002804,GO:0002805,GO:0002807,GO:0002808,GO:0002810,GO:0002816,GO:0002831,GO:0002833,GO:0002920,GO:0002922,GO:0003002,GO:0003006,GO:0003674,GO:0005102,GO:0005121,GO:0005125,GO:0005488,GO:…	ko04624,map04624		-	protein spaetzle isoform X2	Spaetzle	80.7581	90.6423	25.4317	66.71	25.9316	103.176	24.6695	7.80407	12.9092	24.4787	8.86506	12.4947	14.625	17.1413	20.8397	28.381	24.4166	20.4855	30.2165	26.2954
223	Toll
224	Toll1	MSAL00023	-	-		-	toll-like receptor 3 isoform X1	LRR_8	478.149	388.883	284.295	144.377	82.1348	130.99	49.9515	96.9947	13.6944	17.9103	45.3428	22.8333	17.3243	24.1515	13.8435	8.70536	13.7975	20.6145	29.8509	43.9256
225	Toll2	MSAL00407	-	-		-	toll-like receptor 6 isoform X1	LRR_8	1.21411	0.219825	1.0003	1.39203	0	0.382235	0	22.9876	2.05465	3.30977	2.13602	2.44782	4.94477	0.893747	1.71389	0.98809	1.20107	0.409559	2.33975	1.24822
226	Toll3	MSAL09404	GO:0000902,GO:0000904,GO:0002009,GO:0003401,GO:0003674,GO:0005030,GO:0006928,GO:0006935,GO:0006950,GO:0006952,GO:0007154,GO:0007165,GO:0007166,GO:0007275,GO:0007399,GO:0008150,GO:0009605,GO:0009607,GO:0009617,GO:0009653,GO:0009790,GO:0009792,GO:0009888,GO:0009987,GO:0010033,GO:0016043,GO:0016358,GO:0022008,GO:0023052,GO:0030030,GO:0030154,GO:0030182,GO:0031175,GO:0032501,GO:0032502,GO:0032989,GO:…	-		FOG: Toll/interleukin receptor and related proteins containing LRR and TIR repeats	toll-like receptor 6	LRR_5,LRR_6,LRR_8,TIR,TIR_2	0.699643	5.29657	2.203	2.19872	0.864239	4.82791	1.98219	1.23632	0.373713	2.17161	0.49833	0.363643	3.6075	0.621448	0.443571	1.9382	0.447376	0.372156	1.82482	0.43593
227	Toll4	MSAL09412	GO:0002009,GO:0002227,GO:0002251,GO:0002376,GO:0002385,GO:0003401,GO:0006950,GO:0006952,GO:0006955,GO:0007154,GO:0007165,GO:0007166,GO:0007275,GO:0007399,GO:0007422,GO:0008150,GO:0009605,GO:0009607,GO:0009617,GO:0009653,GO:0009790,GO:0009792,GO:0009888,GO:0009889,GO:0009987,GO:0010556,GO:0010559,GO:0019222,GO:0022008,GO:0023052,GO:0030154,GO:0030182,GO:0031323,GO:0031326,GO:0031399,GO:0032268,GO:…	-		FOG: Toll/interleukin receptor and related proteins containing LRR and TIR repeats	hypothetical protein FQR65_LT08219	LRR_5,LRR_8,TIR,TIR_2	6.36325	8.92331	42.9664	61.9741	44.8801	43.7958	8.23581	6.07112	8.59477	4.34018	4.73528	8.54639	4.90237	1.50731	5.4299	2.76961	0.625748	7.40852	3.50093	1.00973
228	Toll5	MSAL09564	-	-		-	toll-like receptor 6	-	10.4251	17.2779	5.18858	5.48813	1.69593	6.64649	16.4269	14.5905	3.96156	4.97234	3.11341	6.91817	4.6425	3.70694	5.35733	2.74232	1.98154	5.87848	4.23028	3.83634
229	TRAF
230	TRAF	MSAL03062	GO:0000394,GO:0000993,GO:0001098,GO:0001099,GO:0001932,GO:0001933,GO:0003674,GO:0003676,GO:0003723,GO:0005488,GO:0005515,GO:0005575,GO:0005622,GO:0005623,GO:0005634,GO:0005654,GO:0005737,GO:0005813,GO:0005815,GO:0005819,GO:0005856,GO:0006139,GO:0006355,GO:0006357,GO:0006388,GO:0006396,GO:0006399,GO:0006403,GO:0006469,GO:0006725,GO:0006807,GO:0006810,GO:0008033,GO:0008150,GO:0008152,GO:0008380,GO:…	-		Carnitine deficiency associated protein	RNA transcription, translation and transport factor protein	RLL	27.86	31.4527	42.9238	36.6525	57.1155	62.972	16.2303	40.137	18.3656	59.3696	38.6399	20.4407	38.6385	57.0903	29.1734	52.5853	61.601	24.0798	45.4756	51.9384
231	Tube
232	Tube1	MSAL09883	GO:0000003,GO:0000323,GO:0001558,GO:0001666,GO:0001838,GO:0001841,GO:0001843,GO:0001932,GO:0001933,GO:0001934,GO:0001936,GO:0001937,GO:0002009,GO:0002165,GO:0003006,GO:0003674,GO:0005096,GO:0005488,GO:0005515,GO:0005575,GO:0005622,GO:0005623,GO:0005634,GO:0005737,GO:0005764,GO:0005773,GO:0005794,GO:0005829,GO:0005856,GO:0005886,GO:0005901,GO:0006355,GO:0006357,GO:0006469,GO:0006606,GO:0006810,GO:…	ko04072,ko04115,ko04140,ko04150,ko04151,ko04152,ko04211,ko04218,ko04714,ko04910,ko04919,ko05165,ko05231,map04072,map04115,map04140,map04150,map04151,map04152,map04211,map04218,map04714,map04910,map04919,map05165,map05231		Tuberin - Rap/ran-GTPase-activating protein	tuberin	DUF3384,Rap_GAP,Tuberin	11.1677	14.6547	20.4801	18.2332	18.024	17.798	5.43772	9.74979	6.63317	29.4638	13.3322	5.14762	15.001	30.8769	8.86288	29.6405	36.5477	8.19588	23.1897	28.5701
233	Tube2	MSAL11863	GO:0000226,GO:0000242,GO:0003674,GO:0005198,GO:0005200,GO:0005575,GO:0005622,GO:0005623,GO:0005737,GO:0005813,GO:0005815,GO:0005856,GO:0006996,GO:0007010,GO:0007017,GO:0007049,GO:0007098,GO:0008150,GO:0009987,GO:0015630,GO:0016043,GO:0022402,GO:0031023,GO:0043226,GO:0043228,GO:0043229,GO:0043232,GO:0044422,GO:0044424,GO:0044430,GO:0044444,GO:0044446,GO:0044450,GO:0044464,GO:0071840	-		Beta tubulin	tubulin epsilon chain-like	Tubulin,Tubulin_C	0.36188	0.532191	2.86194	1.20715	6.39101	3.22534	0.489966	4.34051	1.09398	4.99731	1.92131	1.29166	2.79104	9.85579	1.51409	4.01664	4.98462	1.33881	3.08608	4.00996
234	Toll interacting protein (Tollip)
235	Tollip	MSAL06162	GO:0000323,GO:0001775,GO:0002252,GO:0002263,GO:0002274,GO:0002275,GO:0002283,GO:0002366,GO:0002376,GO:0002443,GO:0002444,GO:0002446,GO:0003674,GO:0005102,GO:0005126,GO:0005149,GO:0005150,GO:0005488,GO:0005515,GO:0005575,GO:0005576,GO:0005615,GO:0005622,GO:0005623,GO:0005634,GO:0005654,GO:0005737,GO:0005764,GO:0005766,GO:0005773,GO:0005775,GO:0005829,GO:0005886,GO:0005887,GO:0006508,GO:0006511,GO:…	ko04620,map04620		-	toll-interacting protein	C2,CUE	27.3807	28.6746	43.5984	38.1836	14.4838	46.0487	23.6925	30.6456	13.8222	41.2838	23.5443	13.687	29.4131	47.3007	22.2593	49.9518	52.5378	16.2937	41.2163	50.4097
236	Pellino
237	Pellino	MSAL03514	GO:0000209,GO:0001817,GO:0001818,GO:0001819,GO:0001932,GO:0001934,GO:0001959,GO:0001960,GO:0002237,GO:0002376,GO:0002682,GO:0002683,GO:0002684,GO:0002694,GO:0002695,GO:0002696,GO:0002759,GO:0002831,GO:0002832,GO:0002920,GO:0002921,GO:0003674,GO:0003824,GO:0004672,GO:0004674,GO:0004842,GO:0005575,GO:0005622,GO:0005623,GO:0005634,GO:0005737,GO:0005829,GO:0005886,GO:0006355,GO:0006464,GO:0006468,GO:…	-		Adaptor protein Pellino	protein pellino isoform X1	Pellino	31.5041	22.5701	65.8346	47.8999	5.39307	53.3864	39.5304	21.5804	13.2685	40.6455	19.8243	12.7005	35.0203	38.9237	12.3076	27.8126	33.8783	10.572	21.0611	23.6165
238	Pelle
239	Pelle	MSAL00584	GO:0000165,GO:0000187,GO:0000578,GO:0001817,GO:0001819,GO:0001932,GO:0001934,GO:0001959,GO:0002164,GO:0002218,GO:0002221,GO:0002224,GO:0002237,GO:0002253,GO:0002376,GO:0002520,GO:0002682,GO:0002684,GO:0002753,GO:0002755,GO:0002757,GO:0002758,GO:0002764,GO:0003002,GO:0003674,GO:0003824,GO:0004672,GO:0004674,GO:0004704,GO:0005102,GO:0005126,GO:0005149,GO:0005488,GO:0005515,GO:0005575,GO:0005622,GO:…	ko04010,ko04064,ko04620,ko04624,ko04722,ko05133,ko05140,ko05142,ko05145,ko05152,ko05162,ko05169,map04010,map04064,map04620,map04624,map04722,map05133,map05140,map05142,map05145,map05152,map05162,map05169		Serine/threonine protein kinase	serine/threonine-protein kinase pelle-like	Death,Pkinase,Pkinase_Tyr	16.238	19.3021	26.5338	25.1078	4.22698	17.634	10.2878	12.0055	6.48806	15.3216	13.5033	5.72452	11.2115	17.654	7.69703	14.0094	13.7411	7.37367	12.5199	12.1498
240	Cactus
241	Cactus1	MSAL02068	GO:0000003,GO:0000060,GO:0001889,GO:0002064,GO:0002065,GO:0002066,GO:0002218,GO:0002221,GO:0002224,GO:0002225,GO:0002237,GO:0002253,GO:0002376,GO:0002520,GO:0002682,GO:0002683,GO:0002684,GO:0002697,GO:0002699,GO:0002700,GO:0002702,GO:0002753,GO:0002757,GO:0002758,GO:0002759,GO:0002760,GO:0002764,GO:0002784,GO:0002788,GO:0002804,GO:0002805,GO:0002807,GO:0002810,GO:0002831,GO:0002833,GO:0002920,GO:…	ko04024,ko04062,ko04064,ko04210,ko04380,ko04620,ko04621,ko04622,ko04623,ko04624,ko04657,ko04658,ko04659,ko04660,ko04662,ko04668,ko04722,ko04920,ko04926,ko04931,ko05120,ko05131,ko05134,ko05140,ko05142,ko05145,ko05160,ko05161,ko05162,ko05164,ko05166,ko05167,ko05168,ko05169,ko05200,ko05203,ko05215,ko05220,ko05222,map04024,map04062,map04064,map04210,map04380,map04620,map04621,map04622,map04623,map046…		FOG: Ankyrin repeat	NF-kappa-B inhibitor cactus isoform X1	Ank,Ank_2,Ank_3,Ank_4,Ank_5	6.83255	11.0612	13.5055	14.3044	4.60232	8.98941	2.09988	7.89955	12.3905	23.4138	12.8853	14.3986	16.3731	30.9519	16.1811	25.1352	29.0924	12.8843	22.5318	28.2924
242	Cactus2	MSAL08506	GO:0000003,GO:0000060,GO:0001889,GO:0002064,GO:0002065,GO:0002066,GO:0002218,GO:0002221,GO:0002224,GO:0002225,GO:0002237,GO:0002253,GO:0002376,GO:0002520,GO:0002682,GO:0002683,GO:0002684,GO:0002697,GO:0002699,GO:0002700,GO:0002702,GO:0002753,GO:0002757,GO:0002758,GO:0002759,GO:0002760,GO:0002764,GO:0002784,GO:0002788,GO:0002804,GO:0002805,GO:0002807,GO:0002810,GO:0002831,GO:0002833,GO:0002920,GO:…	ko04024,ko04062,ko04064,ko04210,ko04380,ko04620,ko04621,ko04622,ko04623,ko04624,ko04657,ko04658,ko04659,ko04660,ko04662,ko04668,ko04722,ko04920,ko04926,ko04931,ko05120,ko05131,ko05134,ko05140,ko05142,ko05145,ko05160,ko05161,ko05162,ko05164,ko05166,ko05167,ko05168,ko05169,ko05200,ko05203,ko05215,ko05220,ko05222,map04024,map04062,map04064,map04210,map04380,map04620,map04621,map04622,map04623,map046…		FOG: Ankyrin repeat	NF-kappa-B inhibitor cactus-like	Ank,Ank_2,Ank_3,Ank_4,Ank_5	50.6156	38.9572	41.9445	37.4797	18.4359	64.2543	40.4687	37.6443	59.4106	106.312	77.4384	63.5092	74.6464	88.6708	102.657	116.134	123.131	80.9887	76.8972	107.177
243	Cactus3	MSAL08508	GO:0000003,GO:0000060,GO:0001889,GO:0002064,GO:0002065,GO:0002066,GO:0002218,GO:0002221,GO:0002224,GO:0002225,GO:0002237,GO:0002253,GO:0002376,GO:0002520,GO:0002682,GO:0002683,GO:0002684,GO:0002697,GO:0002699,GO:0002700,GO:0002702,GO:0002753,GO:0002757,GO:0002758,GO:0002759,GO:0002760,GO:0002764,GO:0002784,GO:0002788,GO:0002804,GO:0002805,GO:0002807,GO:0002810,GO:0002831,GO:0002833,GO:0002920,GO:…	ko04024,ko04062,ko04064,ko04210,ko04380,ko04620,ko04621,ko04622,ko04623,ko04624,ko04657,ko04658,ko04659,ko04660,ko04662,ko04668,ko04722,ko04920,ko04926,ko04931,ko05120,ko05131,ko05134,ko05140,ko05142,ko05145,ko05160,ko05161,ko05162,ko05164,ko05166,ko05167,ko05168,ko05169,ko05200,ko05203,ko05215,ko05220,ko05222,map04024,map04062,map04064,map04210,map04380,map04620,map04621,map04622,map04623,map046…		-	NF-kappa-B inhibitor cactus-like	Ank,Ank_2,Ank_3,Ank_4,Ank_5	27.0409	23.3446	23.367	20.7225	4.21219	26.0287	24.1254	20.6497	28.8855	48.9171	34.139	30.0863	38.7445	43.9856	42.6659	50.8345	54.8838	29.6344	36.062	45.0891
244	JAK-STAT pathway
245	HOP(Hopscotch)
246	HOP	MSAL03199	-	ko04080,ko04610,ko05150,ko05164,map04080,map04610,map05150,map05164	Tyrosine kinases	hypothetical protein FQA39_LY07268	Kringle	Tyrosine-protein kinase hopscotch OS=Drosophila melanogaster OX=7227 GN=hop PE=1 SV=2	7.45415	7.73639	4.56757	4.36944	0.23384	4.58083	2.70386	8.24757	2.21794	4.57794	3.01748	2.76778	3.79344	4.94152	4.7746	5.36448	5.41177	4.79718	5.83204	5.80217
247	PIAS
248	PIAS	MSAL04355	GO:0000003,GO:0000082,GO:0000122,GO:0000278,GO:0000724,GO:0000725,GO:0000781,GO:0001654,GO:0001959,GO:0002376,GO:0002520,GO:0002682,GO:0002683,GO:0002761,GO:0002762,GO:0003008,GO:0003674,GO:0003676,GO:0003677,GO:0003712,GO:0003713,GO:0003714,GO:0003824,GO:0005102,GO:0005488,GO:0005515,GO:0005575,GO:0005622,GO:0005623,GO:0005634,GO:0005652,GO:0005654,GO:0005694,GO:0005700,GO:0005737,GO:0006139,GO:…	ko04120,ko04630,ko05160,map04120,map04630,map05160	Zn-finger transcription factor	E3 SUMO-protein ligase PIAS2	PINIT,zf-MIZ	E3 SUMO-protein ligase PIAS3 OS=Rattus norvegicus OX=10116 GN=Pias3 PE=1 SV=2	8.94828	9.86462	22.3993	17.2335	3.33408	16.2117	6.2875	26.0157	5.15642	15.6892	8.54211	4.25014	11.3123	21.3376	5.57775	16.612	19.8503	3.73452	12.149	14.2913
249	SOCS(Suppressor of cytokine signaling)
250	SOCS1	MSAL00328	GO:0000003,GO:0001667,GO:0001817,GO:0001818,GO:0001932,GO:0001933,GO:0002009,GO:0002064,GO:0002065,GO:0002066,GO:0002165,GO:0002682,GO:0002683,GO:0002684,GO:0002694,GO:0002695,GO:0002696,GO:0002697,GO:0002698,GO:0002699,GO:0002819,GO:0002821,GO:0002822,GO:0002824,GO:0002825,GO:0002827,GO:0002828,GO:0002829,GO:0003006,GO:0003008,GO:0003674,GO:0004857,GO:0004860,GO:0005102,GO:0005126,GO:0005154,GO:…	ko04630,ko04910,ko04917,ko04930,map04630,map04910,map04917,map04930	Cytokine-inducible SH2 protein	uncharacterized protein LOC108906064 isoform X1	SH2,SOCS,SOCS_box	Suppressor of cytokine signaling 4 OS=Bos taurus OX=9913 GN=SOCS4 PE=2 SV=1	20.894	24.9721	26.1459	25.2235	10.3928	39.5264	19.1515	29.9651	14.4	36.3263	21.549	13.2297	29.7881	36.4226	17.667	33.3966	38.8539	13.9341	28.1008	28.6219
251	SOCS2	MSAL00967	GO:0001932,GO:0001933,GO:0003674,GO:0004857,GO:0004860,GO:0005488,GO:0005515,GO:0005575,GO:0005622,GO:0005623,GO:0005634,GO:0005737,GO:0005829,GO:0005886,GO:0006464,GO:0006469,GO:0006807,GO:0006928,GO:0007154,GO:0007165,GO:0007166,GO:0007167,GO:0007169,GO:0007275,GO:0007399,GO:0007417,GO:0007420,GO:0008092,GO:0008150,GO:0008152,GO:0008286,GO:0008347,GO:0009653,GO:0009719,GO:0009725,GO:0009892,GO:…	ko04630,ko04917,map04630,map04917	Cytokine-inducible SH2 protein	uncharacterized protein LOC108913734	SH2,SOCS_box	Suppressor of cytokine signaling 7 OS=Mus musculus OX=10090 GN=Socs7 PE=1 SV=1	8.75703	7.61102	10.6207	9.13913	0.707224	8.12066	3.37225	4.38575	4.35653	10.1368	5.49088	4.48914	7.45369	10.8992	6.26145	11.2492	12.9438	5.65262	9.4903	10.0821
252	SOCS3	MSAL01298	GO:0001772,GO:0001932,GO:0001933,GO:0002682,GO:0002683,GO:0002694,GO:0002695,GO:0003674,GO:0004857,GO:0004860,GO:0005575,GO:0005622,GO:0005623,GO:0005737,GO:0005829,GO:0005886,GO:0006464,GO:0006469,GO:0006508,GO:0006807,GO:0006950,GO:0006952,GO:0007154,GO:0007162,GO:0007165,GO:0007166,GO:0007259,GO:0008150,GO:0008152,GO:0009056,GO:0009057,GO:0009892,GO:0009966,GO:0009967,GO:0009968,GO:0009987,GO:…	ko04630,ko04917,map04630,map04917	Cytokine-inducible SH2 protein	cytokine-inducible SH2-containing protein	SH2,SOCS_box	Suppressor of cytokine signaling 6 OS=Mus musculus OX=10090 GN=Socs6 PE=1 SV=2	7.40997	7.00483	15.0969	16.2409	0.612391	8.09104	6.91993	9.97153	3.47136	12.7898	5.90604	2.35908	7.79042	11.106	6.10099	17.8683	22.4136	4.48844	13.7679	17.3837
253	STAT
254	STAT	MSAL05149	GO:0000003,GO:0000255,GO:0000902,GO:0000904,GO:0000976,GO:0000977,GO:0000978,GO:0000981,GO:0000982,GO:0000987,GO:0001012,GO:0001067,GO:0001077,GO:0001228,GO:0001553,GO:0001654,GO:0001655,GO:0001666,GO:0001667,GO:0001672,GO:0001709,GO:0001775,GO:0001776,GO:0001779,GO:0001817,GO:0001819,GO:0001889,GO:0001910,GO:0001912,GO:0001936,GO:0001938,GO:0002009,GO:0002064,GO:0002065,GO:0002066,GO:0002119,GO:…	ko04012,ko04062,ko04217,ko04630,ko04658,ko04659,ko04917,ko04933,ko05161,ko05162,ko05166,ko05200,ko05203,ko05220,ko05221,ko05223,map04012,map04062,map04217,map04630,map04658,map04659,map04917,map04933,map05161,map05162,map05166,map05200,map05203,map05220,map05221,map05223	STAT protein	hypothetical protein FQR65_LT01191	SH2,STAT_alpha,STAT_bind,STAT_int	Signal transducer and activator of transcription 5B OS=Sus scrofa OX=9823 GN=STAT5B PE=2 SV=1	66.5587	73.9689	101.015	91.5312	27.8588	79.942	38.5167	79.1079	48.2986	94.3293	69.2459	44.8997	66.2829	91.7803	48.0219	81.7832	87.7514	43.0638	75.1292	78.7159
255	JNK pathway
256	eiger
257	eiger	MSAL02665	-	ko04013,ko04060,ko04214,ko04391,map04013,map04060,map04214,map04391	-	protein eiger	Collagen,TNF	Protein eiger OS=Drosophila melanogaster OX=7227 GN=egr PE=1 SV=1	21.8931	32.7691	43.5103	48.515	13.1859	27.4	10.8254	24.5434	18.7827	67.2965	37.058	20.366	46.8854	47.2938	23.7595	49.3509	39.6146	19.5756	41.1349	31.0579
258	Jun(Jun-related antigen)
259	Jun1	MSAL05928	GO:0000003,GO:0000226,GO:0000228,GO:0000793,GO:0000794,GO:0001520,GO:0001578,GO:0003006,GO:0005575,GO:0005622,GO:0005623,GO:0005634,GO:0005694,GO:0005737,GO:0005819,GO:0005829,GO:0005856,GO:0005929,GO:0006996,GO:0007010,GO:0007017,GO:0007276,GO:0007281,GO:0007283,GO:0007286,GO:0008150,GO:0009987,GO:0015630,GO:0016043,GO:0019953,GO:0022412,GO:0022414,GO:0022607,GO:0030030,GO:0030031,GO:0030154,GO:…	-	Junctional membrane complex protein Junctophilin and related MORN repeat proteins	radial spoke head 1 homolog	MORN	Radial spoke head 1 homolog OS=Homo sapiens OX=9606 GN=RSPH1 PE=1 SV=1	0	0.289737	0.775556	3.41657	0.125465	0.0616747	0	44.9552	0	0.102816	0.0481103	0	0.0646673	0.0775463	0	0.0184273	0.0369673	0	0	0.144864
260	Jun2	MSAL06020	GO:0001786,GO:0003008,GO:0003012,GO:0003674,GO:0005198,GO:0005215,GO:0005216,GO:0005217,GO:0005261,GO:0005262,GO:0005488,GO:0005543,GO:0005546,GO:0005547,GO:0005575,GO:0005622,GO:0005623,GO:0005634,GO:0005654,GO:0005737,GO:0005783,GO:0005789,GO:0005886,GO:0006810,GO:0006811,GO:0006812,GO:0006816,GO:0006873,GO:0006874,GO:0006875,GO:0006936,GO:0007154,GO:0007165,GO:0007204,GO:0007275,GO:0007517,GO:…	-	Junctional membrane complex protein Junctophilin and related MORN repeat proteins	hypothetical protein TcasGA2_TC033225	MORN	Junctophilin-3 OS=Mus musculus OX=10090 GN=Jph3 PE=1 SV=1	28.5401	19.6873	16.1578	12.5445	2.45894	19.0832	22.9166	11.9567	67.1317	56.1589	97.8018	72.812	54.8605	72.6436	68.4363	45.4209	39.4074	56.8139	37.0173	45.0054
261	Jun3	MSAL08663	-	-	Junctional membrane complex protein Junctophilin and related MORN repeat proteins	MORN repeat-containing protein 5-like	MORN	MORN repeat-containing protein 5 OS=Xenopus tropicalis OX=8364 GN=morn5 PE=2 SV=1	0	0.0426347	0.183513	1.42636	0	0	0	26.0979	0	0.110195	2.7063	1.38127	0.0792383	1.93557	0	0	0	0	0	0
262	Jun4	MSAL08794	-	-	Junctional membrane complex protein Junctophilin and related MORN repeat proteins	PREDICTED: uncharacterized protein LOC109543978	MORN	MORN repeat-containing protein 5 OS=Danio rerio OX=7955 GN=morn5 PE=2 SV=1	0.045468	0.306118	1.09214	3.0191	0.458346	0.195794	0.113069	83.7244	0	0.0238327	0	0	0.0522063	0.176569	0.0258383	0.0436387	0.0916193	0	0	0.118662
263	Jun5	MSAL11184	GO:0003674,GO:0005488,GO:0005515,GO:0005575,GO:0005622,GO:0005623,GO:0005737,GO:0005886,GO:0006950,GO:0007154,GO:0007165,GO:0007602,GO:0008150,GO:0009314,GO:0009416,GO:0009581,GO:0009582,GO:0009583,GO:0009605,GO:0009611,GO:0009628,GO:0009987,GO:0010033,GO:0016020,GO:0016028,GO:0023052,GO:0030175,GO:0031253,GO:0032420,GO:0032421,GO:0032426,GO:0032433,GO:0033583,GO:0033993,GO:0042221,GO:0042493,GO:…	-	Junctional membrane complex protein Junctophilin and related MORN repeat proteins	MORN repeat-containing protein 4 homolog	MORN	MORN repeat-containing protein 4 homolog OS=Drosophila melanogaster OX=7227 GN=rtp PE=1 SV=1	0.028122	0	0.684747	0.643721	3.80403	1.44268	0.033397	0.284755	0.469393	0.621433	1.36542	1.63918	2.1878	2.09401	0.0950753	0.864655	0.489021	1.10314	1.96242	2.34116
264	Fos
265	Fos1	MSAL03800	GO:0000075,GO:0000077,GO:0000122,GO:0000278,GO:0000976,GO:0000977,GO:0000978,GO:0000980,GO:0000981,GO:0000982,GO:0000987,GO:0001012,GO:0001067,GO:0001077,GO:0001085,GO:0001101,GO:0001102,GO:0001158,GO:0001228,GO:0001817,GO:0001819,GO:0003007,GO:0003151,GO:0003674,GO:0003676,GO:0003677,GO:0003682,GO:0003690,GO:0003700,GO:0003705,GO:0003712,GO:0003713,GO:0003824,GO:0004402,GO:0005488,GO:0005515,GO:…	ko04010,ko04013,ko04022,ko04024,ko04151,ko04152,ko04211,ko04261,ko04624,ko04668,ko04714,ko04725,ko04728,ko04911,ko04915,ko04918,ko04922,ko04925,ko04926,ko04927,ko04931,ko04934,ko04962,ko05016,ko05030,ko05031,ko05034,ko05161,ko05164,ko05165,ko05166,ko05169,ko05203,ko05215,map04010,map04013,map04022,map04024,map04151,map04152,map04211,map04261,map04624,map04668,map04714,map04725,map04728,map04911,m…	Transcriptional activator FOSB/c-Fos and related bZIP transcription factors	uncharacterized protein LOC108907836	bZIP_1	Cyclic AMP-dependent transcription factor ATF-2 OS=Mus musculus OX=10090 GN=Atf2 PE=1 SV=2	4.6251	2.98298	5.09786	5.35355	1.79559	5.86698	2.95706	4.75554	4.77094	18.1323	8.13481	4.735	11.8268	20.9795	8.73396	31.77	37.0452	6.67916	20.3176	23.1935
266	Fos2	MSAL06161	GO:0000122,GO:0000976,GO:0000977,GO:0000978,GO:0000981,GO:0000982,GO:0000987,GO:0001012,GO:0001067,GO:0001078,GO:0001227,GO:0001228,GO:0001709,GO:0001932,GO:0001933,GO:0002376,GO:0003674,GO:0003676,GO:0003677,GO:0003690,GO:0003700,GO:0003712,GO:0003714,GO:0005488,GO:0005515,GO:0005575,GO:0005622,GO:0005623,GO:0005634,GO:0005654,GO:0005730,GO:0005975,GO:0005996,GO:0006006,GO:0006094,GO:0006139,GO:…	ko05166,map05166	Transcriptional activator FOSB/c-Fos and related bZIP transcription factors	activating transcription factor 3	bZIP_1	Activating transcription factor 3 OS=Drosophila melanogaster OX=7227 GN=Atf3 PE=1 SV=1	67.1614	85.892	18.4556	19.3376	0.525147	10.2297	32.1489	46.1007	21.3224	113.114	24.0933	19.9257	79.565	30.3931	30.7052	85.406	26.0427	30.0082	77.5004	29.665
267	MAPKK4
268	MAPKK4	MSAL09646	GO:0000003,GO:0000165,GO:0000186,GO:0001672,GO:0001890,GO:0001932,GO:0001934,GO:0002251,GO:0002376,GO:0002385,GO:0003002,GO:0003006,GO:0003674,GO:0003824,GO:0004672,GO:0004674,GO:0004709,GO:0005488,GO:0005515,GO:0005575,GO:0005622,GO:0005623,GO:0005737,GO:0006464,GO:0006468,GO:0006793,GO:0006796,GO:0006807,GO:0006810,GO:0006897,GO:0006909,GO:0006911,GO:0006915,GO:0006950,GO:0006955,GO:0006970,GO:…	ko04010,ko04013,ko04624,ko04912,map04010,map04013,map04624,map04912	MAPKKK (MAP kinase kinase kinase) SSK2 and related serine/threonine protein kinases	mitogen-activated protein kinase kinase kinase 4, partial	Pkinase	-	15.589	15.7274	26.1363	23.7317	8.44026	24.4594	6.70228	14.7315	8.60124	19.7836	12.1192	10.4233	17.8185	22.094	10.5625	16.7061	19.8389	8.51658	11.822	13.9253
269	JNK(Jun N-terminal kinase)
270	JNK	MSAL10038	GO:0000003,GO:0000122,GO:0000165,GO:0000166,GO:0000187,GO:0000302,GO:0000902,GO:0000904,GO:0001101,GO:0001503,GO:0001505,GO:0001667,GO:0001700,GO:0001736,GO:0001738,GO:0001764,GO:0001817,GO:0001819,GO:0001836,GO:0001932,GO:0001933,GO:0001934,GO:0002009,GO:0002011,GO:0002052,GO:0002064,GO:0002065,GO:0002066,GO:0002102,GO:0002165,GO:0002237,GO:0002376,GO:0002682,GO:0002764,GO:0002768,GO:0003002,GO:…	ko01522,ko04010,ko04012,ko04013,ko04014,ko04024,ko04068,ko04071,ko04137,ko04140,ko04141,ko04210,ko04212,ko04214,ko04215,ko04217,ko04310,ko04380,ko04391,ko04510,ko04530,ko04620,ko04621,ko04622,ko04624,ko04657,ko04658,ko04659,ko04664,ko04668,ko04722,ko04723,ko04728,ko04750,ko04910,ko04912,ko04914,ko04917,ko04920,ko04926,ko04930,ko04931,ko04932,ko04933,ko05120,ko05131,ko05132,ko05133,ko05142,ko05145…	Jun-N-terminal kinase (JNK)	c-Jun N-terminal kinase	Pkinase	Stress-activated protein kinase JNK OS=Drosophila melanogaster OX=7227 GN=bsk PE=1 SV=1	13.3529	13.7507	30.2986	20.7334	5.01579	17.3091	4.57648	9.393	6.74363	18.3383	10.7181	5.81541	14.7754	18.7785	6.2979	15.3787	16.7216	4.75321	10.3378	11.1288
271	RAC
272	RAC1	MSAL00057	GO:0001654,GO:0001745,GO:0001751,GO:0001754,GO:0003674,GO:0005096,GO:0005575,GO:0005622,GO:0005623,GO:0005737,GO:0005739,GO:0005783,GO:0005829,GO:0006082,GO:0006091,GO:0006099,GO:0006101,GO:0006873,GO:0006874,GO:0006875,GO:0006996,GO:0007154,GO:0007165,GO:0007264,GO:0007275,GO:0007399,GO:0007423,GO:0008047,GO:0008150,GO:0008152,GO:0009060,GO:0009653,GO:0009887,GO:0009987,GO:0010941,GO:0010942,GO:…	-	Rho/Rac GTPase guanine nucleotide exchange factor smgGDS/Vimar	rap1 GTPase-GDP dissociation stimulator 1	Arm	Rap1 GTPase-GDP dissociation stimulator 1-A OS=Xenopus laevis OX=8355 GN=rap1gds1-a PE=1 SV=1	11.6297	23.8532	12.5561	13.3227	20.3392	17.7489	7.32849	28.9826	6.71219	23.755	12.5797	5.40153	13.3139	19.3965	9.80441	20.3025	23.8429	7.45503	19.4431	21.6022
273	RAC2	MSAL00409	GO:0000003,GO:0000022,GO:0000070,GO:0000226,GO:0000278,GO:0000280,GO:0000281,GO:0000819,GO:0000902,GO:0000904,GO:0000910,GO:0000912,GO:0000915,GO:0001654,GO:0001709,GO:0001745,GO:0002376,GO:0002478,GO:0002495,GO:0002504,GO:0003674,GO:0005096,GO:0005488,GO:0005515,GO:0005543,GO:0005547,GO:0005575,GO:0005622,GO:0005623,GO:0005634,GO:0005654,GO:0005737,GO:0005819,GO:0005829,GO:0005856,GO:0005886,GO:…	-	GTPase-activating protein	rac GTPase-activating protein 1-like	C1_1,RhoGAP	Rac GTPase-activating protein 1 OS=Homo sapiens OX=9606 GN=RACGAP1 PE=1 SV=1	2.61196	3.20442	12.8187	18.2807	6.93485	16.2173	3.02829	21.925	5.54811	30.3836	10.8749	3.74604	10.7008	38.4248	6.80439	32.0927	39.6328	4.60839	19.1682	23.9678
274	RAC3	MSAL00616	GO:0000003,GO:0000902,GO:0000904,GO:0001505,GO:0001558,GO:0001662,GO:0001667,GO:0001764,GO:0001956,GO:0002009,GO:0002119,GO:0002164,GO:0002165,GO:0002209,GO:0002791,GO:0002792,GO:0003006,GO:0003008,GO:0003674,GO:0003824,GO:0004672,GO:0004674,GO:0005085,GO:0005088,GO:0005089,GO:0005096,GO:0005488,GO:0005515,GO:0005575,GO:0005622,GO:0005623,GO:0005634,GO:0005654,GO:0005737,GO:0005829,GO:0005856,GO:…	-	Guanine nucleotide exchange factor for Rho and Rac GTPases	triple functional domain protein	CRAL_TRIO,CRAL_TRIO_2,I-set,PH,Pkinase,RhoGEF,SH3-RhoG_link,SH3_1,Spectrin,fn3	Kalirin OS=Homo sapiens OX=9606 GN=KALRN PE=1 SV=3	73.4178	75.1578	83.033	66.18	30.962	64.1127	24.295	34.2838	13.8499	30.9932	21.2758	12.0652	25.1132	26.8887	16.7718	24.4904	25.979	12.5443	21.5484	20.008
275	RAC4	MSAL01858	GO:0002237,GO:0002376,GO:0002520,GO:0002682,GO:0002683,GO:0002685,GO:0002686,GO:0002691,GO:0002692,GO:0002694,GO:0002695,GO:0002697,GO:0002698,GO:0002703,GO:0002704,GO:0002886,GO:0002887,GO:0003008,GO:0003013,GO:0003014,GO:0003018,GO:0003674,GO:0003824,GO:0004672,GO:0004674,GO:0004713,GO:0005085,GO:0005088,GO:0005089,GO:0005096,GO:0005488,GO:0005515,GO:0005575,GO:0005622,GO:0005623,GO:0005737,GO:…	ko05200,ko05220,map05200,map05220	Rac GTPase-activating protein BCR/ABR	active breakpoint cluster region-related protein	Bcr-Abl_Oligo,C2,PH,RhoGAP,RhoGEF	Breakpoint cluster region protein OS=Rattus norvegicus OX=10116 GN=Bcr PE=1 SV=3	2.80568	4.17614	9.09718	7.33876	0.915395	4.94922	3.06377	7.38194	1.25001	4.36256	2.3466	1.17636	3.9897	3.67625	1.95232	5.37762	6.36991	1.0411	2.98625	3.34097
276	RAC5	MSAL04864	GO:0000086,GO:0000278,GO:0005575,GO:0005622,GO:0005623,GO:0005737,GO:0005813,GO:0005814,GO:0005815,GO:0005829,GO:0005856,GO:0005929,GO:0006996,GO:0007049,GO:0007346,GO:0008150,GO:0009987,GO:0010389,GO:0010564,GO:0015630,GO:0016043,GO:0022402,GO:0022406,GO:0022607,GO:0030030,GO:0030031,GO:0036064,GO:0042995,GO:0043226,GO:0043228,GO:0043229,GO:0043232,GO:0044085,GO:0044422,GO:0044424,GO:0044430,GO:…	-	Guanine nucleotide exchange factor for Rho and Rac GTPases	uncharacterized protein LOC108908124	LRR_6	Pleckstrin homology domain-containing family G member 4B OS=Homo sapiens OX=9606 GN=PLEKHG4B PE=1 SV=4	2.49205	0.964881	1.41565	0.0552443	0.284984	0.606488	0.0185113	1.28034	4.6738	8.77435	7.90452	5.16461	25.771	12.4988	3.86487	7.90347	13.1196	5.50804	7.4477	6.8388
277	effectors
278	Attacin
279	Attacin1	MSAL06754	-	-	-	attacin-A-like	Attacin_C	-	0.272544	0.909417	13.7687	56.3811	2.04873	4.49337	4.32189	8.2425	3.15633	5.06974	2.35997	2.3651	5.75844	0.61294	1.47345	1.17037	0.113964	3.09135	2.53609	41.1293
280	Attacin2	MSAL06757	-	-	-	attacin-C-like	Attacin_C	-	0.882907	2.60921	881.854	92.199	2.69958	0.942419	0.297264	44.702	1.45294	5.02143	7.52482	5.47784	1.74083	5.94632	0.972254	0.282015	0.731619	11.3246	7.06351	59.8144
281	Lysozyme (Lys)
282	Lys1	MSAL01382	GO:0003674,GO:0003796,GO:0003824,GO:0004553,GO:0005575,GO:0005576,GO:0005615,GO:0006950,GO:0006952,GO:0008150,GO:0008152,GO:0009056,GO:0009605,GO:0009607,GO:0009617,GO:0009987,GO:0016787,GO:0016798,GO:0016998,GO:0042742,GO:0043170,GO:0043207,GO:0044036,GO:0044237,GO:0044248,GO:0044260,GO:0044421,GO:0050829,GO:0050830,GO:0050896,GO:0051704,GO:0051707,GO:0061783,GO:0071554,GO:0071704,GO:0098542	ko04970,map04970	-	lysozyme c-1-like	Lys	Lysozyme c-1 OS=Anopheles gambiae OX=7165 GN=AGAP007347 PE=2 SV=2	0	0	0.157547	0	0	0	2.49558	80.0565	10.3074	67.5506	73.5156	18.1635	36.1353	34.7447	22.9784	22.7137	6.94526	32.6946	73.6859	86.3384
283	Lys2	MSAL03933	GO:0003674,GO:0003796,GO:0003824,GO:0004553,GO:0005575,GO:0005576,GO:0005615,GO:0006950,GO:0006952,GO:0008150,GO:0008152,GO:0009056,GO:0009605,GO:0009607,GO:0009617,GO:0009987,GO:0016787,GO:0016798,GO:0016998,GO:0042742,GO:0043170,GO:0043207,GO:0044036,GO:0044237,GO:0044248,GO:0044260,GO:0044421,GO:0050829,GO:0050830,GO:0050896,GO:0051704,GO:0051707,GO:0061783,GO:0071554,GO:0071704,GO:0098542	-	-	lysozyme-like	Lys	Lysozyme OS=Bombyx mori OX=7091 PE=1 SV=1	26.9232	18.3918	17.5628	18.6852	3.31371	12.345	3.07536	6.56641	19.2255	23.9753	55.6924	21.4932	20.8791	27.1016	12.3908	16.933	12.8699	11.7412	20.8251	31.6423
284	Lys3	MSAL03934	GO:0003674,GO:0003796,GO:0003824,GO:0004553,GO:0005575,GO:0005576,GO:0005615,GO:0006950,GO:0006952,GO:0008150,GO:0008152,GO:0009056,GO:0009605,GO:0009607,GO:0009617,GO:0009987,GO:0016787,GO:0016798,GO:0016998,GO:0042742,GO:0043170,GO:0043207,GO:0044036,GO:0044237,GO:0044248,GO:0044260,GO:0044421,GO:0050829,GO:0050830,GO:0050896,GO:0051704,GO:0051707,GO:0061783,GO:0071554,GO:0071704,GO:0098542	ko04970,map04970	-	lysozyme	Lys	Lysozyme OS=Bombyx mori OX=7091 PE=1 SV=1	93.575	96.8533	95.5587	62.8574	31.6518	37.6236	32.3803	66.4788	8.65724	11.5759	11.1983	8.07064	7.88029	12.9463	12.1203	5.6523	12.3623	9.83842	11.5019	15.974
285	Lys4	MSAL03956	GO:0003674,GO:0003796,GO:0003824,GO:0004553,GO:0005575,GO:0005576,GO:0005615,GO:0006950,GO:0006952,GO:0008150,GO:0008152,GO:0009056,GO:0009605,GO:0009607,GO:0009617,GO:0009987,GO:0016787,GO:0016798,GO:0016998,GO:0042742,GO:0043170,GO:0043207,GO:0044036,GO:0044237,GO:0044248,GO:0044260,GO:0044421,GO:0050829,GO:0050830,GO:0050896,GO:0051704,GO:0051707,GO:0061783,GO:0071554,GO:0071704,GO:0098542	-	-	lysozyme-like	Lys	Lysozyme OS=Bombyx mori OX=7091 PE=1 SV=1	6.0152	7.20315	3.54937	4.46895	0.209001	1.32375	2.22446	8.64102	9.26328	12.1243	12.9894	4.94099	4.10841	13.1965	3.363	4.78651	4.51319	5.55079	9.93023	10.114
286	Lys5	MSAL03957	GO:0003674,GO:0003796,GO:0003824,GO:0004553,GO:0005575,GO:0005576,GO:0005615,GO:0006950,GO:0006952,GO:0008150,GO:0008152,GO:0009056,GO:0009605,GO:0009607,GO:0009617,GO:0009987,GO:0016787,GO:0016798,GO:0016998,GO:0042742,GO:0043170,GO:0043207,GO:0044036,GO:0044237,GO:0044248,GO:0044260,GO:0044421,GO:0050829,GO:0050830,GO:0050896,GO:0051704,GO:0051707,GO:0061783,GO:0071554,GO:0071704,GO:0098542	ko04970,map04970	-	lysozyme	Lys	Lysozyme OS=Bombyx mori OX=7091 PE=1 SV=1	99.7526	114.722	80.0002	61.6428	24.3724	37.5145	40.7753	76.3689	4.54866	7.48894	9.17622	4.63938	5.26922	11.2741	8.61677	3.54923	9.56239	9.09824	11.3166	16.6886
287	Lys6	MSAL10546	-	-	-	lysozyme	Destabilase	Lysozyme 1 OS=Crassostrea virginica OX=6565 GN=lysoz1 PE=1 SV=3	485.913	576.706	859.992	761.661	2378.45	1056.68	465.08	1232.84	266.8	504.65	476.406	343.241	446.483	444.87	234.443	480.171	137.926	243.011	438.544	281.177
288	Lys7	MSAL10547	-	-	-	lysozyme-like isoform X2	Destabilase	-	12.4456	15.758	7.2235	9.89028	10.0706	7.24465	0.910936	5.04989	8.99695	13.526	2.57584	10.4271	4.98474	3.67508	16.7039	7.90593	2.34225	13.2289	13.3685	5.82375
289	Defensin
290	Defensin	MSAL04502	GO:0002376,GO:0005575,GO:0005576,GO:0005615,GO:0006950,GO:0006952,GO:0006955,GO:0006959,GO:0008150,GO:0009605,GO:0009607,GO:0009617,GO:0019730,GO:0019731,GO:0042742,GO:0043207,GO:0044421,GO:0045087,GO:0050829,GO:0050830,GO:0050896,GO:0051704,GO:0051707,GO:0098542	ko04624,map04624	-	defensin 1 precursor	Defensin_2	Tenecin-1 OS=Tenebrio molitor OX=7067 PE=1 SV=1	0	0.4011	89.649	15.6257	0	0.196902	0.0421063	7.04563	2.65624	26.6787	7.88731	5.87208	1.80043	6.84894	0.439023	0.607351	0.548802	8.07767	9.36236	17.4037
291	Glutathione S-Transferase (GST)
292	GST1	MSAL01078	GO:0002165,GO:0003674,GO:0003824,GO:0004364,GO:0005575,GO:0005622,GO:0005623,GO:0005737,GO:0006518,GO:0006575,GO:0006629,GO:0006694,GO:0006749,GO:0006790,GO:0006807,GO:0006950,GO:0006979,GO:0007275,GO:0008150,GO:0008152,GO:0008202,GO:0008610,GO:0009058,GO:0009266,GO:0009408,GO:0009628,GO:0009791,GO:0009987,GO:0010817,GO:0016740,GO:0016765,GO:0032501,GO:0032502,GO:0034641,GO:0034754,GO:0042180,GO:…	ko00480,ko00980,ko00982,ko00983,ko01524,ko05200,ko05204,ko05225,ko05418,map00480,map00980,map00982,map00983,map01524,map05200,map05204,map05225,map05418	Glutathione S-transferase	glutathione S-transferase 1	GST_C,GST_C_3,GST_N_3	Glutathione S-transferase 1 OS=Manduca sexta OX=7130 GN=GST1 PE=2 SV=1	63.9705	98.5404	54.7337	62.4092	66.6274	64.3932	21.2121	67.0684	92.0823	148.896	87.4682	109.734	152.882	87.1359	109.447	87.669	80.8915	173.073	129.743	113.313
293	GST2	MSAL01899	GO:0003674,GO:0003824,GO:0004364,GO:0005575,GO:0005622,GO:0005623,GO:0005737,GO:0006518,GO:0006575,GO:0006749,GO:0006790,GO:0006807,GO:0008150,GO:0008152,GO:0009987,GO:0016740,GO:0016765,GO:0034641,GO:0043603,GO:0044237,GO:0044424,GO:0044464,GO:0051186,GO:0071704,GO:1901564	ko00480,ko00980,ko00982,ko00983,ko01524,ko05200,ko05204,ko05225,ko05418,map00480,map00980,map00982,map00983,map01524,map05200,map05204,map05225,map05418	Glutathione S-transferase	glutathione S-transferase 1	GST_C,GST_C_2,GST_C_3,GST_N,GST_N_3	Glutathione S-transferase 1, isoform C OS=Anopheles gambiae OX=7165 GN=GstD1 PE=1 SV=2	95.3894	182.513	246.886	56.7923	131.115	90.3241	67.7562	232.824	36.1072	57.8897	126.079	31.2315	52.913	61.6629	54.3093	25.0427	102.068	69.9755	101.507	168.064
294	GST3	MSAL01958	GO:0000287,GO:0001516,GO:0003674,GO:0003824,GO:0004364,GO:0004667,GO:0005488,GO:0005509,GO:0005515,GO:0005575,GO:0005622,GO:0005623,GO:0005737,GO:0006082,GO:0006629,GO:0006631,GO:0006633,GO:0006636,GO:0006690,GO:0006692,GO:0006693,GO:0008150,GO:0008152,GO:0008285,GO:0008610,GO:0009058,GO:0009987,GO:0016053,GO:0016740,GO:0016765,GO:0016853,GO:0016860,GO:0019752,GO:0032787,GO:0033559,GO:0042127,GO:…	ko00480,ko00590,ko00980,ko00982,ko00983,ko01100,ko01524,ko05200,ko05204,ko05225,ko05418,map00480,map00590,map00980,map00982,map00983,map01100,map01524,map05200,map05204,map05225,map05418	Glutathione S-transferase	glutathione S-transferase	GST_C_3,GST_N	Glutathione S-transferase OS=Blattella germanica OX=6973 PE=1 SV=3	0.114201	0	0.0738737	0.310307	0	1.08435	0.868733	0.9537	0.203846	0.45456	0.823912	0.181206	0.768966	0.847872	0.764742	1.18529	0.473263	0.270238	0.698865	0.485599
295	GST4	MSAL03878	-	ko00480,ko00980,ko00982,ko00983,ko01524,ko05200,ko05204,ko05225,ko05418,map00480,map00980,map00982,map00983,map01524,map05200,map05204,map05225,map05418	Glutathione S-transferase	glutathione S-transferase 1	GST_C,GST_N,GST_N_3	Glutathione S-transferase 1, isoform D OS=Anopheles gambiae OX=7165 GN=GstD1 PE=1 SV=1	23.834	24.7597	32.0865	24.4466	147.977	73.5856	21.0438	28.3703	16.3442	42.4031	28.3667	21.9367	27.1338	38.4003	14.6141	23.4026	28.0189	11.3736	23.0965	27.161
296	GST5	MSAL08945	GO:0003674,GO:0003824,GO:0004364,GO:0004601,GO:0004602,GO:0005575,GO:0005576,GO:0005622,GO:0005623,GO:0005737,GO:0006518,GO:0006575,GO:0006749,GO:0006790,GO:0006807,GO:0008150,GO:0008152,GO:0009636,GO:0009987,GO:0016209,GO:0016491,GO:0016684,GO:0016740,GO:0016765,GO:0016829,GO:0016848,GO:0018833,GO:0034641,GO:0042221,GO:0043603,GO:0044237,GO:0044424,GO:0044464,GO:0050896,GO:0051186,GO:0051716,GO:…	ko00480,ko00980,ko00982,ko00983,ko01524,ko05200,ko05204,ko05225,ko05418,map00480,map00980,map00982,map00983,map01524,map05200,map05204,map05225,map05418	Glutathione S-transferase	uncharacterized protein LOC108903160	GST_C,GST_C_3,GST_N,GST_N_3	Glutathione S-transferase D1 OS=Drosophila melanogaster OX=7227 GN=GstD1 PE=1 SV=1	0.623971	3.00977	0.497592	0.222445	1.27076	0.458822	0.48637	2.59801	9.07325	20.5602	4.49535	7.6995	33.5293	16.9605	4.17584	4.33782	20.3845	7.73061	5.09655	4.82829
297	GST6	MSAL08946	GO:0003674,GO:0003824,GO:0004364,GO:0004601,GO:0004602,GO:0005575,GO:0005576,GO:0005622,GO:0005623,GO:0005737,GO:0006518,GO:0006575,GO:0006749,GO:0006790,GO:0006807,GO:0008150,GO:0008152,GO:0009636,GO:0009987,GO:0016209,GO:0016491,GO:0016684,GO:0016740,GO:0016765,GO:0016829,GO:0016848,GO:0018833,GO:0034641,GO:0042221,GO:0043603,GO:0044237,GO:0044424,GO:0044464,GO:0050896,GO:0051186,GO:0051716,GO:…	ko00480,ko00980,ko00982,ko00983,ko01524,ko05200,ko05204,ko05225,ko05418,map00480,map00980,map00982,map00983,map01524,map05200,map05204,map05225,map05418	Glutathione S-transferase	uncharacterized protein LOC108903160	GST_C,GST_C_3,GST_N,GST_N_3	Glutathione S-transferase 1-1 OS=Drosophila erecta OX=7220 GN=GstD1 PE=3 SV=2	0.459082	0.738835	3.12515	0.275657	0.847035	0.965859	0.126927	1.23448	3.60913	6.11372	1.53496	5.80425	20.562	3.50769	3.05797	2.22728	20.1071	3.08588	3.28313	2.20046
298	GST7	MSAL08947	GO:0003674,GO:0003824,GO:0004364,GO:0004601,GO:0004602,GO:0005575,GO:0005576,GO:0005622,GO:0005623,GO:0005737,GO:0006518,GO:0006575,GO:0006749,GO:0006790,GO:0006807,GO:0008150,GO:0008152,GO:0009636,GO:0009987,GO:0016209,GO:0016491,GO:0016684,GO:0016740,GO:0016765,GO:0016829,GO:0016848,GO:0018833,GO:0034641,GO:0042221,GO:0043603,GO:0044237,GO:0044424,GO:0044464,GO:0050896,GO:0051186,GO:0051716,GO:…	ko00480,ko00980,ko00982,ko00983,ko01524,ko05200,ko05204,ko05225,ko05418,map00480,map00980,map00982,map00983,map01524,map05200,map05204,map05225,map05418	Glutathione S-transferase	uncharacterized protein LOC108903160	GST_C,GST_C_3,GST_N,GST_N_3	Glutathione S-transferase 1-1 OS=Lucilia cuprina OX=7375 GN=GST1 PE=1 SV=2	21.5165	30.1495	17.4359	1.19346	5.54094	12.8236	3.74681	37.2481	22.043	46.8434	28.2173	34.3046	117.464	57.3193	18.8525	35.587	101.758	49.2677	38.8006	32.5239
299	GST8	MSAL08948	GO:0003674,GO:0003824,GO:0004364,GO:0004601,GO:0004602,GO:0005575,GO:0005576,GO:0005622,GO:0005623,GO:0005737,GO:0006518,GO:0006575,GO:0006749,GO:0006790,GO:0006807,GO:0008150,GO:0008152,GO:0009636,GO:0009987,GO:0016209,GO:0016491,GO:0016684,GO:0016740,GO:0016765,GO:0016829,GO:0016848,GO:0018833,GO:0034641,GO:0042221,GO:0043603,GO:0044237,GO:0044424,GO:0044464,GO:0050896,GO:0051186,GO:0051716,GO:…	ko00480,ko00980,ko00982,ko00983,ko01524,ko05200,ko05204,ko05225,ko05418,map00480,map00980,map00982,map00983,map01524,map05200,map05204,map05225,map05418	Glutathione S-transferase	glutathione S-transferase 1-1	GST_C,GST_C_3,GST_N,GST_N_3	Glutathione S-transferase 1, isoform C OS=Anopheles gambiae OX=7165 GN=GstD1 PE=1 SV=2	10.2783	16.8269	24.1059	45.6617	81.5967	64.6814	68.5208	107.317	15.589	21.1887	18.5373	16.7791	13.7996	20.2723	15.1388	8.8187	10.6251	11.4573	10.3538	13.3867
300	GST9	MSAL08949	GO:0003674,GO:0003824,GO:0004364,GO:0004601,GO:0004602,GO:0005575,GO:0005576,GO:0005622,GO:0005623,GO:0005737,GO:0006518,GO:0006575,GO:0006749,GO:0006790,GO:0006807,GO:0008150,GO:0008152,GO:0009636,GO:0009987,GO:0016209,GO:0016491,GO:0016684,GO:0016740,GO:0016765,GO:0016829,GO:0016848,GO:0018833,GO:0034641,GO:0042221,GO:0043603,GO:0044237,GO:0044424,GO:0044464,GO:0050896,GO:0051186,GO:0051716,GO:…	ko00480,ko00980,ko00982,ko00983,ko01524,ko05200,ko05204,ko05225,ko05418,map00480,map00980,map00982,map00983,map01524,map05200,map05204,map05225,map05418	Glutathione S-transferase	glutathione S-transferase 1-1	GST_C,GST_C_3,GST_N,GST_N_3	Glutathione S-transferase 1-1 OS=Drosophila sechellia OX=7238 GN=GstD1 PE=3 SV=2	452.059	428.863	595.323	401.926	2093.04	1412.11	638.111	1661.05	201.528	557.78	330.95	173.802	354.055	219.425	131.24	232.848	129.977	143.38	318.204	192.111
301	GST10	MSAL08950	GO:0003674,GO:0003824,GO:0004364,GO:0004601,GO:0004602,GO:0005575,GO:0005576,GO:0005622,GO:0005623,GO:0005737,GO:0006518,GO:0006575,GO:0006749,GO:0006790,GO:0006807,GO:0008150,GO:0008152,GO:0009636,GO:0009987,GO:0016209,GO:0016491,GO:0016684,GO:0016740,GO:0016765,GO:0016829,GO:0016848,GO:0018833,GO:0034641,GO:0042221,GO:0043603,GO:0044237,GO:0044424,GO:0044464,GO:0050896,GO:0051186,GO:0051716,GO:…	ko00480,ko00980,ko00982,ko00983,ko01524,ko05200,ko05204,ko05225,ko05418,map00480,map00980,map00982,map00983,map01524,map05200,map05204,map05225,map05418	Glutathione S-transferase	glutathione S-transferase 1-1	GST_C,GST_C_3,GST_N,GST_N_3	Glutathione S-transferase 1-1 OS=Drosophila erecta OX=7220 GN=GstD1 PE=3 SV=2	0.784437	1.23382	2.97254	3.50883	25.41	3.84021	3.91494	24.938	13.0262	17.1686	26.6871	34.881	37.3159	31.7706	23.3042	8.84427	16.5277	25.2054	17.3335	17.8164
302	GST11	MSAL08951	GO:0003674,GO:0003824,GO:0004364,GO:0004601,GO:0004602,GO:0005575,GO:0005576,GO:0005622,GO:0005623,GO:0005737,GO:0006518,GO:0006575,GO:0006749,GO:0006790,GO:0006807,GO:0008150,GO:0008152,GO:0009636,GO:0009987,GO:0016209,GO:0016491,GO:0016684,GO:0016740,GO:0016765,GO:0016829,GO:0016848,GO:0018833,GO:0034641,GO:0042221,GO:0043603,GO:0044237,GO:0044424,GO:0044464,GO:0050896,GO:0051186,GO:0051716,GO:…	ko00480,ko00980,ko00982,ko00983,ko01524,ko05200,ko05204,ko05225,ko05418,map00480,map00980,map00982,map00983,map01524,map05200,map05204,map05225,map05418	Glutathione S-transferase	glutathione S-transferase 1-1	GST_C,GST_C_3,GST_N,GST_N_3	Glutathione S-transferase 1-1 OS=Drosophila sechellia OX=7238 GN=GstD1 PE=3 SV=2	7.46582	4.27211	44.2228	7.66849	3.81106	7.15606	1.09861	39.6614	140.838	217.812	120.057	309.501	907.888	361.944	191.304	145.059	335.559	258.32	326.918	387.345
303	GST12	MSAL10011	GO:0003674,GO:0003824,GO:0004364,GO:0005575,GO:0005622,GO:0005623,GO:0005737,GO:0006518,GO:0006575,GO:0006749,GO:0006790,GO:0006807,GO:0008150,GO:0008152,GO:0009987,GO:0016740,GO:0016765,GO:0034641,GO:0043603,GO:0044237,GO:0044424,GO:0044464,GO:0051186,GO:0071704,GO:1901564	ko00480,ko00980,ko00982,ko00983,ko01524,ko05200,ko05204,ko05225,ko05418,map00480,map00980,map00982,map00983,map01524,map05200,map05204,map05225,map05418	Glutathione S-transferase	glutathione S-transferase theta-1	GST_C,GST_C_3,GST_N,GST_N_3	Glutathione S-transferase theta-1 OS=Bos taurus OX=9913 GN=GSTT1 PE=2 SV=3	13.6902	14.7292	32.526	22.0961	40.1781	42.1435	26.6591	34.2773	22.546	21.2605	23.6358	25.1573	23.6871	35.3981	19.2441	14.7731	19.0502	15.2288	15.1053	19.8762
304	GST13	MSAL11724	GO:0003674,GO:0003676,GO:0003824,GO:0004364,GO:0005488,GO:0005575,GO:0005622,GO:0005623,GO:0005737,GO:0006518,GO:0006575,GO:0006749,GO:0006790,GO:0006807,GO:0008150,GO:0008152,GO:0009987,GO:0016740,GO:0016765,GO:0033218,GO:0034641,GO:0042277,GO:0043167,GO:0043168,GO:0043295,GO:0043603,GO:0044237,GO:0044424,GO:0044464,GO:0048037,GO:0051186,GO:0071704,GO:0072341,GO:0097159,GO:1900750,GO:1901363,GO:…	ko00480,ko00980,ko00982,ko00983,ko01524,ko05200,ko05204,ko05225,ko05418,map00480,map00980,map00982,map00983,map01524,map05200,map05204,map05225,map05418	Glutathione S-transferase	glutathione S-transferase 1-1	FLYWCH,GST_C,GST_C_3,GST_N,GST_N_3	Glutathione S-transferase 1, isoform C OS=Anopheles gambiae OX=7165 GN=GstD1 PE=1 SV=2	30.864	31.2881	60.117	53.8777	101.063	120.868	106.9	56.4717	57.7377	83.3739	49.103	61.4158	68.7733	85.5323	35.9197	44.0956	31.9743	64.7073	76.202	84.4078
305	GST14	MSAL14098	-	ko00480,ko00590,ko00980,ko00982,ko00983,ko01100,ko01524,ko05200,ko05204,ko05225,ko05418,map00480,map00590,map00980,map00982,map00983,map01100,map01524,map05200,map05204,map05225,map05418	Glutathione S-transferase	glutathione S-transferase	GST_C_3,GST_N	Glutathione S-transferase OS=Anopheles gambiae OX=7165 GN=GstS1 PE=2 SV=4	0.0957033	0.296072	5.2547	0.718139	163.829	93.4199	83.857	166.179	24.8858	21.4126	71.7451	26.9177	67.7124	70.6703	11.0235	18.827	67.8158	74.1292	41.0504	68.1394
306	Superoxide dismutase (SOD)
307	SOD1	MSAL07690	-	-	Cu2+/Zn2+ superoxide dismutase SOD1	uncharacterized protein LOC108908397	Sod_Cu	Superoxide dismutase [Cu-Zn] OS=Candida albicans OX=5476 GN=SOD1 PE=3 SV=3	8.53825	7.86762	19.1501	30.5208	18.5822	85.7004	101.573	50.2912	18.5822	21.2137	9.8849	18.8298	19.8801	9.30943	9.84287	13.3673	9.19507	7.90988	10.2271	7.46158
308	SOD2	MSAL08455	-	ko04146,ko04213,ko05014,ko05016,ko05020,map04146,map04213,map05014,map05016,map05020	Cu2+/Zn2+ superoxide dismutase SOD1	superoxide dismutase	Sod_Cu	Superoxide dismutase [Cu-Zn] OS=Halocynthia roretzi OX=7729 PE=1 SV=2	180.631	300.278	520.27	589.57	628.016	166.706	706.997	338.546	204.659	348.462	150.878	181.723	264.313	65.5208	302.619	272.403	67.4176	378.367	369.055	107.373
309	SOD3	MSAL10947	GO:0000302,GO:0000303,GO:0000305,GO:0001101,GO:0001306,GO:0001315,GO:0001505,GO:0001666,GO:0001836,GO:0001889,GO:0001976,GO:0002237,GO:0002376,GO:0002520,GO:0002682,GO:0003007,GO:0003008,GO:0003013,GO:0003018,GO:0003032,GO:0003044,GO:0003068,GO:0003069,GO:0003070,GO:0003073,GO:0003085,GO:0003674,GO:0003676,GO:0003677,GO:0003824,GO:0004784,GO:0005488,GO:0005515,GO:0005575,GO:0005622,GO:0005623,GO:…	ko04013,ko04068,ko04146,ko04211,ko04212,ko04213,ko05016,map04013,map04068,map04146,map04211,map04212,map04213,map05016	Manganese superoxide dismutase	superoxide dismutase	Sod_Fe_C,Sod_Fe_N	Superoxide dismutase [Mn] 1, mitochondrial OS=Caenorhabditis elegans OX=6239 GN=sod-2 PE=1 SV=1	227.793	253.921	131.677	101.307	181.29	142.557	75.8835	104.46	262.489	215.506	372.131	285.432	139.956	371.236	229.916	136.714	234.886	210.643	125.414	289.759
310	SOD4	MSAL11276	GO:0000302,GO:0000303,GO:0000305,GO:0001306,GO:0003674,GO:0003824,GO:0004784,GO:0005488,GO:0005507,GO:0005515,GO:0005575,GO:0005576,GO:0005615,GO:0005622,GO:0005623,GO:0005737,GO:0005777,GO:0006801,GO:0006950,GO:0006979,GO:0007275,GO:0007568,GO:0007571,GO:0008150,GO:0008152,GO:0008270,GO:0008340,GO:0009636,GO:0009894,GO:0009987,GO:0010035,GO:0010259,GO:0010506,GO:0010821,GO:0016209,GO:0016491,GO:…	ko04146,ko04213,ko05014,ko05016,ko05020,map04146,map04213,map05014,map05016,map05020	Cu2+/Zn2+ superoxide dismutase SOD1	superoxide dismutase	Sod_Cu	Superoxide dismutase [Cu-Zn] OS=Ceratitis capitata OX=7213 GN=Sod1 PE=3 SV=2	650.93	667.661	335.409	251.53	589.106	417.029	116.607	333.461	369.814	683.886	620.223	405.32	810.159	779.577	435.636	587.12	973.19	414.415	599.501	914.181
311	Peroxiredoxin (Prx)
312	Prx1	MSAL05227	GO:0003674,GO:0003824,GO:0004601,GO:0005575,GO:0005622,GO:0005623,GO:0005737,GO:0005829,GO:0008150,GO:0008152,GO:0009056,GO:0009636,GO:0009987,GO:0016209,GO:0016491,GO:0016684,GO:0016999,GO:0017001,GO:0017144,GO:0042221,GO:0042737,GO:0042743,GO:0042744,GO:0044237,GO:0044248,GO:0044424,GO:0044444,GO:0044464,GO:0050896,GO:0051186,GO:0051187,GO:0051716,GO:0055114,GO:0070887,GO:0072593,GO:0097237,GO:…	ko00940,ko01100,ko01110,map00940,map01100,map01110	Alkyl hydroperoxide reductase, thiol specific antioxidant and related enzymes	peroxiredoxin-6	1-cysPrx_C,AhpC-TSA	Peroxiredoxin-6 OS=Gallus gallus OX=9031 GN=PRDX6 PE=2 SV=3	16.5008	27.1622	35.6763	46.0348	87.356	42.5259	12.5823	54.9784	18.6655	77.0152	35.7728	12.505	30.6214	63.807	20.1316	44.6265	49.6749	11.1865	32.4938	40.0751
313	Prx2	MSAL08714	GO:0003674,GO:0003824,GO:0004601,GO:0005575,GO:0005622,GO:0005623,GO:0005737,GO:0005739,GO:0007275,GO:0007568,GO:0008150,GO:0008152,GO:0008340,GO:0008379,GO:0009056,GO:0009636,GO:0009987,GO:0010259,GO:0010941,GO:0016209,GO:0016491,GO:0016684,GO:0016999,GO:0017001,GO:0017144,GO:0019725,GO:0032501,GO:0032502,GO:0042221,GO:0042592,GO:0042737,GO:0042743,GO:0042744,GO:0042981,GO:0043066,GO:0043067,GO:…	-	Alkyl hydroperoxide reductase, thiol specific antioxidant and related enzymes	peroxiredoxin-1	1-cysPrx_C,AhpC-TSA,Redoxin	Thioredoxin-dependent peroxide reductase, mitochondrial OS=Mus musculus OX=10090 GN=Prdx3 PE=1 SV=1	103.815	123.15	84	75.796	219.158	161.975	85.8976	188.848	122.689	130.784	181.147	160.108	112.832	192.411	132.28	111.033	131.971	152.957	160.194	199.785
314	Prx3	MSAL10123	GO:0000003,GO:0003006,GO:0003674,GO:0003824,GO:0004601,GO:0005575,GO:0005576,GO:0005615,GO:0005622,GO:0005623,GO:0005737,GO:0005829,GO:0006928,GO:0006950,GO:0006979,GO:0007155,GO:0007275,GO:0007276,GO:0007281,GO:0007568,GO:0008150,GO:0008152,GO:0008340,GO:0008354,GO:0008379,GO:0009056,GO:0009605,GO:0009636,GO:0009987,GO:0009991,GO:0010259,GO:0016209,GO:0016477,GO:0016491,GO:0016684,GO:0016999,GO:…	ko04146,ko04214,map04146,map04214	Alkyl hydroperoxide reductase, thiol specific antioxidant and related enzymes	peroxiredoxin 1	1-cysPrx_C,AhpC-TSA	Peroxiredoxin 1 OS=Drosophila melanogaster OX=7227 GN=Jafrac1 PE=1 SV=1	332.304	221.772	730.588	591.989	1131.72	910.984	203.803	259.002	363.91	1123.42	518.327	334.431	881.025	1063.46	303.391	911.778	1054.58	243.955	743.339	857.354
315	Prx4	MSAL11345	GO:0000003,GO:0001775,GO:0002252,GO:0002263,GO:0002274,GO:0002275,GO:0002283,GO:0002366,GO:0002376,GO:0002443,GO:0002444,GO:0002446,GO:0003006,GO:0003674,GO:0003824,GO:0004601,GO:0005488,GO:0005515,GO:0005575,GO:0005576,GO:0005615,GO:0005622,GO:0005623,GO:0005737,GO:0005783,GO:0005790,GO:0005829,GO:0006082,GO:0006457,GO:0006464,GO:0006468,GO:0006520,GO:0006575,GO:0006793,GO:0006796,GO:0006807,GO:…	ko04214,map04214	Alkyl hydroperoxide reductase, thiol specific antioxidant and related enzymes	peroxiredoxin-4	1-cysPrx_C,AhpC-TSA	Peroxiredoxin-4 OS=Bos taurus OX=9913 GN=PRDX4 PE=2 SV=1	121.139	125.99	109.557	111.754	479.382	263.379	65.3725	66.9199	48.6817	124.505	68.5902	49.125	125.368	96.4731	44.4501	96.7387	101.409	44.2278	86.645	83.2586
316	Prx5	MSAL11858	GO:0003674,GO:0003824,GO:0004601,GO:0005575,GO:0005576,GO:0005615,GO:0005622,GO:0005623,GO:0005737,GO:0005829,GO:0006950,GO:0006979,GO:0007498,GO:0008150,GO:0008152,GO:0009056,GO:0009636,GO:0009888,GO:0009987,GO:0016209,GO:0016491,GO:0016684,GO:0016999,GO:0017001,GO:0017144,GO:0031982,GO:0032502,GO:0042221,GO:0042737,GO:0042743,GO:0042744,GO:0043226,GO:0043227,GO:0043230,GO:0044237,GO:0044248,GO:…	ko00940,ko01100,ko01110,map00940,map01100,map01110	Alkyl hydroperoxide reductase, thiol specific antioxidant and related enzymes	peroxiredoxin-6	1-cysPrx_C,AhpC-TSA	Peroxiredoxin-6 OS=Gallus gallus OX=9031 GN=PRDX6 PE=2 SV=3	161.919	9.00856	6.63305	6.57522	17.2088	11.4964	3.70766	9.05655	9.24316	15.316	16.1082	37.4893	49.0589	33.0541	18.7227	18.4753	54.3746	41.8937	42.3519	88.2705
317	Hex (Hexamerin)
318	Hex1	MSAL10340	GO:0000902,GO:0000904,GO:0005575,GO:0005576,GO:0005615,GO:0005616,GO:0006928,GO:0006935,GO:0007275,GO:0007399,GO:0007409,GO:0007411,GO:0008037,GO:0008038,GO:0008039,GO:0008045,GO:0008150,GO:0009605,GO:0009653,GO:0009987,GO:0016043,GO:0016201,GO:0022008,GO:0030030,GO:0030154,GO:0030182,GO:0031175,GO:0032501,GO:0032502,GO:0032989,GO:0032990,GO:0032991,GO:0040011,GO:0042221,GO:0042330,GO:0044421,GO:…	-	-	hexamerin	Hemocyanin_C,Hemocyanin_M,Hemocyanin_N	Hexamerin OS=Blaberus discoidalis OX=6981 PE=2 SV=1	47197.7	21826.8	313.279	405.862	94.6979	114.923	46.7743	176.213	11.2962	11.326	41.7243	15.3814	8.16576	31.0578	0.358077	0.33445	0.550067	0.90525	0.831485	2.22766
319	Hex2	MSAL10398	GO:0000902,GO:0000904,GO:0005575,GO:0005576,GO:0005615,GO:0005616,GO:0006928,GO:0006935,GO:0007275,GO:0007399,GO:0007409,GO:0007411,GO:0008037,GO:0008038,GO:0008039,GO:0008045,GO:0008150,GO:0009605,GO:0009653,GO:0009987,GO:0016043,GO:0016201,GO:0022008,GO:0030030,GO:0030154,GO:0030182,GO:0031175,GO:0032501,GO:0032502,GO:0032989,GO:0032990,GO:0032991,GO:0040011,GO:0042221,GO:0042330,GO:0044421,GO:…	-	-	allergen Cr-PI	Hemocyanin_C,Hemocyanin_M,Hemocyanin_N	Hexamerin OS=Blaberus discoidalis OX=6981 PE=2 SV=1	17979	12906.7	1244.08	266.798	82.3429	75.0981	43.1579	142.892	6.24851	15.9022	40.7923	3.82817	2.31624	9.22315	0.14445	0.0662293	0.137236	0.232729	0.3029	0.629135
320	Hex3	MSAL10401	GO:0000902,GO:0000904,GO:0005575,GO:0005576,GO:0005615,GO:0005616,GO:0006928,GO:0006935,GO:0007275,GO:0007399,GO:0007409,GO:0007411,GO:0008037,GO:0008038,GO:0008039,GO:0008045,GO:0008150,GO:0009605,GO:0009653,GO:0009987,GO:0016043,GO:0016201,GO:0022008,GO:0030030,GO:0030154,GO:0030182,GO:0031175,GO:0032501,GO:0032502,GO:0032989,GO:0032990,GO:0032991,GO:0040011,GO:0042221,GO:0042330,GO:0044421,GO:…	-	-	hexamerin	Hemocyanin_C,Hemocyanin_M,Hemocyanin_N	Hexamerin OS=Blaberus discoidalis OX=6981 PE=2 SV=1	9944.78	6888.26	11929.6	3915.61	5420.57	2848.53	104.851	1042.49	13.1566	69.6211	207.444	7.44873	9.80682	61.9794	2.34843	6.17276	8.75336	1.52241	1.21457	2.27714
321	Hex4	MSAL10402	GO:0000902,GO:0000904,GO:0005575,GO:0005576,GO:0005615,GO:0005616,GO:0006928,GO:0006935,GO:0007275,GO:0007399,GO:0007409,GO:0007411,GO:0008037,GO:0008038,GO:0008039,GO:0008045,GO:0008150,GO:0009605,GO:0009653,GO:0009987,GO:0016043,GO:0016201,GO:0022008,GO:0030030,GO:0030154,GO:0030182,GO:0031175,GO:0032501,GO:0032502,GO:0032989,GO:0032990,GO:0032991,GO:0040011,GO:0042221,GO:0042330,GO:0044421,GO:…	-	-	hexamerin-like	Hemocyanin_C,Hemocyanin_M,Hemocyanin_N	Arylphorin subunit alpha OS=Manduca sexta OX=7130 PE=2 SV=1	30.377	47.3683	83.4628	12.3818	85.7353	19.8139	4.19702	2152.13	1.26849	12.2806	38.4368	0.220764	0.245933	3.70373	0.562848	1.01543	1.24056	0.165885	0.0755837	1.44056
322	catalase(CAT)
323	CAT	MSAL01266	GO:0000166,GO:0000302,GO:0000323,GO:0001101,GO:0001655,GO:0001657,GO:0001666,GO:0001775,GO:0001822,GO:0001823,GO:0002252,GO:0002263,GO:0002274,GO:0002275,GO:0002283,GO:0002366,GO:0002376,GO:0002443,GO:0002444,GO:0002446,GO:0003674,GO:0003824,GO:0004046,GO:0004096,GO:0004601,GO:0005102,GO:0005488,GO:0005515,GO:0005575,GO:0005576,GO:0005615,GO:0005622,GO:0005623,GO:0005737,GO:0005739,GO:0005740,GO:…	ko00380,ko00630,ko01110,ko01130,ko01200,ko04011,ko04016,ko04068,ko04146,ko04211,ko04212,ko04213,ko05014,map00380,map00630,map01110,map01130,map01200,map04011,map04016,map04068,map04146,map04211,map04212,map04213,map05014	Catalase	catalase	Catalase,Catalase-rel	Catalase OS=Drosophila melanogaster OX=7227 GN=Cat PE=1 SV=2	175.125	154.74	190.449	138.657	125.707	130.263	74.4975	132.32	67.3047	117.975	94.0924	118.263	165.982	182.934	142.201	212.9	236.802	257.928	485.52	628.61
324	Genes involved in cellular immunity
325	Draper
326	Draper1	MSAL09170	GO:0001786,GO:0002165,GO:0003002,GO:0003674,GO:0005488,GO:0005515,GO:0005543,GO:0005575,GO:0005622,GO:0005623,GO:0005737,GO:0005886,GO:0006810,GO:0006897,GO:0006909,GO:0006911,GO:0006950,GO:0006952,GO:0007275,GO:0007389,GO:0007399,GO:0007431,GO:0007435,GO:0007444,GO:0007447,GO:0007450,GO:0007552,GO:0007610,GO:0007626,GO:0008150,GO:0008219,GO:0008289,GO:0008345,GO:0009605,GO:0009607,GO:0009611,GO:…	-	Proteins containing Ca2+-binding EGF-like domains	protein draper-like	EMI,Laminin_EGF,hEGF	Protein draper OS=Drosophila melanogaster OX=7227 GN=drpr PE=1 SV=3	64.2123	64.8373	179.882	108.007	113.425	180.39	69.5782	92.2116	44.3259	105.677	84.3536	48.785	89.8803	77.7102	36.7556	52.2518	50.8418	33.7751	60.6534	53.7131
327	Draper2	MSAL09171	GO:0001786,GO:0002165,GO:0003002,GO:0003674,GO:0005488,GO:0005515,GO:0005543,GO:0005575,GO:0005622,GO:0005623,GO:0005737,GO:0005886,GO:0006810,GO:0006897,GO:0006909,GO:0006911,GO:0006950,GO:0006952,GO:0007275,GO:0007389,GO:0007399,GO:0007431,GO:0007435,GO:0007444,GO:0007447,GO:0007450,GO:0007552,GO:0007610,GO:0007626,GO:0008150,GO:0008219,GO:0008289,GO:0008345,GO:0009605,GO:0009607,GO:0009611,GO:…	-	Proteins containing Ca2+-binding EGF-like domains	protein draper isoform X1	EMI,Laminin_EGF,hEGF	-	47.1871	44.1537	111.497	73.6163	17.3706	89.5733	48.8136	69.3979	21.5472	50.958	37.3831	22.8249	55.9515	41.8553	19.0977	29.838	28.2308	16.1064	31.1481	29.5819
328	Dicer
329	Dicer	MSAL02331	GO:0000003,GO:0000122,GO:0000212,GO:0000226,GO:0000278,GO:0000737,GO:0000902,GO:0000904,GO:0001501,GO:0001525,GO:0001568,GO:0001709,GO:0001763,GO:0001932,GO:0001942,GO:0001944,GO:0002009,GO:0002064,GO:0002065,GO:0002066,GO:0002119,GO:0002164,GO:0002252,GO:0002376,GO:0002520,GO:0002682,GO:0002694,GO:0003002,GO:0003006,GO:0003007,GO:0003008,GO:0003151,GO:0003674,GO:0003676,GO:0003723,GO:0003725,GO:…	ko05206,map05206	dsRNA-specific nuclease Dicer and related ribonucleases	endoribonuclease Dcr-1	DEAD,Dicer_dimer,Helicase_C,PAZ,ResIII,Ribonuclease_3	Endoribonuclease Dcr-1 OS=Drosophila melanogaster OX=7227 GN=Dcr-1 PE=1 SV=1	0.986711	1.75912	3.30554	2.98662	0.150881	1.52947	1.42051	1.17363	0.831773	2.92992	1.83158	0.827197	2.42562	3.10329	1.36902	2.62703	3.23466	1.02085	1.7625	1.80623
330	Hemocytin
331	Hemocytin	MSAL07592	GO:0001775,GO:0002218,GO:0002220,GO:0002223,GO:0002252,GO:0002253,GO:0002263,GO:0002274,GO:0002275,GO:0002281,GO:0002366,GO:0002376,GO:0002429,GO:0002682,GO:0002684,GO:0002757,GO:0002758,GO:0002764,GO:0002768,GO:0003008,GO:0003674,GO:0005198,GO:0005201,GO:0005488,GO:0005515,GO:0005575,GO:0005576,GO:0005615,GO:0005622,GO:0005623,GO:0005737,GO:0005794,GO:0005796,GO:0005886,GO:0006464,GO:0006486,GO:…	ko04151,ko04510,ko04512,ko04610,ko04611,ko04657,ko04970,ko05146,ko05165,ko05226,map04151,map04510,map04512,map04610,map04611,map04657,map04970,map05146,map05165,map05226	von Willebrand factor and related coagulation proteins	hemocytin isoform X1	C8,F5_F8_type_C,Mucin2_WxxW,TIL,VWD	Hemocytin OS=Bombyx mori OX=7091 PE=2 SV=1	13.459	17.723	17.7778	17.064	3.91618	8.14923	28.024	170.261	5.60083	7.16321	4.09845	12.4055	12.835	8.38298	9.80033	4.56259	3.84252	8.19251	6.76754	6.26662
332	Hemomucin
333	Hemomucin	MSAL03626	GO:0003674,GO:0003824,GO:0004064,GO:0005575,GO:0005622,GO:0005623,GO:0005737,GO:0005783,GO:0009986,GO:0012505,GO:0016020,GO:0016787,GO:0016788,GO:0043226,GO:0043227,GO:0043229,GO:0043231,GO:0044424,GO:0044444,GO:0044464,GO:0052689	ko00901,ko01100,ko01110,map00901,map01100,map01110	Predicted alkaloid synthase/Surface mucin Hemomucin	adipocyte plasma membrane-associated protein-like	Str_synth	Adipocyte plasma membrane-associated protein OS=Salmo salar OX=8030 GN=apmap PE=2 SV=1	199.867	199.757	137.027	96.2653	65.7927	145.267	78.6105	181.855	22.4343	58.9415	53.4112	26.5457	41.7343	68.7379	28.6803	58.19	63.4081	26.4384	54.8967	74.4203
334	phenoloxidase(PO)
335	PO1	MSAL03728	GO:0002252,GO:0002376,GO:0003674,GO:0003824,GO:0004097,GO:0004497,GO:0004503,GO:0005575,GO:0005576,GO:0005615,GO:0006082,GO:0006520,GO:0006570,GO:0006582,GO:0006583,GO:0006584,GO:0006725,GO:0006807,GO:0006950,GO:0006952,GO:0006955,GO:0008150,GO:0008152,GO:0009058,GO:0009072,GO:0009605,GO:0009607,GO:0009617,GO:0009620,GO:0009712,GO:0009987,GO:0016491,GO:0016679,GO:0016682,GO:0016705,GO:0016716,GO:…	ko00350,ko00950,ko00965,ko01100,ko01110,ko04916,map00350,map00950,map00965,map01100,map01110,map04916	-	uncharacterized protein LOC108904736	Hemocyanin_C,Hemocyanin_M,Hemocyanin_N	Phenoloxidase 1 OS=Holotrichia diomphalia OX=33394 GN=PPO1 PE=1 SV=1	45.6353	123.429	60.9865	94.9711	99.7468	65.4293	20.1114	69.7985	36.0943	41.8462	47.6121	42.2341	28.1382	29.3031	22.5165	9.44263	9.53962	35.378	23.7043	22.5697
336	PO2	MSAL03729	GO:0002252,GO:0002376,GO:0003674,GO:0003824,GO:0004097,GO:0004497,GO:0004503,GO:0005575,GO:0005576,GO:0005615,GO:0006082,GO:0006520,GO:0006570,GO:0006582,GO:0006583,GO:0006584,GO:0006725,GO:0006807,GO:0006950,GO:0006952,GO:0006955,GO:0008150,GO:0008152,GO:0009058,GO:0009072,GO:0009605,GO:0009607,GO:0009617,GO:0009620,GO:0009712,GO:0009987,GO:0016491,GO:0016679,GO:0016682,GO:0016705,GO:0016716,GO:…	ko00350,ko00950,ko00965,ko01100,ko01110,ko04916,map00350,map00950,map00965,map01100,map01110,map04916	-	uncharacterized protein LOC108904736	Hemocyanin_C,Hemocyanin_M,Hemocyanin_N	Phenoloxidase 1 OS=Holotrichia diomphalia OX=33394 GN=PPO1 PE=1 SV=1	6.63087	20.0004	41.4548	63.9827	422.387	221.16	114.916	139.995	13.7915	23.8382	34.7274	26.6108	13.9615	22.5746	50.282	18.8547	34.6023	55.7122	45.8157	56.6237
337	PO3	MSAL05246	GO:0002252,GO:0002376,GO:0003674,GO:0003824,GO:0004097,GO:0004497,GO:0004503,GO:0005575,GO:0005576,GO:0005615,GO:0006082,GO:0006520,GO:0006570,GO:0006582,GO:0006583,GO:0006584,GO:0006725,GO:0006807,GO:0006950,GO:0006952,GO:0006955,GO:0008150,GO:0008152,GO:0009058,GO:0009072,GO:0009605,GO:0009607,GO:0009617,GO:0009620,GO:0009712,GO:0009987,GO:0016491,GO:0016679,GO:0016682,GO:0016705,GO:0016716,GO:…	ko00350,ko00950,ko00965,ko01100,ko01110,ko04916,map00350,map00950,map00965,map01100,map01110,map04916	-	phenoloxidase 2	Hemocyanin_C,Hemocyanin_M,Hemocyanin_N	Phenoloxidase 1 OS=Holotrichia diomphalia OX=33394 GN=PPO1 PE=1 SV=1	6.99013	18.4485	31.9099	14.6891	333.05	216.564	162.648	177.898	11.1728	27.8927	39.2585	23.3292	13.212	28.0762	47.2792	16.4381	36.012	53.1846	40.93	60.8133
338	peroxidase (POD)
339	POD1	MSAL02485	GO:0000323,GO:0003674,GO:0003824,GO:0004601,GO:0005575,GO:0005576,GO:0005615,GO:0005622,GO:0005623,GO:0005737,GO:0005764,GO:0005773,GO:0006082,GO:0006520,GO:0006725,GO:0006726,GO:0006727,GO:0006807,GO:0008055,GO:0008150,GO:0008152,GO:0009058,GO:0009636,GO:0009893,GO:0009987,GO:0010468,GO:0010604,GO:0010628,GO:0010941,GO:0010942,GO:0016209,GO:0016491,GO:0016684,GO:0018130,GO:0019222,GO:0019438,GO:…	-	Peroxidase/oxygenase	myeloperoxidase	An_peroxidase	Peroxidasin OS=Xenopus tropicalis OX=8364 GN=pxdn PE=2 SV=1	0.500963	0.33358	0.360036	0.391465	1.30264	2.73373	0.183336	1.61525	3.83831	7.7425	5.67713	2.80669	8.8375	9.05837	2.14387	2.452	3.6112	1.13598	3.3512	3.34005
340	POD2	MSAL08917	GO:0000003,GO:0001516,GO:0002064,GO:0002065,GO:0002066,GO:0003006,GO:0003674,GO:0003824,GO:0004601,GO:0004666,GO:0005575,GO:0005576,GO:0005615,GO:0006082,GO:0006629,GO:0006631,GO:0006633,GO:0006636,GO:0006690,GO:0006692,GO:0006693,GO:0007276,GO:0007281,GO:0007292,GO:0007304,GO:0007306,GO:0008150,GO:0008152,GO:0008610,GO:0009058,GO:0009636,GO:0009653,GO:0009888,GO:0009987,GO:0010927,GO:0016043,GO:…	-	Peroxidase/oxygenase	chorion peroxidase	An_peroxidase	Chorion peroxidase OS=Drosophila melanogaster OX=7227 GN=Pxt PE=2 SV=3	0.073698	0.00984133	0.0706953	0.0411257	0.05416	0.109116	0	0.306513	6.80572	51.5386	16.1897	3.24639	19.9299	58.9084	14.0735	62.866	73.6144	7.36851	37.2781	49.7912
341	POD3	MSAL09451	GO:0003674,GO:0003824,GO:0004601,GO:0008150,GO:0008152,GO:0009636,GO:0009987,GO:0016209,GO:0016491,GO:0016684,GO:0042221,GO:0050896,GO:0051716,GO:0055114,GO:0070887,GO:0097237,GO:0098754,GO:0098869,GO:1990748	-	Peroxidase/oxygenase	peroxidase, partial	An_peroxidase,Mucin2_WxxW	Chorion peroxidase OS=Drosophila melanogaster OX=7227 GN=Pxt PE=2 SV=3	0.298172	0.232338	6.8089	16.8014	1.42681	17.489	293.398	78.888	44.3127	20.921	10.6171	35.1856	18.1404	3.27424	11.8345	6.54721	0.657434	7.58722	5.80687	0.852972
342	POD4	MSAL09899	GO:0000003,GO:0002064,GO:0002065,GO:0002066,GO:0003006,GO:0003674,GO:0003824,GO:0004601,GO:0005575,GO:0005623,GO:0007276,GO:0007281,GO:0007292,GO:0007304,GO:0007306,GO:0008150,GO:0008152,GO:0009636,GO:0009653,GO:0009888,GO:0009987,GO:0010033,GO:0010927,GO:0016043,GO:0016209,GO:0016491,GO:0016684,GO:0019953,GO:0022412,GO:0022414,GO:0022607,GO:0030154,GO:0030312,GO:0030703,GO:0030707,GO:0030855,GO:…	-	Peroxidase/oxygenase	peroxidase-like	An_peroxidase	Peroxidase OS=Drosophila melanogaster OX=7227 GN=Pxd PE=2 SV=2	52.1813	146.718	106.713	144.029	0.880307	8.46824	68.9956	16.6666	30.0066	18.0136	22.086	21.4283	8.2794	11.9632	14.692	44.2678	63.7528	20.3353	8.6779	10.2801
343	POD5	MSAL10004	GO:0003674,GO:0003824,GO:0004601,GO:0006950,GO:0006952,GO:0008150,GO:0008152,GO:0009605,GO:0009607,GO:0009617,GO:0009636,GO:0009987,GO:0016209,GO:0016491,GO:0016684,GO:0042221,GO:0042742,GO:0043207,GO:0050830,GO:0050896,GO:0051704,GO:0051707,GO:0051716,GO:0055114,GO:0070887,GO:0097237,GO:0098542,GO:0098754,GO:0098869,GO:1990748	-	Peroxidase/oxygenase	uncharacterized protein LOC108903983	An_peroxidase	Peroxidasin homolog OS=Mus musculus OX=10090 GN=Pxdn PE=1 SV=2	23.9712	33.7129	57.9893	71.9761	1.95936	59.9455	107.304	71.3442	12.7528	29.7677	20.326	12.6772	24.5874	6.22961	11.7445	24.0183	2.85638	12.2808	20.4716	3.51199
344	POD6	MSAL10062	GO:0003674,GO:0003824,GO:0004601,GO:0008150,GO:0008152,GO:0009636,GO:0009987,GO:0016209,GO:0016491,GO:0016684,GO:0042221,GO:0050896,GO:0051716,GO:0055114,GO:0070887,GO:0097237,GO:0098754,GO:0098869,GO:1990748	-	Peroxidase/oxygenase	uncharacterized protein LOC108913999	An_peroxidase	Chorion peroxidase OS=Drosophila melanogaster OX=7227 GN=Pxt PE=2 SV=3	3.49887	4.73522	18.3588	14.1828	2.89752	796.3	156.484	57.56	10.8803	28.4969	8.5345	10.7569	36.6973	7.48942	8.63837	29.0166	6.74103	7.3638	29.5794	4.78305
345	Hemopexin (HPX)
346	HPX1	MSAL05164	GO:0001838,GO:0002009,GO:0002164,GO:0002165,GO:0002168,GO:0003007,GO:0003143,GO:0003144,GO:0005575,GO:0005623,GO:0006950,GO:0007155,GO:0007275,GO:0007399,GO:0007413,GO:0007417,GO:0007419,GO:0007424,GO:0007444,GO:0007503,GO:0007505,GO:0007507,GO:0007552,GO:0007560,GO:0007561,GO:0007591,GO:0008037,GO:0008038,GO:0008150,GO:0009611,GO:0009653,GO:0009790,GO:0009791,GO:0009886,GO:0009887,GO:0009888,GO:…	ko04657,ko04668,ko04912,ko04926,map04657,map04668,map04912,map04926	Gelatinase A and related matrix metalloproteases	matrix metalloproteinase-14 isoform X1	Hemopexin,PG_binding_1,Peptidase_M10	Matrix metalloproteinase-14 OS=Mus musculus OX=10090 GN=Mmp14 PE=2 SV=3	5.06186	1.69659	300.19	197.289	12.8158	40.7591	8.37377	30.9426	8.71643	14.7675	35.7463	7.16836	22.6565	11.5441	5.93879	9.04016	7.69647	5.47415	8.67212	6.50121
347	HPX2	MSAL10248	GO:0000003,GO:0000139,GO:0000902,GO:0000904,GO:0001501,GO:0001503,GO:0001525,GO:0001541,GO:0001558,GO:0001568,GO:0001655,GO:0001666,GO:0001704,GO:0001706,GO:0001763,GO:0001775,GO:0001822,GO:0001838,GO:0001935,GO:0001944,GO:0001952,GO:0001953,GO:0001958,GO:0002009,GO:0002165,GO:0002218,GO:0002252,GO:0002253,GO:0002263,GO:0002274,GO:0002275,GO:0002283,GO:0002366,GO:0002376,GO:0002443,GO:0002444,GO:…	ko04668,ko04912,ko05206,map04668,map04912,map05206	Gelatinase A and related matrix metalloproteases	matrix metalloproteinase-2-like	DUF3377,Hemopexin,PG_binding_1,Peptidase_M10	Matrix metalloproteinase-2 OS=Drosophila melanogaster OX=7227 GN=Mmp2 PE=2 SV=1	19.7923	16.76	120.578	62.4641	4.36061	16.4855	9.96494	10.4588	6.40475	7.52288	16.7339	4.53776	7.3814	12.5099	1.42499	3.3109	3.47417	1.68554	1.56397	2.17297
348	Nitric Oxide Synthase(NOS)
349	NOS1	MSAL00833	GO:0000139,GO:0000375,GO:0000377,GO:0000398,GO:0003674,GO:0003676,GO:0003723,GO:0003824,GO:0004842,GO:0005488,GO:0005575,GO:0005622,GO:0005623,GO:0005634,GO:0005737,GO:0005794,GO:0005829,GO:0006139,GO:0006396,GO:0006397,GO:0006464,GO:0006725,GO:0006807,GO:0008150,GO:0008152,GO:0008380,GO:0009892,GO:0009987,GO:0010467,GO:0012505,GO:0016020,GO:0016070,GO:0016071,GO:0016567,GO:0016740,GO:0019222,GO:…	-	Uncharacterized conserved protein	nitric oxide synthase-interacting protein homolog	Rtf2,zf-NOSIP	Nitric oxide synthase-interacting protein homolog OS=Drosophila melanogaster OX=7227 GN=CG6179 PE=3 SV=1	14.2127	9.89607	12.3987	15.5213	17.7485	32.1614	9.94073	18.338	8.47143	18.7852	22.8781	15.225	23.3556	30.5022	9.28886	21.942	21.7335	18.9776	38.4019	51.6534
350	NOS2	MSAL00834	GO:0003674,GO:0003824,GO:0005575,GO:0005622,GO:0005623,GO:0005737,GO:0005829,GO:0006066,GO:0006082,GO:0006629,GO:0006644,GO:0006650,GO:0006661,GO:0006793,GO:0006796,GO:0006797,GO:0006798,GO:0007154,GO:0007165,GO:0008150,GO:0008152,GO:0008610,GO:0008654,GO:0009056,GO:0009058,GO:0009987,GO:0016311,GO:0016312,GO:0016316,GO:0016787,GO:0016788,GO:0016791,GO:0017161,GO:0019637,GO:0019751,GO:0023052,GO:…	ko00562,ko01100,ko04070,map00562,map01100,map04070	Uncharacterized conserved protein	type I inositol 3,4-bisphosphate 4-phosphatase isoform X3	C2,PH	Nitric oxide synthase-interacting protein homolog OS=Drosophila melanogaster OX=7227 GN=CG6179 PE=3 SV=1	7.85425	10.4986	13.0731	8.82124	11.7471	13.3487	6.08309	9.06936	9.00255	26.3513	10.3157	6.52016	13.6547	20.1959	12.208	25.3507	29.6493	5.38754	10.3009	9.74777
351	NOS3	MSAL07703	GO:0000003,GO:0000139,GO:0000166,GO:0000302,GO:0000303,GO:0000305,GO:0000323,GO:0000768,GO:0001101,GO:0001501,GO:0001505,GO:0001525,GO:0001542,GO:0001568,GO:0001654,GO:0001666,GO:0001667,GO:0001701,GO:0001816,GO:0001817,GO:0001894,GO:0001910,GO:0001912,GO:0001917,GO:0001932,GO:0001933,GO:0001935,GO:0001944,GO:0001974,GO:0001990,GO:0002026,GO:0002027,GO:0002028,GO:0002227,GO:0002237,GO:0002251,GO:…	ko00220,ko00330,ko01100,ko01110,ko04020,ko04022,ko04066,ko04071,ko04145,ko04146,ko04151,ko04370,ko04371,ko04611,ko04713,ko04730,ko04915,ko04921,ko04926,ko04931,ko04933,ko04970,ko05010,ko05014,ko05132,ko05133,ko05140,ko05142,ko05145,ko05146,ko05152,ko05200,ko05222,ko05418,map00220,map00330,map01100,map01110,map04020,map04022,map04066,map04071,map04145,map04146,map04151,map04370,map04371,map04611,m…	NADP/FAD dependent oxidoreductase	nitric oxide synthase, salivary gland isoform X1	FAD_binding_1,Flavodoxin_1,NAD_binding_1,NO_synthase,PDZ	Nitric oxide synthase-like protein OS=Bombyx mori OX=7091 GN=NSL PE=2 SV=1	3.78234	0.502079	224.551	7.9049	2.52703	41.6566	0.351652	7.24445	0.340276	6.01199	0.969369	0.489077	7.84455	6.78204	1.64572	10.8837	11.4984	2.45388	3.18004	2.89822
352	caspase
353	casp1	MSAL01125	GO:0000003,GO:0002165,GO:0003006,GO:0003674,GO:0003824,GO:0004175,GO:0004190,GO:0004197,GO:0005488,GO:0005515,GO:0005575,GO:0005622,GO:0005623,GO:0005634,GO:0005654,GO:0005737,GO:0005739,GO:0005829,GO:0006355,GO:0006357,GO:0006508,GO:0006807,GO:0006810,GO:0006915,GO:0006950,GO:0006984,GO:0006991,GO:0006996,GO:0007010,GO:0007015,GO:0007154,GO:0007165,GO:0007275,GO:0007276,GO:0007281,GO:0007283,GO:…	ko01524,ko04010,ko04115,ko04210,ko04214,ko04215,ko04650,ko04657,ko04668,ko04726,ko04932,ko04933,ko05010,ko05012,ko05014,ko05016,ko05120,ko05133,ko05134,ko05145,ko05146,ko05152,ko05161,ko05165,ko05167,ko05168,ko05200,ko05203,ko05205,ko05206,ko05210,ko05222,ko05416,map01524,map04010,map04115,map04210,map04214,map04215,map04650,map04657,map04668,map04726,map04932,map04933,map05010,map05012,map05014,…	Caspase, apoptotic cysteine protease	caspase-1	Peptidase_C14	Caspase-1 OS=Spodoptera frugiperda OX=7108 PE=1 SV=1	11.0437	12.3103	76.7096	64.6407	0.720817	15.4825	5.66042	7.63458	7.28748	21.0488	11.7765	5.51165	23.4526	21.7781	7.51831	18.3678	22.0886	5.4074	13.9584	14.3022
354	casp2	MSAL01264	-	ko01524,ko04115,ko04210,ko04214,ko04215,ko04217,ko04620,ko04621,ko04622,ko04624,ko04657,ko04668,ko04932,ko05010,ko05016,ko05133,ko05134,ko05142,ko05145,ko05152,ko05161,ko05165,ko05167,ko05168,ko05200,ko05203,ko05416,map01524,map04115,map04210,map04214,map04215,map04217,map04620,map04621,map04622,map04624,map04657,map04668,map04932,map05010,map05016,map05133,map05134,map05142,map05145,map05152,map…	Caspase, apoptotic cysteine protease	caspase-3	Peptidase_C14	Caspase-3 OS=Xenopus laevis OX=8355 GN=casp3 PE=2 SV=1	3.9112	0.361245	5.5899	0.0642607	0.0360033	0.918893	0	1.68878	3.39874	5.30704	3.04151	4.09687	24.9032	6.67867	2.27166	2.69279	12.0603	3.51813	7.75946	3.98557
355	casp3	MSAL01525	GO:0000003,GO:0002165,GO:0003006,GO:0003674,GO:0003824,GO:0004175,GO:0004190,GO:0004197,GO:0005488,GO:0005515,GO:0005575,GO:0005622,GO:0005623,GO:0005634,GO:0005654,GO:0005737,GO:0005739,GO:0005829,GO:0006355,GO:0006357,GO:0006508,GO:0006807,GO:0006810,GO:0006915,GO:0006950,GO:0006984,GO:0006991,GO:0006996,GO:0007010,GO:0007015,GO:0007154,GO:0007165,GO:0007275,GO:0007276,GO:0007281,GO:0007283,GO:…	ko01524,ko04010,ko04115,ko04210,ko04214,ko04215,ko04650,ko04657,ko04668,ko04726,ko04932,ko04933,ko05010,ko05012,ko05014,ko05016,ko05120,ko05133,ko05134,ko05145,ko05146,ko05152,ko05161,ko05165,ko05167,ko05168,ko05200,ko05203,ko05205,ko05206,ko05210,ko05222,ko05416,map01524,map04010,map04115,map04210,map04214,map04215,map04650,map04657,map04668,map04726,map04932,map04933,map05010,map05012,map05014,…	Caspase, apoptotic cysteine protease	caspase-1 isoform X1	Peptidase_C14	Caspase-1 OS=Spodoptera frugiperda OX=7108 PE=1 SV=1	0.595501	1.74897	0.302257	0.594499	0.195239	0.465278	1.58363	1.35337	1.34537	2.1425	0.955851	2.037	4.7525	1.35392	1.08312	2.20179	5.43968	1.39877	2.64828	1.8447
356	casp4	MSAL01596	GO:0003674,GO:0003824,GO:0004175,GO:0004190,GO:0004197,GO:0005575,GO:0005622,GO:0005623,GO:0005634,GO:0005654,GO:0005737,GO:0005829,GO:0006508,GO:0006807,GO:0006915,GO:0007275,GO:0007507,GO:0008150,GO:0008152,GO:0008219,GO:0008233,GO:0008234,GO:0009314,GO:0009411,GO:0009416,GO:0009628,GO:0009719,GO:0009987,GO:0010033,GO:0010243,GO:0010467,GO:0012501,GO:0014070,GO:0016485,GO:0016787,GO:0019538,GO:…	ko01524,ko04010,ko04115,ko04210,ko04214,ko04215,ko04650,ko04657,ko04668,ko04726,ko04932,ko04933,ko05010,ko05012,ko05014,ko05016,ko05120,ko05133,ko05134,ko05145,ko05146,ko05152,ko05161,ko05165,ko05167,ko05168,ko05200,ko05203,ko05205,ko05206,ko05210,ko05222,ko05416,map01524,map04010,map04115,map04210,map04214,map04215,map04650,map04657,map04668,map04726,map04932,map04933,map05010,map05012,map05014,…	Caspase, apoptotic cysteine protease	caspase-1	Peptidase_C14	Caspase-1 OS=Spodoptera frugiperda OX=7108 PE=1 SV=1	0.0747537	0.0293723	0	0.0227423	0	0.0788423	0	0.378472	0.378509	1.88732	1.2677	1.11329	6.57795	2.69928	1.10658	2.04056	5.63569	0.455498	0.781212	0.66234
357	casp5	MSAL07586	GO:0000003,GO:0000902,GO:0000904,GO:0001654,GO:0001700,GO:0002165,GO:0002376,GO:0003006,GO:0003674,GO:0003824,GO:0004175,GO:0004197,GO:0005488,GO:0005515,GO:0005575,GO:0005622,GO:0005623,GO:0005737,GO:0005829,GO:0006508,GO:0006582,GO:0006725,GO:0006807,GO:0006915,GO:0006919,GO:0006950,GO:0006952,GO:0006955,GO:0007154,GO:0007165,GO:0007275,GO:0007276,GO:0007281,GO:0007283,GO:0007286,GO:0007291,GO:…	ko04214,ko04215,map04214,map04215	-	caspase-1 isoform X1	CARD,Peptidase_C14	Caspase-1 OS=Spodoptera frugiperda OX=7108 PE=1 SV=1	8.63853	11.4132	32.8939	28.1716	6.09014	32.5819	9.88288	11.167	9.97779	22.3637	13.8717	8.52663	23.7567	21.9796	9.43398	19.5328	25.3406	8.88824	19.3517	19.7378
358	casp6	MSAL08445	GO:0000003,GO:0000902,GO:0000904,GO:0001654,GO:0001700,GO:0002165,GO:0002376,GO:0003006,GO:0003674,GO:0003824,GO:0004175,GO:0004197,GO:0005488,GO:0005515,GO:0005575,GO:0005622,GO:0005623,GO:0005737,GO:0005829,GO:0006508,GO:0006582,GO:0006725,GO:0006807,GO:0006915,GO:0006919,GO:0006950,GO:0006952,GO:0006955,GO:0007154,GO:0007165,GO:0007275,GO:0007276,GO:0007281,GO:0007283,GO:0007286,GO:0007291,GO:…	ko04214,ko04215,map04214,map04215	-	caspase-2-like isoform X1	CARD,Peptidase_C14	-	11.2269	12.5082	17.8322	20.5565	6.76911	20.3381	11.762	10.4716	5.8115	24.3836	12.4584	3.37119	8.3129	16.0835	7.56133	15.8917	17.5597	6.23982	15.331	18.2915
359	Argonaute
360	Ago1	MSAL01622	GO:0000003,GO:0000280,GO:0000339,GO:0000340,GO:0000932,GO:0000956,GO:0000976,GO:0000977,GO:0000978,GO:0000987,GO:0000993,GO:0001012,GO:0001047,GO:0001067,GO:0001098,GO:0001099,GO:0001709,GO:0002119,GO:0002164,GO:0002682,GO:0003002,GO:0003006,GO:0003008,GO:0003674,GO:0003676,GO:0003677,GO:0003690,GO:0003723,GO:0003725,GO:0003727,GO:0003729,GO:0003743,GO:0003824,GO:0004518,GO:0004519,GO:0004521,GO:…	-	Translation initiation factor 2C (eIF-2C) and related proteins	protein argonaute-2 isoform X1	ArgoL1,ArgoL2,ArgoMid,ArgoN,PAZ,Piwi	Protein argonaute-2 OS=Homo sapiens OX=9606 GN=AGO2 PE=1 SV=3	16.4931	18.7844	34.5984	33.2153	4.20287	28.1018	12.8609	18.4418	18.5746	94.6606	30.5159	11.649	43.4181	89.038	37.6588	156.833	167.782	24.7378	84.3723	117.072
361	Ago2	MSAL05370	-	-	Translation initiation factor 2C (eIF-2C) and related proteins	protein argonaute-2	ArgoL1,ArgoL2,ArgoMid,ArgoN,PAZ,Piwi	Protein argonaute-2 OS=Drosophila melanogaster OX=7227 GN=AGO2 PE=1 SV=3	51.6736	60.7961	61.6564	75.9041	19.8906	66.1281	35.6137	63.9457	26.5887	52.372	37.9377	28.2533	52.0767	59.8767	23.5829	47.0915	45.7196	25.6853	49.939	48.2325
