# Supplementary material for: Physiological Measurements and Transcriptomics Reveal the Fitness Costs of Monochamus saltuarius to Bursaphelenchus xylophilus
Source: Int J Mol Sci. 2024 Apr 30;25(9):4906. doi: 10.3390/ijms25094906 (PMC11084816; doi:10.3390/ijms25094906)
Supplement: Supplementary file 1 [file ijms-25-04906-s001.zip › Supplementary materials/Supplenmental Tables/Table S8 MEsalmon hub genes identified in M. saltuarius transcriptome.xlsx]

## Sheet: Table S8 MEsalmon hub genes
Table S8 MEsalmon hub genes identified in M. saltuarius transcriptome
Rank	gene_id	gene name	ko	ko_des	pathway	TPM value in different treatments
						L5	BL5	P1	BP1	P5	BP5	P10	BP10	A1C	A1G	A1T	BA1C	BA1G	BA1T	A5C	A5G	A5T	BA5C	BA5G	BA5T
1	MSAL03659	MTHFD	K00288	methylenetetrahydrofolate dehydrogenase (NADP+) / methenyltetrahydrofolate cyclohydrolase / formyltetrahydrofolate synthetase	ko00670,One carbon pool by folate;ko04147,Exosome	44.301	38.0131	41.7392	27.6037	36.0104	56.5373	50.3332	96.0768	25.465	31.6611	46.2128	38.1354	36.9939	65.0528	31.9698	29.3092	44.4212	122.279	223.943	379.741
2	MSAL06095	TDO2	K00453	tryptophan 2,3-dioxygenase	ko00380,Tryptophan metabolism	2.38536	2.01276	2.45007	1.79022	0.628546	1.17988	0.532346	0.130867	1.60133	1.8289	1.01293	3.92211	2.60776	2.40754	8.14251	4.47745	7.19151	14.8069	28.5342	44.3152
2	MSAL11578	ACPP	K14410;K19283	lysosomal acid phosphatase;prostatic aicd phosphatase	ko00740,Riboflavin metabolism;ko04142,Lysosome;ko99980,Enzymes with EC numbers	16.9119	15.516	17.2923	7.41167	19.2785	18.864	0.782332	5.97587	19.1617	28.4269	24.9874	31.2473	40.3444	34.3349	16.0477	17.8708	20.2866	88.8574	148.889	234.972
4	MSAL10810	GART	K11787	phosphoribosylamine--glycine ligase / phosphoribosylglycinamide formyltransferase / phosphoribosylformylglycinamidine cyclo-ligase	ko00230,Purine metabolism;ko00670,One carbon pool by folate;ko01523,Antifolate resistance	53.912	21.859	36.8297	33.976	15.3561	21.2333	5.76191	13.0565	8.9864	25.4648	15.3842	12.1977	20.147	35.3823	10.5186	22.4431	26.8497	38.6769	86.9559	134.778
5	MSAL01140	ELOVL7-1	K10249;K10250	elongation of very long chain fatty acids protein 4;elongation of very long chain fatty acids protein 7	ko00062,Fatty acid elongation;ko01040,Biosynthesis of unsaturated fatty acids;ko01004,Lipid biosynthesis proteins;ko00062,Fatty acid elongation;ko01040,Biosynthesis of unsaturated fatty acids;ko01004,Lipid biosynthesis proteins	44.5015	33.6552	58.399	26.2786	8.39403	45.9394	37.4263	96.5799	26.1575	14.9033	50.8756	38.2658	22.6061	61.6877	35.9144	15.5304	61.3	42.9616	73.3705	191.356
5	MSAL01660	PNP	K03783	purine-nucleoside phosphorylase	ko00230,Purine metabolism;ko00240,Pyrimidine metabolism;ko00760,Nicotinate and nicotinamide metabolism	93.2705	11.5493	2.19188	5.26617	0.515987	0.612522	0.653485	127.25	3.70968	7.58299	21.2087	19.36	38.9586	45.3463	7.11526	8.43814	14.0879	176.789	349.62	550.42
7	MSAL00128	FAR	K13356	alcohol-forming fatty acyl-CoA reductase	ko00073,Cutin, suberine and wax biosynthesis;ko04146,Peroxisome;ko04212,Longevity regulating pathway - worm	39.1284	41.4118	33.6605	14.7809	1.32684	10.9667	15.3065	36.1981	9.60487	4.30677	26.8196	10.3479	6.14371	27.2231	6.79912	3.35435	18.2167	16.5551	35.5661	98.9228
7	MSAL04067	ELOVL4-2	K10249;K10250	elongation of very long chain fatty acids protein 4;elongation of very long chain fatty acids protein 7	ko00062,Fatty acid elongation;ko01040,Biosynthesis of unsaturated fatty acids;ko01004,Lipid biosynthesis proteins;ko00062,Fatty acid elongation;ko01040,Biosynthesis of unsaturated fatty acids;ko01004,Lipid biosynthesis proteins	63.3598	48.8103	114.101	59.1072	2.82358	31.1314	81.9116	242.807	29.8429	19.8304	91.8086	70.5958	44.001	173.629	56.242	26.0622	136.421	124.33	222.3	618.821
7	MSAL07179	CYP4G1	K15001	cytochrome P450 family 4	ko00199,Cytochrome P450	880.663	1047.67	670.068	443.099	97.0498	480.519	490.278	1642.04	297.873	209.46	844.925	677.685	389.247	1073.64	418.617	220.367	983.387	862.381	1675.38	4602.45
7	MSAL08881	SCD-6	K00507	stearoyl-CoA desaturase (Delta-9 desaturase)	ko01040,Biosynthesis of unsaturated fatty acids;ko04152,AMPK signaling pathway;ko03320,PPAR signaling pathway;ko04212,Longevity regulating pathway - worm;ko01004,Lipid biosynthesis proteins	147.806	137.56	128.449	52.9051	14.1221	95.1072	175.717	344.751	83.6562	56.7127	221.539	143.805	72.2473	250.12	86.4563	40.2638	179.214	133.492	251.066	621.48
7	MSAL12798	ScR-B	K13885	scavenger receptor class B, member 1	ko04145,Phagosome;ko04913,Ovarian steroidogenesis;ko04925,Aldosterone synthesis and secretion;ko04927,Cortisol synthesis and secretion;ko04976,Bile secretion;ko04975,Fat digestion and absorption;ko04979,Cholesterol metabolism;ko04977,Vitamin digestion and absorption;ko04934,Cushing syndrome;ko05160,Hepatitis C;ko04131,Membrane trafficking;ko04147,Exosome	10.5518	32.9998	14.8181	6.72691	1.20418	2.01134	3.5937	5.34782	6.00328	3.62817	5.47196	10.9136	4.68813	7.34998	15.991	4.94346	8.1587	24.3831	36.3437	60.884
12	MSAL04244	LCT	K01229	lactase-phlorizin hydrolase	ko00052,Galactose metabolism;ko04973,Carbohydrate digestion and absorption;ko03110,Chaperones and folding catalysts	5.87994	2.90616	177.2	1.64219	11.6568	23.5195	21.274	42.9988	30.0621	35.2579	128.88	61.3475	74.2815	102.434	17.9499	9.68911	20.0961	98.646	201.616	313.346
12	MSAL07440	CYP4G2	K15001	cytochrome P450 family 4	ko00199,Cytochrome P450	807.567	911.399	434.723	336.672	6.98851	64.7763	242.472	833.521	197.758	140.131	539.15	371.467	221.179	687.364	280.094	134.374	611.624	443.052	908.065	2280.73
12	MSAL07443	ELOVL7-1	K10249;K10250	elongation of very long chain fatty acids protein 4;elongation of very long chain fatty acids protein 7	ko00062,Fatty acid elongation;ko01040,Biosynthesis of unsaturated fatty acids;ko01004,Lipid biosynthesis proteins;ko00062,Fatty acid elongation;ko01040,Biosynthesis of unsaturated fatty acids;ko01004,Lipid biosynthesis proteins	18.1322	22.8098	14.3798	19.4358	1.79565	19.5839	68.1322	67.9272	7.41312	4.09747	21.5955	15.7144	7.35028	28.3951	10.4427	4.57505	28.5158	28.1138	52.7501	136.497
12	MSAL09639	BCKDHB	K00167	2-oxoisovalerate dehydrogenase E1 component beta subunit	ko00640,Propanoate metabolism;ko00280,Valine, leucine and isoleucine degradation	48.9302	50.2469	60.3831	35.2743	70.599	26.2711	4.35123	17.4558	9.11834	14.3334	18.8006	36.8032	25.1841	45.1971	36.8082	16.0921	34.6575	52.6558	59.3264	116.608
12	MSAL10158	ADSL	K01756	adenylosuccinate lyase	ko00230,Purine metabolism;ko00250,Alanine, aspartate and glutamate metabolism	29.6253	17.5845	77.5021	53.3942	93.3194	49.021	15.0947	12.1807	16.1002	41.89	33.0381	16.1531	26.238	39.3347	19.2398	35.8081	38.0317	47.194	115.613	169.659
12	MSAL10168	ltaE	K01620	threonine aldolase	ko00260,Glycine, serine and threonine metabolism	8.01848	8.23571	10.8455	10.4183	27.502	37.9491	18.9619	34.6377	88.9409	34.9032	68.2141	72.8937	45.0354	48.2013	34.4615	26.1933	25.8636	61.0635	69.7385	136.474
12	MSAL12004	PAICS	K01587	phosphoribosylaminoimidazole carboxylase / phosphoribosylaminoimidazole-succinocarboxamide synthase	ko00230,Purine metabolism	215.226	121.036	151.151	178.311	95.5946	73.8532	15.5272	43.815	25.9625	87.5315	61.9765	43.53	63.8938	123.715	34.933	70.1172	86.3626	134.803	271.218	429.525
12	MSAL12157	RLBP1	K19625	retinaldehyde-binding protein 1	ko99985,Amino acid metabolism	32.8139	30.2717	62.6943	29.3053	21.8993	18.7065	31.3105	73.364	31.3346	18.3807	76.1445	44.616	20.8065	65.1256	25.3445	8.98303	30.3682	32.4307	40.69	104.668
12	MSAL12327	MIOX	K00469	inositol oxygenase	ko00053,Ascorbate and aldarate metabolism;ko00562,Inositol phosphate metabolism	62.4634	51.3068	46.0355	54.1129	21.3012	6.5687	1.34607	6.95442	8.97942	4.94658	20.6774	25.2988	5.86449	21.2652	246.828	57.23	136.825	269.652	236.726	565.791
