# Supplementary material for: Physiological Measurements and Transcriptomics Reveal the Fitness Costs of Monochamus saltuarius to Bursaphelenchus xylophilus
Source: Int J Mol Sci. 2024 Apr 30;25(9):4906. doi: 10.3390/ijms25094906 (PMC11084816; doi:10.3390/ijms25094906)
Supplement: Supplementary file 1 [file ijms-25-04906-s001.zip › Supplementary materials/Supplenmental Tables/Table S9 Fatty acid metabolism-related DEGs in M. saltuarius transcriptome.xlsx]

## Sheet: Table S9 Fatty acid metabolism
Table S9 Fatty acid metabolism-related DEGs in M. saltuarius transcriptome
count	gene_id	gene name	ko	ko_des	pathway	TPM value in different treatments
						L5	BL5	P1	BP1	P5	BP5	P10	BP10	A1C	BA1C	A1G	BA1G	A1T	BA1T	A5C	BA5C	A5G	BA5G	A5T	BA5T
1	MSAL00493	FASN-1	K00665	fatty acid synthase, animal type	ko00061,Fatty acid biosynthesis;ko04152,AMPK signaling pathway;ko04910,Insulin signaling pathway;ko01004,Lipid biosynthesis proteins;ko04147,Exosome	56.8343	35.5772	8.07348	4.23887	0.876953	3.00138	20.41	93.3044	40.1206	70.3663	29.9829	45.7881	91.4066	138.337	35.134	39.1454	13.863	83.1091	54.0314	211.34
2	MSAL00495	FASN-2	K00665	fatty acid synthase, animal type	ko00061,Fatty acid biosynthesis;ko04152,AMPK signaling pathway;ko04910,Insulin signaling pathway;ko01004,Lipid biosynthesis proteins;ko04147,Exosome	0.930437	1.21528	1.63089	1.10221	0	0.34938	9.10693	33.3574	2.43013	3.1631	1.60429	2.97899	7.54707	11.5695	2.92308	3.58504	0.856094	5.22795	3.82702	22.9496
3	MSAL01140	ELOVL7-1	K10249	elongation of very long chain fatty acids protein 4/7	ko00062,Fatty acid elongation;ko01040,Biosynthesis of unsaturated fatty acids;ko01004,Lipid biosynthesis proteins	44.5015	33.6552	58.399	26.2786	8.39403	45.9394	37.4263	96.5799	26.1575	38.2658	14.9033	22.6061	50.8756	61.6877	35.9144	42.9616	15.5304	73.3705	61.3	191.356
4	MSAL02204	ACOX-1	K00232	acyl-CoA oxidase	ko00230,Purine metabolism;ko00240,Pyrimidine metabolism;ko00760,Nicotinate and nicotinamide metabolism	20.4101	17.6249	69.8809	34.3599	18.8451	33.956	15.6897	30.1672	9.72237	13.913	16.0623	27.2614	17.7158	18.3112	9.0514	7.88662	7.36745	13.6944	11.0752	12.6864
5	MSAL02328	ACSLs	K15013;K01304	long-chain-fatty-acid--CoA ligase ACSBG	ko00640,Propanoate metabolism;ko00071,Fatty acid degradation;ko00592,alpha-Linolenic acid metabolism;ko01040,Biosynthesis of unsaturated fatty acids;ko00410,beta-Alanine metabolism;ko04024,cAMP signaling pathway;ko04146,Peroxisome;ko03320,PPAR signaling pathway	39.385	69.3895	4.7328	3.12008	3.68909	3.66462	4.46109	3.26742	4.84264	11.3937	5.36925	9.31	2.73834	7.19224	14.4407	11.0424	9.31192	11.8806	12.3049	18.9325
6	MSAL02558	ACOX-2	K00232;K10214	acyl-CoA oxidase	ko00061,Fatty acid biosynthesis;ko00071,Fatty acid degradation;ko04920,Adipocytokine signaling pathway;ko03320,PPAR signaling pathway;ko01004,Lipid biosynthesis proteins	31.9407	34.5476	55.0715	29.6462	31.5911	62.497	26.2559	37.0164	28.731	36.4942	64.4317	130.993	37.9504	62.905	38.1702	38.6982	57.9988	71.4113	92.4029	61.8641
7	MSAL04067	ELOVL4-1	K10249;K10250	elongation of very long chain fatty acids protein 4/7	ko00670,One carbon pool by folate;ko04147,Exosome	63.3598	48.8103	114.101	59.1072	2.82358	31.1314	81.9116	242.807	29.8429	70.5958	19.8304	44.001	91.8086	173.629	56.242	124.33	26.0622	222.3	136.421	618.821
8	MSAL05352	LACS	K01897	long-chain acyl-CoA synthetase	ko00062,Fatty acid elongation;ko01040,Biosynthesis of unsaturated fatty acids;ko01004,Lipid biosynthesis proteins	9.22453	10.7796	63.8189	72.2228	22.6833	57.9698	21.4054	60.4289	94.9805	112.133	92.8893	182.828	75.5128	132.424	113.565	103.665	93.0568	97.6047	149.053	150.873
9	MSAL06251	FASN-3	K00665	fatty acid synthase, animal type	ko00061,Fatty acid biosynthesis;ko00071,Fatty acid degradation;ko04146,Peroxisome;ko04216,Ferroptosis;ko02024,Quorum sensing;ko04920,Adipocytokine signaling pathway;ko03320,PPAR signaling pathway;ko04714,Thermogenesis;ko01004,Lipid biosynthesis proteins;ko04147,Exosome	61.1238	72.0701	117.752	93.8891	4.50861	25.3427	146.163	258.536	17.2836	17.1836	12.4528	12.5956	71.2524	55.6137	13.2358	31.1268	8.75325	64.9344	32.1285	172.082
10	MSAL06430	FASN-4	K00665	fatty acid synthase, animal type	ko00380,Tryptophan metabolism	1.38687	4.27984	0.409649	2.39515	0.0116157	0.0118747	0.078322	0.46745	0.160596	6.84171	0.206245	2.45851	7.88128	2.14592	0.283813	2.39767	0.104214	3.16506	0.289633	8.03478
11	MSAL07443	ELOVL7-2	K10249;K10250	elongation of very long chain fatty acids protein 4/7	ko00199,Cytochrome P450	18.1322	22.8098	14.3798	19.4358	1.79565	19.5839	68.1322	67.9272	7.41312	15.7144	4.09747	7.35028	21.5955	28.3951	10.4427	28.1138	4.57505	52.7501	28.5158	136.497
12	MSAL07519	ACOX-3	K00232	acyl-CoA oxidase	ko00199,Cytochrome P450	10.2176	5.91303	11.8663	10.2755	17.4964	20.5809	7.39553	13.5072	12.94	19.1415	16.0797	30.1642	16.8661	23.1673	13.7001	13.025	12.5096	17.9687	17.945	16.1255
13	MSAL08425	ELOVL4-2	K10247;K10250	elongation of very long chain fatty acids protein 7	ko00062,Fatty acid elongation;ko01040,Biosynthesis of unsaturated fatty acids;ko01004,Lipid biosynthesis proteins	10.3002	5.60153	16.2856	7.47856	0.985884	15.514	26.219	39.4583	3.31926	13.5444	2.74138	6.72416	11.3474	20.8859	5.53859	12.8423	1.98627	21.0441	10.2476	62.8425
14	MSAL08867	SCD-1	K00507;K06227	stearoyl-CoA desaturase (Delta-9 desaturase)	ko00062,Fatty acid elongation;ko01040,Biosynthesis of unsaturated fatty acids;ko01004,Lipid biosynthesis proteins	8.81441	4.76561	0.0501787	0.261436	0	0.141832	23.0265	4.77442	0.468467	0.214289	4.95667	4.68909	0.30767	0.959582	0.732929	2.34152	1.17777	6.24385	1.64282	12.3165
15	MSAL08868	SCD-2	K00507;K06227	stearoyl-CoA desaturase (Delta-9 desaturase)	ko00640,Propanoate metabolism;ko00071,Fatty acid degradation;ko00592,alpha-Linolenic acid metabolism;ko01040,Biosynthesis of unsaturated fatty acids;ko00410,beta-Alanine metabolism;ko04024,cAMP signaling pathway;ko04146,Peroxisome;ko03320,PPAR signaling pathway	48.4153	59.2442	0.179593	0.184155	0	0	0.556242	0.550076	0.132926	0.13486	0.124564	0.14015	0.0444407	0.463235	0.0422547	0.920013	0.010445	0.937333	0.102362	3.41765
16	MSAL08874	SCD-3	K00507;K06227	stearoyl-CoA desaturase (Delta-9 desaturase)	ko00062,Fatty acid elongation;ko01040,Biosynthesis of unsaturated fatty acids;ko01004,Lipid biosynthesis proteins	90.9291	75.5525	0.349886	0.74966	0.0279607	0.0755597	0.512657	1.37391	0.23655	0.295399	0.483592	0.28288	0.0189607	0.686603	0.122927	2.09147	0.153149	2.93305	0.348372	9.16946
17	MSAL08876	SCD-4	K00507;K06227	stearoyl-CoA desaturase (Delta-9 desaturase)	ko01040,Biosynthesis of unsaturated fatty acids;ko04152,AMPK signaling pathway;ko03320,PPAR signaling pathway;ko04212,Longevity regulating pathway - worm;ko01004,Lipid biosynthesis proteins	27.4146	17.4047	0.0693523	0.29468	0	0	106.605	21.7031	0.872947	1.25109	18.4068	20.3764	0.331543	2.83362	2.40852	8.96586	3.64487	19.4162	7.00318	54.8948
18	MSAL08879	SCD-5	K00507;K15331	stearoyl-CoA desaturase (Delta-9 desaturase)	ko04341,Hedgehog signaling pathway - fly	1.20322	0.0833293	0.404171	0.901304	0	0.169539	0	0.110096	0.0280143	0.0648823	0.361941	0.0864803	0.207875	0.152083	0.16712	1.97513	0.361681	3.27388	0.921045	14.3751
19	MSAL08881	SCD-6	K00507	stearoyl-CoA desaturase (Delta-9 desaturase)	ko01040,Biosynthesis of unsaturated fatty acids;ko04152,AMPK signaling pathway;ko03320,PPAR signaling pathway;ko04212,Longevity regulating pathway - worm;ko01004,Lipid biosynthesis proteins	147.806	137.56	128.449	52.9051	14.1221	95.1072	175.717	344.751	83.6562	143.805	56.7127	72.2473	221.539	250.12	86.4563	133.492	40.2638	251.066	179.214	621.48
20	MSAL11437	SCD-7	K00507	stearoyl-CoA desaturase (Delta-9 desaturase)	ko04341,Hedgehog signaling pathway - fly	0.185694	0.135452	1.56171	0.907369	0	0	48.1532	102.381	7.98147	5.78493	124.212	239.157	3.10533	1.1228	10.2262	7.64512	215.338	230.966	0.929944	2.39729
21	MSAL12486	FASN-5	K00665	fatty acid synthase, animal type	ko00260,Glycine, serine and threonine metabolism	117.208	97.5911	74.9078	39.8933	3.3648	21.9282	24.4619	58.3629	9.70632	12.4397	6.42535	8.10666	31.5953	28.483	8.31793	18.5921	4.0016	35.4737	18.4817	91.5293
22	MSAL13987	ACOX-4	K00232	acyl-CoA oxidase	ko01040,Biosynthesis of unsaturated fatty acids;ko04152,AMPK signaling pathway;ko03320,PPAR signaling pathway;ko04212,Longevity regulating pathway - worm;ko01004,Lipid biosynthesis proteins	11.4934	12.4908	18.668	13.0531	8.49892	15.8162	9.52175	16.9426	9.4685	12.2604	16.6364	31.1402	10.7448	18.1649	10.8716	10.7669	14.955	16.8539	18.1548	15.0685
